# Supplementary material for: No mass extinction for land plants at the Permian–Triassic transition
Source: Nat Commun. 2019 Jan 23;10:384. doi: 10.1038/s41467-018-07945-w (PMC6344494; doi:10.1038/s41467-018-07945-w)
Supplement: Supplementary file 4 — Supplementary Data 1 [file 41467_2018_7945_MOESM4_ESM.xlsx]

## Sheet: Title
Supplementary Data 1 – Range charts of plant macro- and microfossil taxa across the Wuchiapingian to Ladinian Range charts of plant macro- and microfossil taxa across the Wuchiapingian to Ladinian interval
No mass extinction for land plants at the Permian–Triassic transition
Nowak et al.
Range charts for:	Macrofossil species
	Macrofossil genera
	Macrofossil families
	Sporomorph species
	Sporomorph genera
Legend:	x	taxon present
	(x)	not sampled, range inferred
	|x	first appearance
	x|	last appearance
	|x|	first and last appearance within stage

## Sheet: Macrofossil species
genus	species epithet	pre-Wuchiapingian	Wuchiapingian	Changhsingian	Induan	Olenekian	Anisian	Ladinian	post-Ladinian
Abrotopteris	guizhouensis		|x	x	x|
Achlamydocarpon	sinensis			|x|
Acitheca	funiushanensis		|x|
Acitheca	unifurcata		|x|
Acrostichites	fragilis			|x|
Acrostichites	kirjamkensis			|x|
Acrostichites	linnaeaefolius			|x	(x)	(x)	x|
Acrostichites	rhombifolius						|x|
Acrostichites	schvedovii			|x|
Acrostichites	tchunicus			|x|
Acrostichites	tunguskanus			|x	x|
Aculeovinea	yunguiensis		|x|
Adiantites	lobifolius		|x|
Aethophyllum	speciosum						|x|
Aethophyllum	stipulare		|x	(x)	(x)	(x)	x|
Agathoxylon	africanum				|x|
Aipteris	wusiwanensis					|x|
Albertia	braunii						|x|
Albertia	elliptica		|x	(x)	(x)	x	x	x|
Albertia	ovata						|x|
Albertia	speciosa						|x|
Alethopteris	ascendens			|x|
Alethopteris	firmata		|x|
Alethopteris	sinensis			|x|
Ammatopsis	mira					|x|
Amyelon	radicans			|x|
Amyelon	xui			|x|
Androstrobus	cycadiformis							|x|
Angaropteridium	cardiopteroides		|x|
Annularia	epeclissensis			|x|
Annularia	hunanensis		|x|
Annularia	mucronata		|x|
Annularia	oblonga		|x|
Annularia	pingloensis		|x	x|
Annularia	shirakii	|x	x	x	x|
Anomopteris	minima					|x|
Anomopteris	mougeotii				|x	x	x	x|
Anotopteris	parvifolia							|x|
Antarcticycas	schopfii						|x|
Antarctipteris	sclericaulis						|x|
Antholithes	cylindricus				|x|
Antholitus	ruehlei							|x|
Apoldia	tenera							|x|
Araucarioxylon	protoaraucana							|x|
Araucarioxylon	thuringicus							|x|
Araucarites	pachyphyllus						|x	(x)	x|
Araucarites	thuringicus							|x|
Arberophyllum	florinii							|x|
Archaeopodocarpus	schroeteri		|x|
Arencoroxylonthus	ruigicum							|x|
Arthropitys	medullatus			|x|
Arthropitys	prynadae			|x	x|
Arthropitys	tunguskanum			|x	x|
Ashicaulis	beardmorensis						|x|
Ashicaulis	woolfei						|x|
Asterocalamites	mansfeldicus		|x|
Asterotheca	chevronervia							|x	x|
Asterotheca	cottoni		|x|
Asterotheca	crassinervis		|x|
Asterotheca	cupressoides		|x|
Asterotheca	cyathea		|x|
Asterotheca	diameson							|x|
Asterotheca	guizhouensis		|x	x|
Asterotheca	herbstii							|x|
Asterotheca	hillae							|x|
Asterotheca	menendezii							|x	x|
Asterotheca	merianii							|x|
Asterotheca	nymboidensis							|x|
Asterotheca	rigbyana						|x	(x)	x|
Asterotheca	szeiana					|x	x|
Asterotheca	thalensis							|x|
Asterotheca	trullensis							|x|
Bacrtyllium	cacaliculstrum							|x|
Baiera	cuyana						|x	(x)	x|
Baiera	digitata		|x	(x)	(x)	x|
Baiera	furcata							|x	x|
Baiera	mansfeldensis		|x|
Batypteris	strongylopeltis							|x|
Benxiopteris	acuta					|x|
Benxiopteris	densinervis					|x|
Benxiopteris	partita					|x|
Benxiopteris	polymorpha					|x|
Bifariusotheca	qinglongensis		|x|
Bilobphyllum	fengchengensis		|x|
Bjuvia	dolomitica						|x	x|
Bjuvia	simplex							|x|
Bjuvia	thalensis							|x|
Boreopteris	evenkensis			|x|
Boreopteris	triangularis			|x|
Bosea	indica					|x|
Boweria	rangiferina			|x|
Boweria	taimurica			|x|
Bowmanites	laxus		|x|
Braiescycas	leonardii							|x|
Bromsgrovia	willsii						|x|
Bucklandiopsis	ovalis							|x|
Bustia	ludovici						|x|
Calamites	mesozoicus							|x|
Calamites	raiblianus							|x|
Calamites	remotus						|x|
Calamites	shanxiensis				|x	x	x|
Callathella	kraeuseli			|x|
Cardiocarpus	kaipingensis		|x|
Cardiocarpus	triquetrus						|x|
Cardiocarpus	yuccaoides					|x|
Carpolithes	amygdalinus							|x|
Carpolithes	cinctus			|x|
Carpolithes	cycadphaenes							|x|
Carpolithes	eiselianus		|x|
Carpolithes	frischmannii							|x|
Carpolithes	glansiformis		|x	x|
Carpolithes	keuperianus							|x|
Carpolithes	maximus							|x|
Carpolithes	minor							|x|
Carpolithes	minutus		|x|
Carpolithes	punctatus		|x|
Carpolithes	speculatus		|x	x|
Carpolithes	sphaericus							|x|
Carpolithes	zwetkoviensis			|x	x|
Carpolithus	hunnisus		|x|
Carpolithus	klockeanus		|x|
Cathaysiophyllum	lobifolium		|x|
Cathaysiopteris	huapingensis		|x|
Cathaysiopteris	whitei	|x	x|
Caulopteris	festariana		|x|
Caulopteris	lesangeana						|x|
Caulopteris	micropeltis						|x|
Caulopteris	sichuanensis			|x|
Caulopteris	voltzii						|x|
Chansitheca	grabaui		|x|
Chansitheca	kidstonii		|x|
Chansitheca	palaeosilvana		|x|
Charkea	papillosa					|x|
Cheiropteris	digitata							|x|
Chelepteris	amygdalopeltis							|x|
Chelepteris	macropeltis							|x	x|
Chelepteris	strongylopeltis							|x	x|
Chelepteris	voltzii						|x|
Chelepteris	wachtleri							|x	x|
Chiropteris	barrealensis						|x|
Chiropteris	digitata						|x	x	x|
Chiropteris	kurriana							|x|
Chiropteris	lacerata							|x|
Chiropteris	monteagnellii							|x|
Chiropteris	taizihoensis					|x|
Chiropteris	zeilleri						|x|
Cidarophyton	rewanense					|x|
Cladophlebis	alata		|x|
Cladophlebis	angusta							|x|
Cladophlebis	argutula			|x|
Cladophlebis	australis							|x|
Cladophlebis	carnei					|x	(x)	x|
Cladophlebis	chantaica			|x|
Cladophlebis	concinna			|x|
Cladophlebis	conferata							|x|
Cladophlebis	connexa		|x|
Cladophlebis	crenata		|x|
Cladophlebis	crenulata			|x|
Cladophlebis	densifolia						|x|
Cladophlebis	densinervis				|x|
Cladophlebis	fissilis		|x|
Cladophlebis	fuyuanensis		|x	x|
Cladophlebis	grabauliana			|x|
Cladophlebis	haiburnensis			|x|
Cladophlebis	honnamakensis			|x|
Cladophlebis	indica							|x	x|
Cladophlebis	jeniseica			|x|
Cladophlebis	kaoiana			|x|
Cladophlebis	kurtzii							|x	x|
Cladophlebis	leuthardtii						|x	x	x|
Cladophlebis	lobifolia			|x|
Cladophlebis	mendozaensis							|x	x|
Cladophlebis	mesozoica							|x|
Cladophlebis	nebbensis							|x|
Cladophlebis	nystroemii		|x|
Cladophlebis	octonerva							|x|
Cladophlebis	ozakii	|x	x	x|
Cladophlebis	paraozakii		|x|
Cladophlebis	parapermica		|x	x|
Cladophlebis	parvulus				|x|
Cladophlebis	paucinerva							|x	x|
Cladophlebis	permica			|x|
Cladophlebis	permicoide		|x|
Cladophlebis	permiensis		|x	x|
Cladophlebis	platyphylla					|x|
Cladophlebis	prynadae			|x|
Cladophlebis	pusilla				|x|
Cladophlebis	pygmaea			|x|
Cladophlebis	raciborskii					|x|
Cladophlebis	rarinervis			|x|
Cladophlebis	remota			|x	(x)	(x)	x	x	x|
Cladophlebis	retallackii						|x	x|
Cladophlebis	rhoifolia						|x|
Cladophlebis	rhomboida-ovata		|x|
Cladophlebis	roessertii							|x|
Cladophlebis	ruetimeyeri						|x	x	x|
Cladophlebis	sinuata						|x	x|
Cladophlebis	subfalcata			|x|
Cladophlebis	tajmyrensis				|x|
Cladophlebis	tenerus					|x|
Cladophlebis	tenuicostata		|x	x|
Cladophlebis	tenuipinnula							|x|
Cladophlebis	tomiensis				|x|
Cladophlebis	velstrobus							|x|
Cladophlebis	whitbiensis			|x|
Cladophlebis	williamsonii			|x|
Cladophlebis	yunnanica		|x|
Cladophlebis	zwetkoviensis			|x|
Clathropteris	meniscioides							|x	x|
Clathropteris	meriani							|x	x|
Codonospermum	jinipangense			|x|
Compsopteris	dantuensis		|x|
Compsopteris	elliptica		|x|
Compsopteris	guangdongensis		|x|
Compsopteris	hughesii						|x|
Compsopteris	imparis		|x	x|
Compsopteris	multinervis			|x|
Compsopteris	wongii		|x	x|
Compsopteris	zhenjiangensis		|x|
Coniopteris	burejensis					|x|
Coniopteris	harringtoni						|x	(x)	x|
Coniopteris	walkomi						|x|
Cordaites	elongata		|x|
Cordaites	inhofii						|x|
Cordaites	insignis				|x|
Cordaites	keuperianus							|x|
Cordaites	prangerti		|x|
Cordaites	principalis	|x	x	x	x|
Cordaites	schenkii		|x|
Cornucarpus	zygophylloides		|x|
Cottaea	mougeoti						|x|
Cottaea	mougeotii						|x|
Crassinervia	acuminata				|x|
Crematopteris	brevipinnata				|x|
Crematopteris	circinalis				|x|
Ctenopteris	angustiloba				|x|
Ctenozamites	sarranii					|x|
Cuneumxylon	spallettii							|x|
Cyathocarpus	arborescens		|x|
Cyathocarpus	hemitelioides	|x	x	x|
Cycadites	rumpfii							|x	x|
Cycadocarpidium	pilosum						|x|
Cycadocarpum	minus							|x|
Cycadophyllum	elegans							|x|
Cyclomeia	longicaulis					|x|
Cyclopteris	gigantea							|x|
Cyclostrobus	clavatus					|x|
Cyclostrobus	sydneyensis					|x|
Dadoxylon	atesinum		|x|
Dadoxylon	leiningeri						|x	x|
Danaeites	gigantea		|x|
Danaeites	qujiangensis		|x|
Danaeites	saraepontanus		|x|
Danaeopsis	acara							|x|
Danaeopsis	alpina		|x|
Danaeopsis	angustifolia							|x	x|
Danaeopsis	marantaceae						|x	x	x|
Danaeopsis	rumpfii							|x	x|
Darneya	dentata						|x|
Darneya	mougeotii						|x|
Darneya	peltata						|x|
Desmiophyllum	imhoffi							|x	x|
Dicroidium	barrealensis						|x|
Dicroidium	coriaceum						|x	(x)	x|
Dicroidium	crassinervis						|x|
Dicroidium	dubium					|x	x|
Dicroidium	dutoitii						|x|
Dicroidium	elongatum						|x	(x)	x|
Dicroidium	feistmanteli					|x	x	(x)	x|
Dicroidium	fremouwensis						|x|
Dicroidium	gopadensis					|x|
Dicroidium	hughesii					|x|
Dicroidium	lancifolium					|x	(x)	(x)	x|
Dicroidium	narrabeenense					|x|
Dicroidium	nidpurensis					|x|
Dicroidium	odontopteroides				|x	(x)	x	(x)	x|
Dicroidium	papillata							|x|
Dicroidium	papillosum					|x|
Dicroidium	pinnis-distantibus					|x	x	(x)	x|
Dicroidium	stelznerianum						|x	(x)	x|
Dicroidium	voiseyi					|x|
Dicroidium	zuberi					|x	x	x	x|
Dictyonymba	sparnosa							|x|
Dictyophyllum	barrealensis						|x	x|
Dictyophyllum	castellanosii						|x|
Dictyophyllum	davidii							|x|
Dictyophyllum	exile							|x	x|
Dictyophyllum	serratum							|x	x|
Dioonitocarpidium	moroderi							|x|
Dioonitocarpidium	pennaeformis						|x	x	x|
Diplasiophyllum	hughesii					|x|
Discinites	orientalis		|x|
Discopteris	dakatensis			|x|
Discopteris	rotundiloba			|x|
Displinites	variabilis							|x	x|
Distichopteris	heteropinna		|x|
Distichotheca	crossothecoides		|x	x|
Dizeugotheca	phegopteroides			|x|
Dolomitia	cittertiae		|x|
Duckworthia	isoeteformis					|x|
Ductoagathoxylon	jimsarensis		|x|
Echinostachys	cyclica						|x|
Echinostachys	cylindrica					|x	x|
Echinostachys	heterophylla						|x|
Echinostachys	massalongi						|x|
Echinostachys	oblonga						|x|
Elathropteris	meniscoides							|x|
Elatocladus	cassinae							|x|
Elatocladus	linearis			|x	x|
Eleganopteris	tripinnata			|x|
Endolepis	elegans						|x	x|
Endolepis	subvulgaris						|x|
Endolepis	vogesiaca						|x|
Equisetites	arenaceus				|x	(x)	x	x	x|
Equisetites	bronnii							|x	x|
Equisetites	columnare							|x	x|
Equisetites	conicus						|x	x	x|
Equisetites	faveolatus							|x|
Equisetites	foveolatus							|x|
Equisetites	gracilis						|x|
Equisetites	latecostatus							|x	x|
Equisetites	macrocoleon							|x	x|
Equisetites	mougeotii				|x	x	x	x|
Equisetites	muensteri							|x|
Equisetites	platyodon							|x	x|
Equisetites	qionghaiensis					|x|
Equisetites	singularis					|x	(x)	x|
Equisetites	sixtelae				|x|
Equisetites	triassica		|x	x|
Equisetostachys	verticillata						|x|
Equisetum	schoenleini							|x|
Equitatilepis	elongatus					|x|
Ernestiodendron	filiciforme	|x	x|
Esterella	delicatula					|x|
Esterella	gracilis		|x|
Fascipteris	arcunervis		|x|
Fascipteris	hallei		|x	x|
Fascipteris	multinervis		|x|
Fascipteris	sinensis		|x	x|
Fascipteris	stena		|x	x|
Fimbriotheca	tomentosa		|x|
Fremouwa	inaffecta						|x|
Fuechselia	schimperi						|x|
Furcula	granulifer							|x|
Gangamopteris	qinshuiensis					|x|
Germaropteris	martinsii		|x	x	x|
Gigantonoclea	acuminatiloba		|x|
Gigantonoclea	americana		|x|
Gigantonoclea	anfuensis		|x|
Gigantonoclea	angustiangla		|x|
Gigantonoclea	cardiophylla		|x|
Gigantonoclea	chingii		|x|
Gigantonoclea	cordata		|x|
Gigantonoclea	crassinervis		|x|
Gigantonoclea	hallei		|x	x|
Gigantonoclea	jiangxiensis		|x|
Gigantonoclea	lagrelii	|x	x	x|
Gigantonoclea	longifolia		|x	x|
Gigantonoclea	longmendongensis			|x|
Gigantonoclea	meridionalis		|x	x|
Gigantonoclea	minor		|x|
Gigantonoclea	nicotianaefolia	|x	x	x|
Gigantonoclea	plumosa		|x	x|
Gigantonoclea	rosulata		|x|
Gigantonoclea	rosulatoides		|x|
Gigantonoclea	taiyuanensis		|x|
Gigantonoclea	xiangtanensis		|x|
Gigantonoclea	yabei		|x|
Gigantonomia	fukienensis		|x|
Gigantopteris	americana		|x|
Gigantopteris	cordata		|x	x|
Gigantopteris	dentata		|x	(x)	x|
Gigantopteris	dictyophylloides		|x	x	x|
Gigantopteris	jishuiensis		|x|
Gigantopteris	meganetes		|x	x|
Gigantopteris	paradoxa		|x	x|
Gigantotheca	paradoxa		|x|
Ginkgoites	lunzensis							|x|
Ginkgophyllum	zhongguoense		|x|
Ginkgophytopsis	spinimarginalis		|x|
Gleichenipteris	antarcticus						|x	x|
Gleichenites	benxiensis					|x|
Gleichenites	wivenhoensis							|x|
Glossophyllum	claviforme				|x|
Glossopteridium	czarnockii					|x|
Glossopteris	anatolica	|x	(x)	x|
Glossopteris	browniana	|x	(x)	x	(x)	x|
Glossopteris	bucklandensis		|x|
Glossopteris	communis		|x	x	(x)	x|
Glossopteris	gopadensis					|x|
Glossopteris	indica			|x|
Glossopteris	nidpurensis					|x|
Glossopteris	papillosa					|x|
Glossopteris	retifera			|x|
Glossopteris	senii					|x|
Glossopteris	shanxiensis					|x|
Glossopteris	taeniopteroides	|x	(x)	(x)	(x)	x|
Glossopteris	tortuosa			|x|
Glossopteris	xiphophylla		|x|
Glossotheca	cochlearis					|x|
Glossotheca	petiolata					|x|
Glottolepis	glabrosa					|x|
Glottolepis	ovata					|x|
Glottolepis	rugosa					|x|
Glottolepis	sidhiensis					|x|
Glottolepis	tuberculata					|x|
Glyptolepis	keuperiana							|x	x|
Glyptolepis	longibracteata					|x	x|
Glyptolepis	richteri							|x|
Gopadia	coriacea					|x|
Gopadia	papillata					|x|
Gordonopteris	lorigae		|x	(x)	(x)	(x)	x	x|
Gouldiopteris	alethopteroides							|x|
Guizhoua	gregalis		|x	x|
Guizhouoxylon	dahebianense		|x|
Hausmannia	dentata						|x|
Hausmannia	faltisiana						|x	x|
Hausmannia	reticulata							|x|
Heidiphyllum	elongatum						|x	x	x|
Helicorhiza	duckworthensis					|x|
Henanopteris	lanceslatus		|x|
Hepacitites	minutus					|x|
Herbstopteris	colliveri							|x|
Hercynostrobus	digitatus							|x|
Hermitia	geinitzii	|x	x|
Hymenophyllites	tenellus					|x|
Ignotospermum	monilii						|x|
Indotheca	sakesarensis						|x|
Isoetites	brandneri						|x|
Isoetites	ermayinsis						|x|
Isoetites	sagittatus					|x|
Jeffersonioxylon	gordonense						|x|
Karibacarpon	feistmantelii					|x|
Katasiopteris	lebedevii			|x|
Katasiopteris	polymorpha			|x|
Keuperia	trispermatophora							|x|
Khonomakidium	srebrodolskae				|x|
Kirjamkenia	lobata		|x	(x)	x|
Knorriopteris	mariana						|x|
Koretrophyllites	chantaica			|x|
Korvunchania	tunguscana				|x|
Kurtziana	cacheutensis							|x	x|
Leastrobus	fallae						|x|
Lebachia	goeppertiana						|x|
Leconama	stachyophylla							|x|
Lepacyclotes	angusta				|x	(x)	x|
Lepacyclotes	bechstaedtii						|x|
Lepacyclotes	brevicystis				|x	(x)	x|
Lepacyclotes	furongqiaoensis						|x	x|
Lepacyclotes	latiloba				|x	(x)	x	x|
Lepacyclotes	sangzhiensis						|x|
Lepacyclotes	shirakii				|x|
Lepacyclotes	zeilleri				|x	(x)	x	x	x|
Lepidodendrites	tessellata						|x|
Lepidodendron	acutangulum	|x	x	x|
Lepidodendron	asymmetricum		|x|
Lepidodendron	emeishamensis			|x|
Lepidodendron	keuperianum							|x	x|
Lepidodendron	lepidophylloides		|x	x|
Lepidodendron	oculus-felis		|x	x|
Lepidodendron	polygonale		|x|
Lepidodendron	varium		|x|
Lepidodendron	xingningense		|x|
Lepidodendron	xuanweiense		|x|
Lepidophylloides	muaiensis		|x|
Lepidopteris	arctica				|x|
Lepidopteris	indica					|x|
Lepidopteris	madagascariensis					|x|
Lepidopteris	stuttgartensis							|x	x|
Lepidostrobophyllum	caudatum		|x	x|
Lepidostrobophyllum	hastatum		|x	x|
Lepidostrobophyllum	junlianense			|x|
Lepidostrobophyllum	junlianensis			|x|
Lepidostrobophyllum	mucronatum		|x|
Lepidostrobus	acutisquamus		|x|
Lepidostrobus	palaeotriasicus						|x|
Lesangeana	hasseloti						|x|
Lesangeana	voltzii						|x|
Lesleya	eckhardtii	|x	x|
Leuthardtia	crassa				|x|
Leuthardtia	ovalis					|x|
Linophyllum	xuanweiense		|x|
Linopteris	brongniartii			|x|
Lithothallus	ganovex						|x	(x)	x|
Lixotheca	permica			|x|
Lobatannularia	cathaysiana		|x	x|
Lobatannularia	diptera		|x|
Lobatannularia	ensifolia		|x	x|
Lobatannularia	ensifolioides		|x|
Lobatannularia	fenyiensis		|x|
Lobatannularia	fusiformis		|x	x|
Lobatannularia	heianensis		|x	x	(x)	x|
Lobatannularia	huapingensis		|x|
Lobatannularia	lingulata		|x	x|
Lobatannularia	longifolia		|x|
Lobatannularia	maxima		|x|
Lobatannularia	multifolia		|x	x	x|
Lobatannularia	nampoensis			|x|
Lobatannularia	ovata		|x|
Lobatannularia	peianensis		|x|
Lobatannularia	sichuanensis			|x|
Lobatannularia	youxianensis		|x|
Lobatopteris	multinervis		|x	x	x|
Lobatopteris	polymorpha				|x|
Lobatopteris	tchalibiramica			|x|
Lobifolia	paucinervis				|x|
Lobifolia	taimurensis			|x|
Lopadiangium	acmodontum		|x|
Lophotheca	panxianensis			|x|
Lugardonia	paradoxa						|x|
Lycopia	dezanchei						|x|
Macrostachya	gracilis				|x	x|
Madygenia	borealis			|x|
Majonica	alpina		|x|
Marchajella	angusta				|x|
Marchajella	kaschirzewii				|x|
Meia	magnifolia		|x|
Meia	mingshanensis		|x|
Merianopteris	angustior							|x|
Mertensides	bullatus			|x|
Mertensides	concinnus			|x|
Mertensides	lingulatus			|x|
Mesolepidodendron	xiabanchengensis					|x|
Micronymbopteris	repens							|x|
Naiadita	lanceolata							|x|
Neocalamites	asperissimus					|x	(x)	x	x|
Neocalamites	carrerei							|x|
Neocalamites	hoerensis							|x|
Neocalamites	mansfeldicus		|x	x|
Neocalamites	merianii				|x	x	x	x	x|
Neocalamites	schoenleinii							|x|
Neocalamostachys	arrondoi							|x|
Neokoretrophyllites	annularioides			|x|
Neokoretrophyllites	linearis			|x	x|
Neomariopteris	lobifolia			|x	x	x|
Neurophyllites	pecopteroides		|x|
Neuropteridium	coreanicum		|x	x|
Neuropteridium	cyathophylla							|x|
Neuropteridium	elegans					|x	x	x	x|
Neuropteridium	flexuosa		|x|
Neuropteridium	grandifolium					|x	x	x|
Neuropteridium	guizhouensis		|x	x|
Neuropteridium	marginatum					|x	x|
Neuropteridium	nervosum		|x	x|
Neuropteridium	permica			|x|
Neuropteridium	polymorphum		|x	x|
Neuropteridium	tunguscanum				|x|
Neuropteridium	voltzii					|x	x	x|
Neuropteris	schoenleiniana							|x|
Nidia	ovalis					|x|
Nidistrobus	harrisianus					|x|
Nilssonia	costanervis						|x	x|
Nilssonia	grandifolia					|x|
Nilssonia	hogardi						|x|
Nilssonia	neuberi						|x	x|
Nilssonia	undulata		|x|
Nilssonia	xichaense		|x|
Nododendron	suberosum							|x|
Noeggerathiopsis	pseudominutifolia				|x|
Notophytum	kraeuselii						|x|
Nymbiella	lacerata							|x|
Nymbofelicia	aggregata							|x|
Nymboidiantum	elegans							|x|
Nymboidiantum	fractiflexus							|x|
Nymboidiantum	glossophyllum						|x	x|
Nymboidiantum	moombraense							|x|
Nymboidiantum	multilobatum					|x	(x)	x|
Nymboidiantum	robustum							|x|
Nymboidiantum	schwyzeri							|x|
Nymbophlebis	polymorpha							|x|
Nymbopteron	dejerseyi							|x|
Nymbopteron	ephippiata							|x	x|
Nymbopteron	foleyi							|x|
Nymbopteron	rhomboidale							|x|
Nymbopteron	uncinatum							|x|
Nymborhipteris	radiata							|x|
Nystroemia	pectiniformis		|x|
Nystroemia	uniseriata		|x|
Ogmos	adinum							|x|
Orthotheca	obliqua		|x|
Orthotheca	rigida		|x|
Ortiseia	jonkeri		|x|
Ortiseia	leonardii		|x|
Ortiseia	visscheri		|x|
Osmunda	claytoniites							|x|
Osmundopsis	angusta				|x|
Osmundopsis	scalaris							|x|
Osmundopsis	uralica			|x|
Otofolium	ensifolium		|x|
Otofolium	gianshanense		|x|
Otofolium	ovatum		|x	x|
Otofolium	polymorphum		|x|
Otofolium	strictum		|x|
Otozamites	vogesiacus						|x|
Pachydermophyllum	praecordillerae						|x	x	x|
Pachylepis	quinquies							|x	x|
Pachypteris	rhomboidalis							|x|
Pagiophyllum	foetterlei							|x	x|
Pagiophyllum	vandijkii			|x	x|
Palaeosmunda	plenasioides			|x|
Palaeotaxodioxylon	gruenwetterbachense						|x|
Palaeovittaria	kurtzii			|x|
Palaeovittaria	raniganjensis			|x|
Palaeovittaria	shanxiensis					|x|
Palaeoxyris	regularis						|x|
Palissya	massalongi						|x|
Paracalamites	australis			|x|
Paracalamites	doliaris				|x|
Paracalamites	shaodongensis		|x|
Paracalamites	stenocostatus		|x	x	x|
Paraschizoneura	jonesii						|x|
Parasciadopitys	aequata						|x|
Paratrizygia	koboensis	|x	x	x|
Parsorophyllum	africana					|x	(x)	(x)	x|
Parsorophyllum	indicum						|x|
Pecopteris	anderssonii		|x	x|
Pecopteris	angustilingulata		|x|
Pecopteris	arborescens		|x	(x)	(x)	(x)	(x)	(x)	x|
Pecopteris	arcuata	|x	x	x|
Pecopteris	calcarata		|x	x|
Pecopteris	chihliensis			|x|
Pecopteris	echinata		|x	x|
Pecopteris	elegantula		|x	x|
Pecopteris	fractiflexa		|x|
Pecopteris	fuyuanensis		|x	x|
Pecopteris	gracilenta		|x	x|
Pecopteris	gracilis					|x	x	x	x|
Pecopteris	grandifolia		|x|
Pecopteris	heteropinna		|x|
Pecopteris	hirta		|x|
Pecopteris	latepinnata							|x	x|
Pecopteris	lativenosa	|x	x	x|
Pecopteris	lingulata		|x	x|
Pecopteris	liuiana		|x|
Pecopteris	longifolioides		|x	x|
Pecopteris	macrophylla							|x|
Pecopteris	marginata		|x	x|
Pecopteris	nervosa		|x|
Pecopteris	nitida			|x|
Pecopteris	norinii		|x	x|
Pecopteris	orientalis		|x	x|
Pecopteris	pienxangensis		|x|
Pecopteris	pirae			|x|
Pecopteris	pseudotchichatchevii			|x|
Pecopteris	qingyunensis		|x	x|
Pecopteris	renhuaensis		|x|
Pecopteris	rotundus		|x|
Pecopteris	sahnii		|x	x|
Pecopteris	shuichengensis		|x	x|
Pecopteris	steinmülleri							|x	x|
Pecopteris	taiyuanensis		|x	x|
Pecopteris	tingii		|x|
Pecopteris	tobaensis		|x|
Pecopteris	tunguskana			|x|
Pecopteris	unita		|x	x|
Pecopteris	zauronica			|x|
Pectinangium	baoanense		|x|
Pectinangium	lanceolatum		|x	x|
Pelourdea	anastomosis					|x	x|
Pelourdea	contracta		|x|
Pelourdea	ensiformis					|x|
Pelourdea	jacutensis				|x|
Pelourdea	vogesiaca					|x	x	x|
Peltaspermum	bornemannii						|x	x|
Peltaspermum	calycinum				|x	x|
Peltaspermum	lobulatum				|x	x|
Peltaspermum	miracarinatum						|x|
Peltaspermum	multicostatum						|x|
Petriellaea	triangulata						|x|
Phlebopteris	fiemmensis							|x|
Phylladelphia	strigata							|x|
Phylladendroid	jiangxiensis		|x|
Phylladoderma	arberi		|x|
Phyllotheca	bella					|x|
Phyllotheca	bicruris					|x|
Phyllotheca	etheridgei		|x|
Phyllotheca	indica			|x|
Phyllotheca	kryshtofovichii				|x|
Phyllotheca	macrocoleon							|x|
Phyllotheca	marginans					|x|
Phyllotheca	robusta			|x|
Phyllotheca	yusheensis				|x	x|
Pinites	ramosus						|x|
Plagiozamites	linearis		|x|
Plagiozamites	oblongifolius		|x	x|
Pleurocaulis	rewanense					|x|
Pleuromeia	altinis				|x|
Pleuromeia	epicharis					|x|
Pleuromeia	germari					|x	x|
Pleuromeia	hunanensis						|x|
Pleuromeia	jiaochengensis				|x|
Pleuromeia	jiaochensis				|x|
Pleuromeia	marginulata						|x	x|
Pleuromeia	oculina						|x|
Pleuromeia	olenekiensis					|x|
Pleuromeia	patriformis				|x|
Pleuromeia	reniformis					|x|
Pleuromeia	rossica				|x	x|
Pleuromeia	sanxiaensis						|x	x|
Pleuromeia	sternbergii				|x	x	x	x|
Pleuromeia	taimyrica				|x|
Pleuromeia	wuziwanensis					|x|
Podozamites	lanceolatus					|x	(x)	x	x|
Podozamites	nordenskioldii							|x|
Podozamites	praecursor							|x|
Posidonia	stella						|x|
Pramelreuthia	habersfellneri							|x|
Preslobucklandiopsis	ovalis							|x|
Prionophyllopteris	spiniformis		|x|
Probolosperma	antarcticum						|x|
Protoblechnum	contractum		|x	x	x|
Protoblechnum	punctinervis		|x	x|
Protoblechnum	taeniopterides		|x|
Protoblechnum	wongii	|x	(x)	(x)	(x)	x|
Psaronius	hexagonus		|x	x|
Psaronius	housuoensis			|x|
Psaronius	jiangsuensis		|x|
Psaronius	magnificus		|x|
Psaronius	octogonus		|x|
Psaronius	sinensis		|x|
Psaronius	triasicus						|x|
Psaronius	wangii		|x|
Psaronius	yunnanensis		|x|
Pseudoctenis	barrealensis						|x|
Pseudoctenis	fissa						|x|
Pseudoctenis	groeberiana						|x|
Pseudoctenis	harringtoniana						|x|
Pseudoctenis	propinquum						|x|
Pseudomariopteris	hallei			|x|
Pseudoullmannia	frumentarioides		|x	x|
Pseudovoltzia	liebeana	|x	x	x|
Pseudovoltzia	sjerpii		|x|
Psygmophyllum	cuneifolium					|x|
Psygmophyllum	multipartitum		|x|
Pteronilssonia	gopalii			|x|
Pterophyllum	acuminatum							|x|
Pterophyllum	blumi							|x	x|
Pterophyllum	brevipenne							|x	x|
Pterophyllum	daihoense		|x|
Pterophyllum	eratum		|x	x|
Pterophyllum	filicoides							|x	x|
Pterophyllum	gümbeli							|x|
Pterophyllum	giganteum							|x|
Pterophyllum	hogardii						|x|
Pterophyllum	longifolium							|x|
Pterophyllum	longitriangulum		|x|
Pterophyllum	meriani							|x|
Pterophyllum	polymorphum		|x|
Pterophyllum	pruvostii		|x|
Pterophyllum	robustum							|x|
Pterophyllum	spatiosum							|x|
Pterophyllum	spectabile							|x|
Pterozamites	sinensis					|x|
Pterozamites	spatiosum							|x|
Pteruchus	barrealensis					|x|
Pteruchus	indicus					|x|
Ptilotonymba	curvinervia							|x|
Ptilozamites	cycadea					|x|
Ptilozamites	heeri							|x|
Ptilozamites	sandbergeri						|x	x|
Ptychocarpus	tibeticus			|x|
Pursongia	beloussovae		|x	x|
Qionghaia	carnosa					|x	x|
Quadrocladus	pachyphyllum			|x	x|
Quadrocladus	sibiricum			|x	x|
Quadrocladus	solmsii			|x|
Radicites	voltzii					|x|
Rajahia	bifurcata	|x	x|
Rajahia	calceiformis		|x	x|
Rajahia	guizhouensis		|x	x|
Rajahia	major		|x	x|
Rajahia	minor		|x|
Rajahia	mirabilis		|x	x|
Rajahia	pseudohemitelioides	|x	x|
Rajahia	qamdoensis		|x|
Rajahia	rigida		|x	x|
Rajahia	youxianensis		|x|
Raniganjia	bengalensis			|x|
Renicarpus	scleroticus					|x|
Renifolium	longipetiolatum		|x|
Rhabdocarpus	livaeformis			|x|
Rhachylepis	quinquiis							|x|
Rhacophyllum	crispatum							|x|
Rhexoxylon	cortaderitaense							|x|
Rhipidopsis	concava		|x|
Rhipidopsis	ginkgoides		|x|
Rhipidopsis	gondwanensis		|x|
Rhipidopsis	guizhouensis		|x|
Rhipidopsis	lobata			|x|
Rhipidopsis	lobulata			|x|
Rhipidopsis	minor		|x|
Rhipidopsis	minutus		|x|
Rhipidopsis	multifurcata			|x|
Rhipidopsis	panii		|x	x|
Rhipidopsis	radiata		|x|
Rhipidopsis	shuichengensis		|x|
Rhipidopsis	walkomii							|x|
Rhizomopsis	gemmifera		|x	x|
Rhuelostachys	hongyantouensis					|x|
Rienitsia	spatulata						|x|
Rosellinites	beyschlagii		|x|
Ruehleostachys	pseudoarticulatus							|x|
Ruehlostachys	pseudoarticulatus							|x|
Rugapites	spherica					|x|
Rugaspermum	insigne					|x|
Rugaspermum	media					|x|
Rugaspermum	obscura					|x|
Rugatheca	nidpurensis					|x|
Sagenopteris	semicordata							|x|
Samaropsis	carinata		|x|
Samaropsis	cometensis		|x|
Samaropsis	excellens		|x|
Samaropsis	lungtanensis		|x|
Samaropsis	milleri				|x|
Samaropsis	minniensis		|x|
Samaropsis	rhombicus					|x|
Samaropsis	sekitakeoi		|x|
Samaropsis	taiyuanensis		|x|
Samaropsis	triangularis		|x|
Saportaea	dichotoma						|x|
Saportaea	flabellata						|x|
Saportaea	intermedia						|x|
Saportaea	narvosa		|x|
Sarcospermum	petiolulatum			|x|
Satsangia	campanulata					|x|
Schistostachyum	thyrsoideum							|x|
Schizolepis	pachyrachis							|x|
Schizoneura	brevifolia		|x	x|
Schizoneura	gondwanensis		|x	x	x|
Schizoneura	grandifolia							|x|
Schizoneura	lingshanensis		|x|
Schizoneura	manchuriensis		|x	x|
Schizoneura	megaphylla				|x	x|
Schizoneura	ornata					|x|
Schizoneura	paradoxa				|x	x	x	x	x|
Schizostachyum	thyrsoideum							|x|
Schleporia	incarcerata						|x|
Schopfipteris	repens						|x|
Schozachia	donaea							|x|
Schvedopteris	lobata			|x	x|
Sclerophyllina	furcata							|x|
Scolecopteris	antarctica						|x	x|
Scolecopteris	guizhouensis			|x|
Scolopendrites	scolopendrioides						|x|
Scopus	confertus			|x|
Scopus	didiscus			|x|
Scopus	gibbosus			|x|
Scopus	obscurus			|x|
Scytophyllum	bergeri						|x	x	x|
Scytophyllum	bonettiae							|x|
Scytophyllum	hunanense						|x|
Scytophyllum	tenuinerve			|x|
Selaginellites	leonardii						|x|
Selaginellites	polaris					|x|
Selaginellites	tibeticus			|x|
Sertostrobus	laxus						|x|
Shenoxylon	mirabile			|x|
Shuichengella	primitive			|x|
Sigillaria	brardii	|x	x|
Sigillaria	gueizhouensis			|x|
Sigillaria	ichthyolepis		|x|
Sinoctenis	pulcella							|x|
Sinozamites	magnus					|x|
Sinozamites	myrionervus					|x|
Skilliostrobus	australis					|x|
Soloropteris	rupex						|x|
Spaciinodum	collinsonii						|x|
Sphenobaiera	biloba		|x|
Sphenobaiera	coronata							|x	x|
Sphenobaiera	nystroemii		|x|
Sphenobaiera	porrecta				|x|
Sphenobaiera	qiandianziensis					|x|
Sphenobaiera	schenkii						|x|
Sphenobaiera	spinosa		|x|
Sphenobaiera	tajmyrensis				|x|
Sphenobaiera	tenuistriata		|x|
Sphenobaiera	tunguscana				|x|
Sphenobaiera	vittaefolia				|x|
Sphenobaiera	xinhuaensis		|x|
Sphenophyllum	bajingensis		|x|
Sphenophyllum	borealis			|x|
Sphenophyllum	dentatum		|x|
Sphenophyllum	emarginatum		|x|
Sphenophyllum	obancistra		|x|
Sphenophyllum	speciosum		|x	x	x|
Sphenophyllum	thonii		|x	x|
Sphenopteridium	pseudogermanicum		|x|
Sphenopteris	bipinnata		|x	(x)	(x)	(x)	(x)	x|
Sphenopteris	delabensis					|x|
Sphenopteris	densifolia		|x|
Sphenopteris	dichotoma	|x	x|
Sphenopteris	elegans						|x|
Sphenopteris	fukienensis		|x|
Sphenopteris	geinitzii		|x|
Sphenopteris	gibbelsii		|x|
Sphenopteris	gillitzeri		|x|
Sphenopteris	goeppertii		|x|
Sphenopteris	gothanii		|x|
Sphenopteris	kukukiana	|x	x|
Sphenopteris	matgitecta			|x|
Sphenopteris	mircophylla			|x|
Sphenopteris	myriophyllum						|x|
Sphenopteris	norinii		|x|
Sphenopteris	nystroemii		|x|
Sphenopteris	obtusi-dentata							|x|
Sphenopteris	orientalis					|x|
Sphenopteris	patens	|x	x|
Sphenopteris	polymorpha			|x	x|
Sphenopteris	roepkei		|x|
Sphenopteris	schoenleiniana			|x	(x)	(x)	x	x	x|
Sphenopteris	simplicinervis			|x|
Sphenopteris	speciosa							|x|
Sphenopteris	suessii	|x	x|
Sphenopteris	tembentchiensis			|x|
Sphenopteris	tenuis		|x	x|
Sphenopteris	tingii		|x|
Sphenopteris	trisecta			|x	x|
Sphenopteris	voltzii						|x|
Sphenopteris	yusheensis					|x|
Sphenozamites	bronnii							|x|
Sphenozamites	wengensis							|x|
Squamocarpus	papilioformis			|x|
Stenorachis	lepida					|x|
Stereocarpus	conicus					|x|
Stigmaria	ficoides		|x	x	x|
Stigmaria	radiatopunctata			|x|
Stigmaria	radiotopunctata			|x|
Stigmaria	rugulosa		|x	x|
Strigillotheca	fasciculata		|x	x|
Strobilifer	dentatus		|x|
Strobilifer	elongatus		|x|
Strobilifer	major		|x|
Strobilites	ludwigi		|x|
Strobilites	minor		|x|
Sturianthus	langeri							|x|
Symopteris	helvetica					|x	(x)	x|
Symopteris	rumpfii							|x	x|
Symopteris	zeilleri					|x|
Szea	sinensis		|x	x|
Szecladia	multinervia			|x|
Taeniopteris	abnormis					|x|
Taeniopteris	ambigua						|x|
Taeniopteris	costiformis					|x|
Taeniopteris	crassinervis		|x|
Taeniopteris	densissima		|x	x|
Taeniopteris	dongluoensis			|x|
Taeniopteris	ensis				|x	(x)	(x)	x|
Taeniopteris	fusuiensis			|x|
Taeniopteris	glandulata					|x|
Taeniopteris	guangxiensis			|x|
Taeniopteris	hainanensis					|x	x|
Taeniopteris	hallei	|x	x|
Taeniopteris	hunanensis		|x|
Taeniopteris	kelberi							|x|
Taeniopteris	lanceolata							|x|
Taeniopteris	lentriculiforme					|x	(x)	(x)	x|
Taeniopteris	micronervis					|x|
Taeniopteris	multinervis	|x	x	x|
Taeniopteris	norinii		|x|
Taeniopteris	nystroemii	|x	x	x|
Taeniopteris	penninervis		|x|
Taeniopteris	prinadae				|x|
Taeniopteris	rarinervis		|x	x|
Taeniopteris	schenkii		|x|
Taeniopteris	serrulata		|x|
Taeniopteris	sichuanensis			|x|
Taeniopteris	stenophylla							|x	x|
Taeniopteris	szei		|x|
Taeniopteris	taiyuanensis		|x	x|
Taeniopteris	tajmyrica				|x|
Taeniopteris	tingii		|x|
Taeniopteris	tobaensis		|x|
Taeniopteris	vittata							|x|
Takhtajanodoxa	mirabilis			|x	x|
Taxites	massalongi		|x	(x)	(x)	(x)	x|
Taxites	spathulatus					|x|
Taxites	vicentinus		|x	(x)	(x)	(x)	x|
Taxodites	saxolympiae						|x|
Thallites	acutangulus						|x|
Thallites	jiangningensis		|x|
Thallites	multufurcus						|x|
Thinnfeldia	major					|x|
Thinnfeldia	monopinnata					|x|
Thinnfeldia	nordenskioldii						|x|
Thinnfeldia	richthofeni							|x|
Thinnfeldia	speciosa							|x|
Tingia	carbonica		|x|
Tingia	filicoides							|x|
Tingia	guadii			|x|
Tingia	hamaguchii		|x	x|
Tingia	jiangxiensis		|x|
Tingiostachya	mingshanensis		|x|
Todites	augusta			|x	(x)	(x)	(x)	x	x|
Todites	borealis			|x	x|
Todites	crenata			|x|
Todites	gaillardotii							|x|
Todites	giganteus							|x|
Todites	ichiinensis			|x|
Todites	korvunchanica			|x	x|
Todites	lobifera			|x|
Todites	maoricus							|x|
Todites	orulganensis				|x|
Todites	parvum							|x|
Todites	pattinsoniorum						|x|
Todites	polkini			|x|
Todites	shensiensis			|x	(x)	x|
Todites	williamsonii							|x|
Todites	wongii		|x	x|
Tomaniopteris	katonii						|x|
Tomia	malzevskiana			|x|
Tomia	radczenkoi			|x|
Tomiostrobus	beloserovii				|x|
Tomiostrobus	bulbosus				|x|
Tomiostrobus	fusiformis				|x|
Tomiostrobus	gorskyii				|x|
Tomiostrobus	migayi				|x|
Tomiostrobus	radiatus				|x|
Tonchuanophyllum	minimum					|x|
Tongchuanophyllum	concinum					|x|
Tonglucarpus	spectabilis		|x|
Townroviamites	brookvalensis						|x|
Tricrananthus	lobatus					|x|
Tricrananthus	sagittatus					|x|
Tricranolepis	frischmannii							|x|
Tricranolepis	monosperma							|x|
Tricranolepis	obtusiloba					|x|
Trinerviopteris	cardiophylla		|x|
Trizygia	densinervia		|x|
Trizygia	sino-coreana	|x	x	x	x|
Trizygia	speciosa	|x	x	x	x|
Tungussopteris	cladophleboides				|x|
Tungussopteris	sphenopteroides			|x|
Ullmannia	brandtii						|x|
Ullmannia	bronnii	|x	x	x	(x)	(x)	(x)	x|
Ullmannia	frumentaria	|x	x	x|
Vasovinea	tianii		|x|
Vertebraria	indica		|x	x|
Voltzia	agordica						|x	x|
Voltzia	boeckhiana		|x|
Voltzia	coburgensis							|x	x|
Voltzia	curtifolia						|x|
Voltzia	dolomitica							|x|
Voltzia	e-fraasii							|x	x|
Voltzia	heterophylla		|x	(x)	x	x	x	x|
Voltzia	hungarica		|x	(x)	(x)	x|
Voltzia	krappitzensis						|x|
Voltzia	ladinica							|x|
Voltzia	pragsensis							|x|
Voltzia	quinquepetala					|x|
Voltzia	recubariensis						|x	x|
Voltzia	walchiaeformis					|x	x	(x)	x|
Voltzia	weissmannii					|x	x|
Voltzia	zoldana							|x|
Voltziopsis	townrowii					|x|
Voltziopsis	wolganensis					|x|
Voltziostrobus	schimperi						|x|
Walchia	bipinnata		|x|
Walchiopremnon	gaoi		|x|
Widdringtonites	keuperianus							|x	x|
Willsiostrobus	acuminatus						|x|
Willsiostrobus	cordiformis					|x	x|
Willsiostrobus	denticulatus						|x|
Willsiostrobus	harrassowitzi			|x|
Willsiostrobus	hexasacciphorus						|x|
Willsiostrobus	hongyantouensis					|x|
Willsiostrobus	lingulatus					|x	x|
Willsiostrobus	prolatus					|x|
Willsiostrobus	rhomboidalis					|x	x|
Willsiostrobus	willsii						|x|
Wumengopteris	crassirachis		|x	x|
Yabeiella	mareyesiaca							|x	x|
Yabeiella	multinervis					|x|
Yavorskia	radczenkovii		|x	x|
Yavorskyia	arctica			|x|
Yavorskyia	serrata			|x|
Yuania	chinensis		|x|
Yuania	gigantea		|x|
Yuania	magnifolia			|x|
Yunnania	sinense		|x|
Zamiopteris	glossopteroides		|x	x|
Zamiopteris	minima					|x|
Zamiopteris	minor					|x|
Zamites	angustiformis							|x|
Zamites	dichotomus							|x|
Zamites	dilatatus							|x|
Zamites	tenuiformis							|x|
Zamites	vogesiacus					|x	x|
Zhutheca	densata		|x	x|

## Sheet: Macrofossil genera
genus	pre-Wuchiapingian	Wuchiapingian	Changhsingian	Induan	Olenekian	Anisian	Ladinian	post-Ladinian
Abies							|x|
Abrotopteris		|x	x	x|
Achlamydocarpon			|x|
Acitheca		|x|
Acrocarpus				|x|
Acrostichites		|x	x	x	(x)	x	(x)	x|
Aculeovinea		|x|
Adiantites		|x|
Aethophyllum		|x	(x)	(x)	x	x|
Agathoxylon				|x|
Aipteris					|x|
Albertia		|x	(x)	(x)	x	x	x	x|
Alethopteris	|x	x	x|
Ammatopsis					|x|
Amyelon			|x|
Androstrobus							|x|
Angaropteridium		|x|
Annularia	|x	x	x	x|
Annularites		|x|
Anomopteris				|x	x	x	x|
Anotopteris							|x|
Antarcticycas						|x|
Antarctipteris						|x|
Antholithes			|x	x|
Antholitus							|x|
Apoldia							|x|
Arajacutiella			|x|
Araucarioxylon	|x	x	(x)	(x)	x	x	x	x|
Araucarites			|x	x	x	x	x	x|
Arberiella			|x|
Arberophyllum			|x	(x)	(x)	x	x|
Archaeopodocarpus		|x|
Arencoroxylonthus							|x|
Arthropitys			|x	x|
Artisia		|x|
Ashicaulis						|x|
Asterocalamites		|x|
Asterotheca	|x	x	x	x	x	x	x	x|
Australoxylon	|x	(x)	x|
Bacrtyllium							|x|
Baiera		|x	(x)	(x)	x	x	x	x|
Bardella			|x|
Batypteris							|x|
Benxiopteris					|x|
Bicoemplectopteris		|x|
Bifariusotheca		|x|
Bilobphyllum		|x|
Bjuvia						|x	x|
Boreopteris			|x	x|
Bosea					|x|
Bothrodendron			|x|
Botrychiopsis			|x	x|
Boweria			|x	x|
Bowmanites	|x	x|
Brachyphyllum					|x	x	x|
Braiescycas							|x|
Bromsgrovia						|x|
Bucklandiopsis							|x|
Bustia						|x|
Calamites	|x	x	x	x	x	x	x	x|
Calamoderma			|x|
Calamostachys							|x|
Callathella			|x|
Callipteridium		|x|
Callipteris	|x	x|
Cardiocarpus		|x	x	x	x	x|
Carpellata			|x|
Carpolithes	|x	x	x	x	x	x	x|
Carpolithus		|x|
Cathaysiodendron		|x	x|
Cathaysiophyllum		|x|
Cathaysiopteris	|x	x|
Caulopteris		|x	x	x	x	x|
Chansitheca		|x	x|
Charkea					|x|
Cheiropteris							|x|
Chelepteris						|x	x	x|
Chiropteris					|x	x	x	x|
Cidarophyton					|x|
Cladophlebis	|x	x	x	x	x	x	x	x|
Clathropteris							|x	x|
Codonospermum			|x|
Compsopteris		|x	x	(x)	(x)	x|
Coniferomyelon						|x|
Coniopteris					|x	x	(x)	x|
Conites			|x	x	x|
Cordaianthus							|x|
Cordaicarpus	|x	x	(x)	(x)	(x)	(x)	x	x|
Cordaites	|x	x	x	x	(x)	x	x|
Cornucarpus		|x|
Cottaea						|x	(x)	x|
Crassinervia				|x|
Crematopteris				|x	x	x|
Cryptonoclea			|x|
Ctenopteris				|x|
Ctenozamites					|x	(x)	(x)	x|
Cuneumxylon							|x|
Cyathocarpus	|x	x	x|
Cycadites							|x	x|
Cycadocarpidium						|x	x	x|
Cycadocarpum							|x|
Cycadophyllum							|x|
Cycadorhachis							|x|
Cyclomeia				|x	x|
Cyclopteris							|x	x|
Cyclostrobus					|x|
Dadoxylon	|x	x	(x)	(x)	(x)	x	x	x|
Danaeites		|x	x|
Danaeopsis		|x	(x)	(x)	(x)	x	x	x|
Darneya			|x	(x)	(x)	x|
Desmiophyllum					|x	(x)	x	x|
Dicranophyllum		|x|
Dicroidium			|x	x	x	x	x	x|
Dictyonymba							|x|
Dictyophyllum						|x	x	x|
Dioonitocarpidium					|x	x	x	x|
Diplasiophyllum					|x|
Diplotesta			|x|
Discinites		|x|
Discopteris			|x	x|
Displinites							|x	x|
Distichopteris		|x|
Distichotheca		|x	x|
Dizeugotheca			|x|
Dolomitia		|x|
Dordrechtites						|x|
Duckworthia					|x|
Ductoagathoxylon		|x|
Dvinostrobus				|x|
Dzergalanella				|x|
Echinostachys					|x	x	x|
Elathropteris							|x|
Elatides			|x	x|
Elatocladus			|x	x	(x)	(x)	x	x|
Eleganopteris			|x	x|
Endolepis					|x	x	x|
Equisetites		|x	x	x	x	x	x	x|
Equisetostachys						|x|
Equisetum							|x|
Equitatilepis					|x|
Ernestiodendron	|x	x|
Esterella		|x	(x)	(x)	x|
Fascipteris		|x	x|
Fimbriotheca		|x|
Fremouwa						|x|
Fuechselia						|x|
Furcula							|x|
Gangamopteris			|x	x	x|
Geinitzia				|x|
Germaropteris		|x	x	x|
Gigantonoclea	|x	x	x	x|
Gigantonomia		|x|
Gigantopteris	|x	x	x	x|
Gigantospermum	|x	x|
Gigantotheca		|x|
Ginkgo				|x	x	(x)	x|
Ginkgoites		|x	x	(x)	x	(x)	x	x|
Ginkgophyllum		|x|
Ginkgophytopsis		|x|
Gleichenipteris						|x	x|
Gleichenites					|x	x	x	x|
Glossophyllum			|x	x	x	(x)	x|
Glossopteridium					|x|
Glossopteris	|x	x	x	x	x	(x)	x	x|
Glossotheca					|x|
Glottolepis					|x|
Glyptolepis					|x	x	x	x|
Glyptostrobus							|x|
Gopadia					|x|
Gordonopteris		|x	(x)	(x)	(x)	x	x|
Gouldiopteris							|x|
Guizhoua		|x	x|
Guizhouoxylon		|x|
Gymnocodium			|x|
Hausmannia						|x	x|
Heidiphyllum						|x	x	x|
Helicorhiza					|x|
Henanopteris		|x|
Hepacitites					|x|
Herbstopteris							|x|
Hercynostrobus							|x|
Hermitia	|x	x|
Heterangium			|x|
Hymenophyllites					|x|
Ignotospermum						|x|
Indotheca						|x|
Isoetites					|x	x	x	x|
Jeffersonioxylon						|x|
Karibacarpon					|x|
Katasiopteris			|x	x|
Keuperia							|x|
Khonomakidium				|x|
Kirjamkenia		|x	x	x|
Knorriopteris						|x|
Koretrophyllites			|x|
Korvunchania			|x	x|
Kurtziana							|x	x|
Kykloxylon						|x|
Leastrobus						|x|
Lebachia	|x	x	(x)	(x)	(x)	x|
Leconama							|x|
Lelstotheca	|x	(x)	x|
Lepacyclotes				|x	x	x	x	x|
Lepidodendrites						|x|
Lepidodendron	|x	x	x	x	(x)	(x)	x	x|
Lepidophylloides		|x	x|
Lepidopteris			|x	x	x	(x)	x	x|
Lepidostrobophyllum		|x	x|
Lepidostrobus		|x	x	(x)	(x)	x|
Lesangeana						|x|
Lesleya	|x	x|
Leuthardtia			|x	x	x|
Linguifolium							|x	x|
Linophyllum		|x|
Linopteris	|x	(x)	x|
Lithothallus						|x	(x)	x|
Lixotheca			|x|
Lobatannularia	|x	x	x	x	x|
Lobatopteris		|x	x	x|
Lobifolia			|x	x|
Lopadiangium		|x	x|
Lophotheca			|x|
Lugardonia						|x|
Lycoderma				|x|
Lycopia						|x|
Macrostachya		|x	(x)	x	x|
Macrotaeniopteris							|x|
Madygenia			|x	x|
Majonica		|x|
Marattiopsis						|x	x|
Marchajella				|x|
Meia		|x|
Merianopteris							|x|
Mertensides			|x	x|
Mesenteriophyllum			|x	x|
Mesolepidodendron					|x|
Micronymbopteris							|x|
Microphyllopteris					|x|
Naiadita							|x|
Neocalamites		|x	x	x	x	x	x	x|
Neocalamostachys							|x|
Neokoretrophyllites			|x	x|
Neomariopteris	|x	(x)	x	x	x|
Nephropsis			|x|
Neurophyllites		|x|
Neuropteridium	|x	x	x	x	x	x	x	x|
Neuropteris							|x|
Nidia					|x|
Nidistrobus					|x|
Nilssonia		|x	x	x	x	x	x	x|
Nododendron							|x|
Noeggerathiopsis	|x	x	x	x	x|
Norinia			|x	(x)	(x)	x|
Notophytum						|x|
Nymbiella							|x|
Nymbofelicia							|x|
Nymboidiantum					|x	x	x	x|
Nymbophlebis							|x|
Nymbopteron							|x	x|
Nymborhipteris							|x|
Nystroemia		|x|
Odontopteris	|x	(x)	x	(x)	(x)	(x)	x|
Ogmos							|x|
Oleandridium							|x|
Oligocarpia			|x|
Orthotheca		|x|
Ortiseia		|x|
Osmunda							|x|
Osmundopsis			|x	x	(x)	(x)	x	x|
Otofolium		|x	x|
Otozamites					|x	x	x|
Pachydermophyllum						|x	x	x|
Pachylepis							|x	x|
Pachyphyllum							|x|
Pachypteris				|x	x	(x)	x|
Pagiophyllum			|x	x	x	x	x	x|
Palaeosmunda		|x	x|
Palaeostachya		|x|
Palaeotaxodioxylon						|x|
Palaeovittaria	|x	(x)	x	(x)	x|
Palaeoxyris						|x|
Palissya						|x|
Paracalamites	|x	x	x	x	x|
Parajacutiella			|x	x|
Paraschizoneura						|x|
Parasciadopitys						|x|
Paratrizygia	|x	x	x|
Parsorophyllum					|x	x	(x)	x|
Pecopteris	|x	x	x	x	x	x	x	x|
Pectinangium		|x	x|
Pelourdea		|x	(x)	x	x	x	x	x|
Peltaspermopsis		|x|
Peltaspermum		|x	x	x	x	x	x	x|
Permocalculus			|x|
Permotheca		|x	x|
Petriellaea						|x|
Phlebopteris							|x|
Phylladelphia							|x|
Phylladendroid		|x|
Phylladoderma		|x	x|
Phyllotheca		|x	x	x	x	x	x	x|
Pinites						|x	(x)	x|
Pinnularia		|x|
Pityolepis			|x|
Pityophyllum				|x	x|
Pityospermum				|x|
Plagiozamites		|x	x|
Pleurocaulis					|x|
Pleuromeia			|x	x	x	x	x|
Plumsteadia	|x	(x)	x|
Poacordaites	|x	x|
Podozamites				|x	x	x	x	x|
Polymorphopteris				|x|
Posidonia						|x|
Pramelreuthia							|x|
Preslobucklandiopsis							|x|
Prionophyllopteris		|x|
Probolosperma						|x|
Protoblechnum	|x	x	x	x	x|
Protopitys		|x|
Prynadaeopteris			|x|
Prynadaia				|x|
Psaronius	|x	x	x	(x)	(x)	x|
Pseudoctenis						|x	x	x|
Pseudomariopteris			|x|
Pseudotorellia				|x|
Pseudoullmannia		|x	x|
Pseudovoltzia	|x	x	x|
Psygmophyllum	|x	x	(x)	(x)	x|
Pteronilssonia			|x|
Pterophyllum		|x	x	(x)	x	x	x	x|
Pterozamites					|x	(x)	x	x|
Pteruchus					|x	(x)	x	x|
Ptilophyllum							|x|
Ptilotonymba					|x	(x)	x|
Ptilozamites					|x	x	x|
Ptychocarpus	|x	(x)	x|
Pursongia		|x	x	x|
Qionghaia					|x	x|
Quadrocladus	|x	x	x	x|
Radicites		|x	x	x	x	x	x	x|
Rafaelia			|x|
Rajahia	|x	x	x|
Raniganjia			|x|
Renicarpus					|x|
Renifolium		|x|
Rhabdocarpus			|x|
Rhabdotaenia		|x	x	(x)	x|
Rhachylepis							|x|
Rhacophyllum	|x	(x)	(x)	(x)	x	(x)	x|
Rhaphidopteris		|x	x|
Rhexoxylon						|x	x	x|
Rhipidopsis	|x	x	x	x	x	(x)	x|
Rhizomopsis		|x	x|
Rhizomopteris			|x	x|
Rhizopteris			|x|
Rhuelostachys					|x	(x)	x|
Rienitsia						|x|
Rooitodites							|x	x|
Rosellinites		|x|
Ruehleostachys							|x|
Ruehlostachys							|x|
Rugapites					|x|
Rugaspermum					|x|
Rugatheca					|x|
Sagenopteris						|x	x|
Samaropsis	|x	x	x	x	x	x	x|
Saportaea		|x	x	(x)	(x)	x|
Sarcospermum			|x|
Satsangia					|x|
Schistostachyum							|x|
Schizolepis							|x|
Schizoneura		|x	x	x	x	x	x	x|
Schizostachyum							|x|
Schleporia						|x|
Schopfipteris						|x|
Schozachia							|x|
Schvedopteris			|x	x|
Sclerophyllina							|x|
Scolecopteris		|x	x	(x)	(x)	x	x|
Scolopendrites						|x	x|
Scopus			|x|
Scutum					|x|
Scytophyllum			|x	(x)	x	x	x	x|
Selaginellites			|x	(x)	x	x|
Senia	|x	(x)	(x)	(x)	(x)	(x)	x|
Sertostrobus						|x	x|
Shenoxylon			|x|
Shuichengella			|x|
Sigillaria	|x	x	x|
Sinoctenis							|x|
Sinozamites					|x|
Skilliostrobus					|x|
Soloropteris						|x|
Spaciinodum						|x|
Sphenobaiera		|x	x	x	x	x	x	x|
Sphenophyllum	|x	x	x	x|
Sphenopteridium		|x|
Sphenopteris	|x	x	x	x	x	x	x	x|
Sphenozamites	|x	(x)	(x)	(x)	(x)	x	x|
Spiropteris					|x|
Spirorbis							|x|
Squamocarpus			|x|
Stenorachis					|x|
Stephanospermum			|x|
Stereocarpus					|x|
Stigmaria		|x	x	x|
Strigillotheca		|x	x|
Strobilifer		|x|
Strobilites		|x	(x)	(x)	x	x|
Strombergia						|x	x	x|
Sturianthus							|x|
Succodium			|x|
Swedenborgia							|x|
Symopteris			|x	(x)	x	(x)	x	x|
Syringodendron							|x|
Szea		|x	x|
Szecladia			|x|
Taeniopteris	|x	x	x	x	x	x	x	x|
Takhtajanodoxa			|x	x|
Tartarina		|x	x|
Tatarina		|x	x	x|
Taxites		|x	(x)	(x)	x	x|
Taxodites						|x|
Tersiella				|x|
Thallites		|x	(x)	(x)	(x)	x|
Thaumatopteris							|x|
Thinnfeldia					|x	x	x|
Thuringia		|x|
Tingia	|x	x	x	(x)	(x)	(x)	x|
Tingiostachya		|x|
Todites		|x	x	x	x	x	x	x|
Tomaniopteris						|x|
Tomia			|x|
Tomiostrobus				|x|
Tonchuanophyllum					|x|
Tongchuanophyllum					|x	x	x|
Tonglucarpus		|x|
Townroviamites						|x|
Tranquiloxylon							|x|
Tricrananthus					|x|
Tricranolepis					|x	(x)	x|
Tricranophyllum							|x|
Trigonocarpus		|x|
Trinerviopteris		|x|
Trizygia	|x	x	x	x|
Tungussopteris			|x	x|
Ullmannia	|x	x	x	(x)	(x)	x	x|
Umkomasia					|x	(x)	(x)	x|
Vasovinea		|x|
Vertebraria	|x	x	x|
Vittaephyllum					|x	(x)	x|
Voltzia		|x	x	x	x	x	x	x|
Voltziastrobus							|x|
Voltziopsis				|x	x|
Voltziostrobus						|x|
Walchia	|x	x	x	x|
Walchianthus		|x|
Walchiopremnon		|x|
Walchiostrobus	|x	x|
Weltrichia					|x	x|
Widdringtonites							|x	x|
Williamsonia					|x	x	(x)	x|
Willsiostrobus			|x	x	x	x	x	x|
Wumengopteris		|x	x|
Yabeiella					|x	(x)	x	x|
Yavorskia		|x	x	x|
Yavorskyia			|x|
Yuania		|x	x|
Yunnania		|x|
Zamiopteris		|x	x	(x)	x|
Zamites					|x	x	x	x|
Zhutheca		|x	x|

## Sheet: Macrofossil families
family	pre-Wuchiapingian	Wuchiapingian	Changhsingian	Induan	Olenekian	Anisian	Ladinian	post-Ladinian
Araucariaceae	|x	x	x	x	x	x	x	x|
Asterothecaceae	|x	x	x	x	x	x	x	x|
Bennettitales	|x	x	x	(x)	x	x	x	x|
Calamitaceae	|x	x	x	x	x	x	x	x|
Calamopityales		|x	(x)	(x)	(x)	(x)	(x)	x|
Callistophytales			|x|
Caytoniaceae						|x	x|
Cordaitales	|x	x	x	x	x	x	x	x|
Corystospermaceae	|x	(x)	x	x	x	x	x	x|
Cupressaceae			|x	x	(x)	(x)	x	x|
Cyatheaceae			|x	x|
Cycadales	|x	x	x	x	x	x	x	x|
Czekanowskiales					|x	(x)	x	x|
Dicksoniaceae			|x	x	x	x	(x)	x|
Dictyopteridiaceae	|x	(x)	x	(x)	x|
Dipteridaceae						|x	x	x|
Dordrechtiaceae						|x|
Equisetaceae		|x	x	x	x	x	x	x|
Gigantopteridales	|x	x	x	x|
Ginkgoaceae		|x	x	x	x	(x)	x	x|
Gleicheniaceae		|x	x	(x)	x	x	x	x|
Glossopteridaceae	|x	x	x	x	x	(x)	x	x|
Gnetales					|x	(x)	x	x|
Gondwanostachyaceae	|x	(x)	x|
Hymenophyllaceae					|x|
Isoetaceae					|x	x	x	x|
Lepidocarpaceae			|x|
Lepidodendraceae	|x	x	x	x	x	x	x	x|
Lycopodiales					|x|
Majonicaceae	|x	x	x	(x)	(x)	x|
Marattiaceae	|x	x	x	x	x	x	x	x|
Matoniaceae						|x	x|
Medullosales	|x	x	x	x	(x)	(x)	x|
Noeggerathiales	|x	x	x	x	x	(x)	x|
Osmundaceae	|x	x	x	x	x	x	x	x|
Ottokariaceae			|x|
Palaeophyllales	|x	x	(x)	(x)	x|
Pecopteridaceae		|x	x	x|
Peltaspermaceae	|x	x	x	x	x	x	x	x|
Petriellaceae						|x|
Pinaceae						|x|
Pinales				|x	x	(x)	x|
Pleuromeiaceae	|x	(x)	x	x	x	x	x	x|
Podocarpaceae			|x	x	x	x	x	x|
Protopityales		|x|
Psaroniaceae	|x	x	x	(x)	(x)	x|
Schizaceae			|x	x|
Sigillariaceae	|x	x	x|
Sphenophyllaceae	|x	x	x	x	x|
Sphenopteridaceae	|x	x	x	x	x	x	x	x|
Taeniopteridaceae	|x	x	x	x	x	x	x	x|
Taxodiaceae						|x|
Tchernoviaceae			|x|
Ullmaniaceae	|x	x	x	(x)	(x)	x	x|
Utrechtiaceae	|x	x	x	x	(x)	x|
Voltziaceae		|x	x	x	x	x	x	x|
Zygopteridales			|x	x|

## Sheet: Sporomorph species
genus.qualifier	genus	species epithet	pre-Wuchiapingian	Wuchiapingian	Changhsingian	Induan	Olenekian	Anisian	Ladinian	post-Ladinian
	Abdititriletes	lepida			|x|
	Abietineaepollenites	lembocorpus		|x	x	x|
	Acanthotriletes	adornatus		|x|
	Acanthotriletes	ciliatus		|x	x|
	Acanthotriletes	liuyangensis		|x|
	Acanthotriletes	microspinosus		|x	x|
	Acanthotriletes	piruliformis		|x|
	Acanthotriletes	spinosus					|x|
	Acanthotriletes	tereteangulatus	|x	x	x|
	Accinctisporites	circumdatus					|x	x	x|
	Accinctisporites	diversus						|x|
	Accinctisporites	excentricus						|x|
	Accinctisporites	ligatus							|x|
	Accinctisporites	radiatus						|x|
	Aculeisporites	variabilis				|x	x|
	Adivisisporites	dispertitus							|x|
	Alatisporites	furongqiaoensis						|x|
	Alienosporites	mostleri							|x|
	Alisporites	asansoliensis					|x|
	Alisporites	auritus				|x|
	Alisporites	cacheutensis						|x	x|
	Alisporites	circulicorpus						|x	x|
	Alisporites	cordiformis					|x	x|
	Alisporites	cymbatus				|x	x	x|
	Alisporites	damudicus					|x|
	Alisporites	fusiformis				|x|
	Alisporites	gracilis	|x	(x)	(x)	x|
	Alisporites	granulatus					|x|
	Alisporites	grauvogelii		|x	(x)	(x)	x	x	x	x|
	Alisporites	grobus			|x|
	Alisporites	hainanensis					|x|
	Alisporites	institatus			|x|
	Alisporites	landianus			|x	x	x	x	x	x|
	Alisporites	magnus						|x|
	Alisporites	microreticulatus					|x	x|
	Alisporites	milvinus	|x	(x)	(x)	x|
	Alisporites	minutosaccus							|x|
	Alisporites	minutus						|x|
	Alisporites	nilssoni			|x|
	Alisporites	opii			|x	(x)	(x)	x|
	Alisporites	ovalis					|x|
	Alisporites	parvus				|x	x	x	x	x|
	Alisporites	perlucidus					|x|
	Alisporites	plicatus	|x	(x)	x|
	Alisporites	progrediens						|x|
	Alisporites	robustus					|x	x|
	Alisporites	sublevis		|x|
	Alisporites	sulcatus					|x|
	Alisporites	tenuicorpus	|x	(x)	x	x	x|
	Alisporites	thomasii				|x|
	Alisporites	toralis				|x	(x)	x	x	x|
	Alisporites	townrovii						|x|
	Alisporites	willsii						|x|
	Alisporites	xinhuaensis					|x|
	Anapiculatisporites	cooksonae					|x|
	Anapiculatisporites	dawsonensis				|x	x|
	Anapiculatisporites	hirtellus				|x|
	Anapiculatisporites	telephorus							|x|
	Anaplanisporites	stipulatus			|x	x	x|
	Aneuletes	acrochordonodes							|x|
	Aneuletes	mesotriassicus							|x|
	Aneuletes	pomeranus							|x|
	Aneuletes	porosus							|x|
	Aneuletes	rotundus					|x|
	Anguisporites	anguinus			|x|
	Anguisporites	tenuis					|x|
	Angustisulcites	gorpii					|x	x|
	Angustisulcites	grandis					|x	x	x|
	Angustisulcites	klausii					|x	x	x|
	Angustisulcites	oblongus				|x|
	Annulispora	cicatricosa							|x|
	Annulispora	folliculosa				|x	(x)	(x)	x|
	Annulispora	microannulata						|x|
	Annulispora	puncta						|x|
	Anticapipollis	elongata		|x|
	Anticapipollis	rectangularis			|x|
	Anticapipollis	tornatilis		|x	x|
	Apiculatisporis	aculeatus		|x|
	Apiculatisporis	changxingensis		|x|
	Apiculatisporis	clematisii						|x|
	Apiculatisporis	fengjieensis						|x|
	Apiculatisporis	globosus		|x	(x)	(x)	(x)	(x)	(x)	x|
	Apiculatisporis	hispidus				|x|
	Apiculatisporis	lanjouwii			|x	x	x|
	Apiculatisporis	nanus		|x	x|
	Apiculatisporis	perirugosus		|x	x	x|
	Apiculatisporis	plicatus						|x	x|
	Apiculatisporis	pyriformis		|x	x|
	Apiculatisporis	setulosus			|x|
	Apiculatisporis	spinulistratus			|x|
	Apiculatisporis	subspinosus						|x|
	Apiculatisporis	tesotus		|x	x|
	Apiculatisporis	variocorneus		|x	x	x|
	Apiculatisporites	apiculatus		|x|
	Apiculatisporites	decorus				|x|
	Apiculatisporites	perirugosus				|x|
	Apiculatisporites	spinosus		|x|
	Apiculatisporites	variocorneus		|x|
	Aratrisporites	centratus					|x	x	x|
	Aratrisporites	coryliseminis						|x	x	x|
	Aratrisporites	fimbriatus					|x	x	x	x|
	Aratrisporites	fischeri					|x	x|
	Aratrisporites	flexibilis						|x	(x)	x|
	Aratrisporites	granulatus				|x	x	x	x|
	Aratrisporites	macrocavatus					|x	x	x|
	Aratrisporites	minicus						|x|
	Aratrisporites	minimus						|x	x|
	Aratrisporites	minusculus				|x|
	Aratrisporites	paenulatus					|x	x	x|
	Aratrisporites	palettae				|x	x	x	x|
	Aratrisporites	paraspinosus				|x	(x)	x|
	Aratrisporites	parvispinosus				|x	x	x	x	x|
	Aratrisporites	pilosus							|x|
	Aratrisporites	praevius					|x|
	Aratrisporites	quadrijuga						|x|
	Aratrisporites	reticulatus						|x	x|
	Aratrisporites	robustus					|x|
	Aratrisporites	rotundus							|x|
	Aratrisporites	rugulatus					|x|
	Aratrisporites	saturni					|x	x	x|
	Aratrisporites	scabratus				|x	x	x	x	x|
	Aratrisporites	strigosus						|x|
	Aratrisporites	tenuispinosus			|x	x	x	x	x	x|
	Aratrisporites	virgatus							|x|
	Aratrisporites	yunnanensis			|x	x	(x)	x|
	Araucariacites	australis					|x	x|
	Asseretospora	gyrata							|x|
	Aulisporites	astigmosus						|x	x	x|
	Aumancisporites	striatus				|x|
	Auritulinasporites	triclavis							|x|
	Auroserisporites	hunanensis		|x|
	Bactrosporites	diptherus			|x|
	Bactrosporites	medius		|x|
	Bactrosporites	ovatus		|x	x|
	Bactrosporites	shaoshanensis		|x|
	Bactrosporites	uber		|x|
	Baculatisporites	comaumensis			|x	(x)	(x)	(x)	x|
	Baculatisporites	hubeiensis						|x|
	Baculatisporites	minor		|x|
	Baculatisporites	verus				|x	x	x|
	Baculatisporites	xuanweiensis			|x|
	Bacutriletes	asaphus					|x	x|
	Bacutriletes	costatispinosus					|x	(x)	x|
	Bacutriletes	globosus				|x|
	Bacutriletes	insolitus					|x	x|
	Bacutriletes	kozurii						|x	x|
	Bacutriletes	pseudoreticulatus					|x|
	Bacutriletes	trammeri							|x|
	Banksisporites	pinguis						|x	x|
	Barakarites	rotatus	|x	(x)	x|
	Barakarites	triquetrus	|x	(x)	x|
	Bascanisporites	undosus		|x	x|
	Bharadwajispora	labichensis				|x	x	x	x|
	Bocciaspora	blackstonensis							|x|
	Bothriotriletes	grandis							|x|
	Brachysaccus	neomundanus						|x	x	x|
	Brachysaccus	ovalis					|x	x|
	Braiessporites	posenatoi						|x|
	Brevitriletes	bulliensis				|x	x|
	Brevitriletes	communis			|x|
	Brevitriletes	cornutus	|x	x	x|
	Brevitriletes	hennellyi			|x|
	Brevitriletes	levis	|x	x	x|
	Cadiospora	glabra		|x|
	Calamospora	breviradiata		|x	x	x|
	Calamospora	flava		|x|
	Calamospora	flexilis		|x|
	Calamospora	impexa					|x	x|
	Calamospora	keuperiana						|x|
	Calamospora	landiana			|x	(x)	x	x	x|
	Calamospora	liquida		|x|
	Calamospora	luntaniana		|x|
	Calamospora	microrugosa	|x	x	x|
	Calamospora	nathorstii						|x	x	x|
	Calamospora	pallida		|x|
	Calamospora	pedata		|x	x	x|
	Calamospora	perrugosa		|x|
	Calamospora	platyrugosa		|x|
	Calamospora	plicata		|x	x|
	Calamospora	pusilla		|x	x|
	Calamospora	sterrosa		|x|
	Calamospora	tener			|x	x	x	x	x	x|
	Callialasporites	dampieri						|x|
	Camarozonosporites	laevigatus						|x	x|
	Camarozonosporites	radiatus				|x|
	Camarozonosporites	rudis						|x	x|
	Camerosporites	secatus	|x	(x)	(x)	(x)	(x)	(x)	x	x|
	Camptotriletes	warchianus	|x	(x)	x|
	Cannanoropollis	janakii	|x	(x)	x|
	Cannanoropollis	scheuringii						|x	x|
	Capillisporites	germanicus							|x|
	Carnisporites	mesozoicus				|x	x	(x)	x|
	Carnisporites	spiniger					|x	x	x	x|
	Caytonipollenites	latus							|x|
	Caytonipollenites	reductus							|x|
	Caytonipollenites	subtilis				|x|
	Cedripites	lucidus			|x|
	Cedripites	parvisaccus				|x|
	Cedripites	pensilis				|x|
	Cedripites	priscus			|x|
	Cerebropollenites	mesozoicus						|x|
	Chasmatosporites	apertus							|x|
	Chasmatosporites	giganteus							|x|
	Chasmatosporites	hians				|x|
	Chasmatosporites	magnolioides							|x|
	Chasmatosporites	triquetus					|x|
	Chordasporites	australiensis			|x	(x)	(x)	(x)	x|
	Chordasporites	brachytus				|x|
	Chordasporites	cingulichorda						|x|
	Chordasporites	impensus				|x|
	Chordasporites	magnus						|x|
	Chordasporites	minutus					|x	(x)	(x)	x|
	Chordasporites	orientalis		|x	(x)	x|
	Chordasporites	pallidus				|x|
	Chordasporites	platysaccus							|x|
	Chordasporites	singulichorda						|x	x	x|
	Chordasporites	voltziaformis						|x|
	Cingulizonates	rhaeticus							|x|
	Colpectopollis	ellipsoideus					|x	x	x|
	Colpectopollis	jianlingensis					|x|
	Colpectopollis	pseudostriatus							|x|
	Colpectopollis	scitulus							|x|
	Conbaculatisporites	baculatus						|x|
	Conbaculatisporites	hopensis					|x	x	x|
	Conbaculatisporites	mesozoicus							|x|
	Conbaculatisporites	varius							|x|
	Concavisporites	crassexinus					|x	x	x	x|
	Concavisporites	elegans				|x|
	Concavisporites	juriensis							|x|
	Concavisporites	toralis						|x	x	x|
cf.	Concentricisporites	bianulatus							|x	x|
	Concentricisporites	insignis							|x|
	Concentricisporites	nevesii					|x	x|
	Concentricisporites	plurianulatus					|x	x	x|
	Concentrisporites	hallei						|x	x|
	Concentrisporites	pseudosulcatus						|x	x|
	Converrucosisporites	asiatica			|x|
	Converrucosisporites	cameronii						|x	(x)	x|
	Converrucosisporites	capitatus			|x|
	Converrucosisporites	conferteornatus						|x|
	Converrucosisporites	confractus			|x|
	Converrucosisporites	dejerseyi			|x|
	Converrucosisporites	dentatus				|x|
	Converrucosisporites	eggeri			|x|
	Converrucosisporites	huatingensis							|x|
	Converrucosisporites	jiuzhiensis				|x|
	Converrucosisporites	mictus			|x|
	Converrucosisporites	pseudocommunis		|x|
	Converrucosisporites	xinjiangensis							|x|
	Convertubisporites	contactus					|x|
	Convolutispora	asiatica		|x	(x)	x|
	Convolutispora	inspissatus		|x|
	Convolutispora	jugosa						|x	x|
	Convolutispora	microrugulata						|x|
	Convolutispora	pseudoreticulatus						|x|
	Convolutispora	rostrata							|x|
	Convolutispora	sangzhiensis						|x|
	Convolutispora	venusta		|x|
	Convolutispora	vermiculata		|x|
	Convolutispora	wicheri					|x	(x)	x|
	Convolutispora	xiangxiensis							|x|
	Cordaitina	donetziana		|x	x|
	Cordaitina	grandireticulata		|x|
	Cordaitina	gunyalensis	|x	(x)	(x)	x	x	x	x|
	Cordaitina	minor				|x	x	x	x|
	Cordaitina	radialis			|x	x|
	Cordaitina	spongiosa		|x|
	Cordaitina	subrotata	|x	x|
	Cordaitina	uralensis		|x	x|
	Corisaccites	alutas	|x	(x)	x	(x)	(x)	x|
	Corisaccites	cathayensis						|x|
	Corisaccites	distinctus			|x|
	Corollisporites	australis						|x|
	Cosmosporites	elegans						|x|
	Costatisulcites	ovatus							|x|
	Crassispora	kosankei				|x|
	Crassispora	latigranifer		|x|
	Crassispora	orientalis		|x	x	x|
	Craterisporites	bullatus						|x|
	Crescentipollenites	bengalensis			|x	(x)	x|
	Crescentipollenites	brevis			|x|
	Crescentipollenites	fuscus	|x	(x)	x	(x)	x|
	Crescentipollenites	gondwanensis			|x|
	Crescentipollenites	sellingi			|x|
	Crispetectatisporites	punctus						|x|
	Cristatisaccus	cristatus					|x	x|
	Cristatisaccus	margaritatus						|x	x|
	Cristatitriletes	baculatus						|x|
	Cristianisporites	triangulatus						|x|
	Crucisaccites	quadratoides		|x|
	Crustaesporites	globosus		|x	x	x	x	x|
	Cucullispora	cuneata							|x	x|
	Cuneatisporites	lingwenensis					|x|
	Cuneatisporites	radialis			|x	(x)	(x)	x	x	x|
	Cyathidites	australis					|x	x	x|
	Cyathidites	breviradiatus				|x	x	x|
	Cyathidites	concavus							|x	x|
	Cycadopites	acerrimus					|x	x	x	x|
	Cycadopites	carpentieri			|x|
	Cycadopites	complanatus				|x|
	Cycadopites	coxii		|x	x	x	x	x|
	Cycadopites	cymbatus	|x	(x)	x|
	Cycadopites	eupunctatus			|x|
	Cycadopites	follicularis	|x	(x)	x	x	x	x|
	Cycadopites	glaber				|x|
	Cycadopites	granulatus			|x	(x)	(x)	(x)	x|
	Cycadopites	hartii					|x|
	Cycadopites	minimus				|x	x|
	Cycadopites	nitidus				|x	x	x	x|
	Cycadopites	ovatus						|x|
	Cycadopites	potoniei						|x|
	Cycadopites	reticulatus					|x|
	Cycadopites	subgranulosus					|x	x	x	x|
	Cycadopites	sufflavus						|x|
	Cyclobaculisporites	gioperulus				|x|
	Cyclobaculisporites	indicus			|x|
	Cyclobaculisporites	minimus	|x	(x)	x|
	Cyclobaculisporites	minutus	|x	(x)	x|
	Cyclobaculisporites	ovimammus		|x	x|
	Cyclobaculisporites	trichacanthus				|x|
	Cyclobaculisporites	trisecatus			|x|
	Cyclogranisporites	arenosus			|x	(x)	x	x	x|
	Cyclogranisporites	aureus		|x	(x)	x	(x)	x|
	Cyclogranisporites	congestus		|x	(x)	(x)	x	(x)	x|
	Cyclogranisporites	crassirimosus				|x|
	Cyclogranisporites	gondwanensis	|x	(x)	x	(x)	x|
	Cyclogranisporites	major				|x|
	Cyclogranisporites	micaceus		|x	x	x|
	Cyclogranisporites	microgranus		|x|
	Cyclogranisporites	oppressus							|x|
	Cyclogranisporites	orbicularis					|x|
	Cyclogranisporites	pressus		|x	x	x|
	Cyclogranisporites	provectus		|x|
	Cyclogranisporites	pseudoxonotriletes				|x|
	Cyclogranisporites	pseudozonatus		|x|
	Cyclogranisporites	sinensis		|x|
	Cyclogranisporites	triassicus						|x|
	Cyclogranisporites	triletus						|x|
	Cyclotriletes	granulatus				|x	x|
	Cyclotriletes	microgranifer				|x	x	x	x|
	Cyclotriletes	oligogranifer				|x	x	x	x|
	Cyclotriletes	pustulatus					|x	x	x|
	Cyclotriletes	triassicus				|x	x	x|
	Cycloverrutriletes	presselensis					|x	x	x|
	Dacrycarpites	europaeus						|x|
	Deltoidospora	australis					|x	x	x|
	Deltoidospora	concavus						|x	x|
	Deltoidospora	helicoidalis						|x|
	Deltoidospora	juncta				|x	(x)	(x)	x|
	Deltoidospora	mesozoica						|x	x	x|
	Deltoidospora	minima				|x	x|
	Deltoidospora	minor			|x	x	x	x	x	x|
	Densipollenites	annulatus				|x|
	Densipollenites	brevis	|x	(x)	x|
	Densipollenites	densus	|x	(x)	x|
	Densipollenites	indicus	|x	(x)	x|
	Densipollenites	invisus	|x	(x)	x|
	Densipollenites	magnicorpus	|x	(x)	x	x|
	Densoisporites	complicatus			|x	x	x	x	(x)	x|
	Densoisporites	contactus				|x	(x)	(x)	(x)	x|
	Densoisporites	holospongia					|x|
	Densoisporites	nejburgii			|x	x	x	x	x	x|
	Densoisporites	playfordii			|x	x	x	x	x	x|
	Densoisporites	velatus						|x	x|
	Densosporites	anulatus	|x	x	(x)	x|
	Densosporites	paranulatus			|x|
	Dictyophyllidites	discretus		|x	x|
	Dictyophyllidites	harrisii				|x	x	(x)	x|
	Dictyophyllidites	intercrassus		|x	x	x|
	Dictyophyllidites	mortonii			|x	x	x	x	x	x|
	Dictyophyllidites	surangei						|x|
	Dictyotriletes	aules		|x	x|
	Dictyotriletes	mediocris				|x	x|
	Didecitriletes	dentatus		|x	x|
	Didecitriletes	ericianus	|x	x	x|
	Didecitriletes	uncinatus			|x|
	Dijkstraisporites	beutleri					|x	(x)	x	x|
	Diptychosporites	nephroformis		|x|
	Diptychosporites	polygoniatus		|x|
	Discisporites	niger					|x	x|
	Distanulisporites	punctus						|x|
	Distriamonocolpites	ovalis	|x	(x)	x|
	Distriatites	bilateris	|x	(x)	x|
	Distriatites	dettmannae			|x|
	Distriatites	insculptus						|x|
	Distriomonosaccites	ovalis	|x	(x)	x|
	Distriomonosaccites	rotatus			|x|
	Divarisaccus	lelei	|x	(x)	x|
	Divarisaccus	macropterus				|x|
	Doubingerispora	filamentosa						|x	x|
	Dulhuntyispora	dulhuntyi			|x|
	Dulhuntyispora	minuta				|x	x	x|
	Dulhuntyispora	parvithola		|x	x|
	Duplicisporites	granulatus				|x	x	x	x	x|
	Duplicisporites	scurrilis							|x|
	Duplicisporites	verrucosus					|x	x	x	x|
	Dyupetalum	vicentinense					|x	x	x|
	Echinitosporites	iliacoides							|x	x|
	Echitriletes	echinatus				|x|
	Echitriletes	fragilispinus				|x|
	Echitriletes	gracilis						|x|
	Echitriletes	latispinosus							|x|
	Echitriletes	licheniformis					|x	x|
	Echitriletes	lobatus						|x	x|
	Echitriletes	pectinatus					|x|
	Echitriletes	validispinus					|x|
	Ellipsovelatisporites	plicatus				|x	(x)	(x)	(x)	x|
	Ellipsovelatisporites	rugosus							|x	x|
	Emphanisporites	canaliculatus			|x|
	Endosporites	anmiaoensis					|x|
	Endosporites	papillatus			|x	x	x	x|
	Endosporites	roeticus					|x|
	Endosporites	triassicus				|x|
	Enzonalasporites	densus							|x|
	Enzonalasporites	leschikii					|x	x|
	Enzonalasporites	tenuis						|x	x	x|
	Enzonalasporites	vigens						|x	x	x|
	Ephedripites	permasensis				|x|
	Ephedripites	primus			|x	(x)	(x)	(x)	x|
	Ephedripites	steevesii		|x	x	x	x	x|
	Equisetosporites	cacheutensis				|x|
	Eresinia	spinellata					|x	x	x|
	Eucommiidites	kirchheilingensis							|x|
	Eucommiidites	major						|x|
	Eucommiidites	microgranulatus							|x	x|
	Eucommiidites	minor						|x	x|
	Eupunctisporites	chinensis				|x|
	Eupunctisporites	poniatiensis			|x|
	Falcisporites	australis			|x	x	x	x	x	x|
	Falcisporites	cyclosaccus						|x|
	Falcisporites	keuperianus						|x|
	Falcisporites	nuthallensis	|x	(x)	x	x	(x)	x	x	x|
	Falcisporites	snopkovae					|x	x|
	Falcisporites	stabilis			|x	x	x	x	x	x|
	Falcisporites	zapfei		|x	x	x	x	x|
	Fimbriaesporites	fimbriatus			|x|
	Flabellisporites	crinitus							|x|
	Florinites	antiquus		|x	x|
	Florinites	elegans		|x|
	Florinites	eremus	|x	x	x|
	Florinites	luberae			|x|
	Florinites	millotti		|x|
	Florinites	promptus				|x|
	Florinites	relictus			|x	x|
	Florinites	volans		|x|
	Fossapollenites	moderatus							|x	x|
	Foveolatisporites	distinctus						|x|
	Foveosporites	foratus		|x	x|
	Foveosporites	moretonensis				|x|
	Foveosporites	nigracristatus		|x|
	Foveosporites	visscheri							|x	x|
	Foveotriletes	potoniei						|x|
	Franconispora	laevigata							|x|
	Fuldaesporites	jiuqujiangensis					|x|
	Gardenasporites	delicatus			|x|
	Gardenasporites	firmus				|x|
	Gardenasporites	heisselii		|x	x	(x)	x|
	Gardenasporites	leonardii		|x	x|
	Gardenasporites	magnus							|x|
	Gardenasporites	meniscatus			|x|
	Gardenasporites	minor			|x	x|
	Gardenasporites	moroderi			|x|
	Gardenasporites	oberrauchii			|x	(x)	(x)	x|
	Gardenasporites	protensus							|x|
	Gardenasporites	rotundus							|x|
	Gigantosporites	aletoides			|x|
	Gigantosporites	grebei				|x|
	Gigantosporites	hallstattensis		|x	x	x|
	Gnetaceaepollenites	multistriatus		|x	(x)	(x)	x	x|
	Gnetaceaepollenites	scottii				|x|
	Gondisporites	raniganjensis	|x	(x)	x|
	Gondisporites	reticulates			|x|
	Gondisporites	reticulatus			|x|
	Gordonispora	lubrica			|x	x	x	x	x|
	Goubinispora	indica				|x	(x)	(x)	(x)	x|
	Granasporites	magnus							|x|
	Grandispora	ullrichii				|x	x	x|
	Granosaccus	rotundus							|x|
	Granulatisporites	absonus			|x|
	Granulatisporites	adnatoides	|x	x	x	x	(x)	x|
	Granulatisporites	contactus						|x|
	Granulatisporites	granulatus		|x|
	Granulatisporites	microgranifer			|x	x|
	Granulatisporites	mirus			|x|
	Granulatisporites	parvus		|x	(x)	(x)	x|
	Granulatisporites	piroformis		|x	x|
	Granulatisporites	ruidus					|x|
	Granulatisporites	trisinus	|x	x	x|
	Gulisporites	cochlearius	|x	(x)	x	x|
	Gulisporites	leavigatus		|x|
	Gulisporites	pyramidalis		|x	(x)	x	x|
	Guttatisporites	ambiguus					|x	(x)	(x)	x|
	Guttatisporites	elegans				|x	x	x	x|
	Guttatisporites	guttatus						|x	x	x|
	Guttatisporites	microechinatus					|x	(x)	(x)	x|
	Guttulapollenites	hannonicus	|x	(x)	x	x|
	Haberkornia	gudati							|x|
	Haberkornia	parva							|x|
	Hamiapollenites	bullaeformis			|x|
	Hamiapollenites	insolitus	|x	(x)	x	(x)	(x)	x|
	Hamiapollenites	tractiferinus				|x|
	Heliosaccus	dimorphus						|x	x|
	Henrisporites	capillatus							|x|
	Henrisporites	delicatus							|x|
	Henrisporites	triassicus							|x|
	Hexasaccites	muelleri					|x	x|
	Hindipollenites	indicus	|x	(x)	x|
	Horriditriletes	curvibaculosus	|x	(x)	x|
	Horriditriletes	filiformis	|x	x	x|
	Horriditriletes	ramosus	|x	x	x|
	Horriditriletes	rampurensis			|x|
	Horstisporites	elegans				|x|
	Horstisporites	harrisii						|x|
	Horstisporites	heteroreticulatus				|x|
	Horstisporites	irregularis					|x	(x)	x|
	Horstisporites	microlumenus					|x|
	Horstisporites	spinosus				|x|
	Horstisporites	sulcatus				|x	x|
	Hughesisporites	calvescens				|x|
	Hughesisporites	inflatus				|x|
	Hughesisporites	orlowskae							|x|
	Hughesisporites	tumulosus				|x	x|
	Hughesisporites	variabilis				|x	x|
	Hunanospora	florida		|x|
	Hunanospora	splendida		|x|
	Ibisporites	diplosaccus	|x	(x)	x|
	Illinites	chitonoides					|x	x	x|
	Illinites	delasaucei				|x|
	Illinites	dinganensis					|x|
	Illinites	elegans		|x	x|
	Illinites	kosankei			|x	(x)	(x)	x|
	Illinites	parvus		|x	x	(x)	x|
	Illinites	purus		|x	x|
	Illinites	trivisus					|x	x	x|
	Illinites	unicus		|x	x	(x)	(x)	x	x|
	Inaperturopollenites	dolomiticus			|x|
	Inaperturopollenites	dubius				|x|
	Inaperturopollenites	nebulosus		|x	x	x	x	x	x	x|
	Indospora	clara	|x	(x)	x|
	Indospora	laevigata			|x|
	Indospora	macula			|x|
	Indotriradites	mammilatus				|x	x|
	Indotriradites	reidii	|x	x	x|
	Indotriradites	splendens		|x	x|
	Infernopollenites	claustratus						|x	(x)	x|
	Infernopollenites	parvus							|x	x|
	Infernopollenites	rieberi							|x|
	Infernopollenites	sulcatus						|x	x	x|
	Institisporites	crispus						|x	x|
	Interradispora	daedala		|x	x|
	Iraqispora	labrata			|x|
	Ischyosporites	qionghaiensis					|x|
	Jerseyiaspora	punctispinosa					|x	x	x|
	Jerseyiaspora	sinensis						|x|
	Jugasporites	antonescui							|x|
	Jugasporites	conmilvinus					|x	x	x|
	Jugasporites	delasaucei		|x	x|
	Jugasporites	kosankei							|x|
	Jugasporites	latus		|x|
	Jugasporites	lueckoides			|x|
	Jugasporites	paradelasaucei		|x	x|
	Jugasporites	perspicuus			|x|
	Jugasporites	qiongyaensis					|x|
	Jugasporites	renalis						|x|
	Jugasporites	schaubergeroides			|x	(x)	x|
	Keuperisporites	baculatus					|x	x	x|
	Klausipollenites	decipiens		|x	(x)	x	x	x|
	Klausipollenites	devolvens				|x	(x)	(x)	(x)	x|
	Klausipollenites	gouldii							|x|
	Klausipollenites	hanlinensis					|x|
	Klausipollenites	lithodendrum							|x|
	Klausipollenites	minimus		|x	x	x	x|
	Klausipollenites	schaubergeri		|x	x	x	x	x	x	x|
	Klausipollenites	staplinii		|x	x	x	x	x	x	x|
	Knoxisporites	instarrotulae		|x|
	Kraeuselisporites	altmarkensis							|x|
	Kraeuselisporites	apiculatus			|x	x	x	x	x|
	Kraeuselisporites	baculatus					|x|
	Kraeuselisporites	cooksonae							|x|
	Kraeuselisporites	cuspidus			|x	x	x	x	(x)	x|
	Kraeuselisporites	dentatus					|x	x	x	x|
	Kraeuselisporites	echinoides					|x	x	x	x|
	Kraeuselisporites	hoofddijkensis				|x	x	x|
	Kraeuselisporites	hystrix				|x	(x)	x|
	Kraeuselisporites	punctatus			|x	(x)	x	x	x	x|
	Kraeuselisporites	rallus			|x	x	x|
	Kraeuselisporites	saeptatus				|x	x	x	x	x|
	Kraeuselisporites	spinosus			|x	x	x	x|
	Kraeuselisporites	spinulosus				|x|
	Kraeuselisporites	wargalensis			|x	(x)	x	x|
	Krempipollenites	indicus			|x	x	(x)	(x)	(x)	x|
	Kyrtomisporis	ervii					|x	(x)	x	x|
	Kyrtomisporis	laevigatus							|x|
	Kyrtomisporis	speciosus							|x|
	Labiipollis	granulatus							|x|
	Labiisporites	granulatus			|x	(x)	(x)	(x)	x	x|
	Labiisporites	manos		|x|
	Lacinitriletes	badamensis	|x	(x)	x|
	Laevigatisporites	minimalis		|x|
	Laevigatosporites	asperatus		|x|
	Laevigatosporites	cacheutensis		|x|
	Laevigatosporites	callosus		|x	x	x|
	Laevigatosporites	colliensis	|x	(x)	x|
	Laevigatosporites	desmoinesensis		|x	(x)	x|
	Laevigatosporites	giganteus		|x	x|
	Laevigatosporites	labrosus		|x|
	Laevigatosporites	linearis		|x|
	Laevigatosporites	lineolatus		|x	x|
	Laevigatosporites	longilabris		|x|
	Laevigatosporites	maximus		|x	x	x|
	Laevigatosporites	medius		|x|
	Laevigatosporites	minimus		|x	x	x|
	Laevigatosporites	ovalis		|x|
	Laevigatosporites	perminutus					|x|
	Laevigatosporites	plicatus	|x	(x)	x|
	Laevigatosporites	robustus		|x|
	Laevigatosporites	vulgaris	|x	x	x	(x)	(x)	x|
	Lagenella	delineatus				|x|
	Lagenella	martinii							|x	x|
	Lahirites	angustus			|x|
	Lahirites	minutus			|x|
	Lahirites	raniganjensis		|x	x|
	Lahirites	singularis	|x	(x)	x|
	Lapposisporites	lapposus					|x	(x)	x|
	Lapposisporites	punctatus						|x|
	Lapposisporites	villosus				|x	x	x|
	Latosaccus	latus						|x	x|
	Latosporites	latus		|x|
	Latosporites	major		|x|
	Leiotriletes	adnatus	|x	x	x	x|
	Leiotriletes	adrienniformis				|x	(x)	x|
	Leiotriletes	bullus		|x|
	Leiotriletes	concavus		|x	x	x|
	Leiotriletes	directus	|x	(x)	x	x	(x)	(x)	(x)	x|
	Leiotriletes	exiguus		|x	x	x|
	Leiotriletes	gulaferus		|x|
	Leiotriletes	minor		|x|
	Leiotriletes	ornatus		|x	x	x	x|
	Leiotriletes	platygonus					|x|
	Leiotriletes	pulvinulus		|x	x|
	Leiotriletes	romboideus					|x	x|
	Leiotriletes	sporadicus		|x	x	x|
	Leiotriletes	virkkii			|x|
	Leptolepidites	jonkeri			|x	x|
	Leschikisporis	aduncus					|x	x	x	x|
	Leschikisporis	callosus		|x|
	Leschikisporis	stabilis		|x	x	x|
	Leschikisporis	tenuis			|x|
	Libyaeasporites	triletus						|x|
	Limatulasporites	brevis				|x	x|
	Limatulasporites	concinnus				|x|
	Limatulasporites	dalongkouensis				|x	x|
	Limatulasporites	fossulatus			|x	x	x	x	x	x|
	Limatulasporites	inaequalalis				|x|
	Limatulasporites	limatulus				|x	x|
	Limatulasporites	limulatus						|x	x|
	Limatulasporites	parvus				|x|
	Limatulasporites	xibeiensis				|x|
	Limitisporites	fuscus				|x|
	Limitisporites	isofrumentarius		|x|
	Limitisporites	leschiki		|x	x|
	Limitisporites	mesozoicus							|x|
	Limitisporites	moersensis		|x	x|
	Limitisporites	monstruosus		|x	x|
	Limitisporites	oblongus		|x|
	Limitisporites	parvus			|x	(x)	x|
	Limitisporites	rectus	|x	x	x|
	Limitisporites	rhombicorpus		|x|
	Limitisporites	tectus			|x	x|
	Lophotriletes	commissuralis		|x|
	Lophotriletes	corrugatus			|x	x|
	Lophotriletes	delicatus				|x|
	Lophotriletes	gibbosus		|x|
	Lophotriletes	madoensis				|x|
	Lophotriletes	microsaetosus		|x|
	Lophotriletes	mictus			|x|
	Lophotriletes	novicus	|x	(x)	x	x	(x)	x	x|
	Lophotriletes	paramictus			|x|
	Lophotriletes	paratrilobata		|x|
	Lophotriletes	pseudaculeatus		|x	(x)	x|
	Lophotriletes	rectispinus		|x|
	Lophotriletes	rectus	|x	(x)	x|
	Lophotriletes	spinosellus		|x|
	Lophozonotriletes	crassoides		|x|
	Lophozonotriletes	defunutus							|x|
	Lueckisporites	hallstattensis				|x|
	Lueckisporites	hsui						|x|
	Lueckisporites	jansonii				|x|
	Lueckisporites	junior					|x	x|
	Lueckisporites	klausii				|x|
	Lueckisporites	levis				|x|
	Lueckisporites	microgranulatus			|x|
	Lueckisporites	monosaccoides				|x|
	Lueckisporites	neovirkkiae						|x|
	Lueckisporites	pallidus				|x|
	Lueckisporites	parvus			|x|
	Lueckisporites	prolixus		|x|
	Lueckisporites	sichuanensis						|x|
	Lueckisporites	singhii	|x	(x)	x	(x)	(x)	x	x	x|
	Lueckisporites	tattooensis				|x	x|
	Lueckisporites	triassicus				|x	(x)	x	x|
	Lueckisporites	virkkiae	|x	x	x	x	(x)	(x)	(x)	x|
	Lunatisporites	(Taeniaesporites) firmatus							|x|
	Lunatisporites	(Taeniaesporites) fortis					|x|
	Lunatisporites	(Taeniaesporites) mirabilis							|x|
	Lunatisporites	(Taeniaesporites) ovaliformis							|x|
	Lunatisporites	(Taeniaesporites) yunnanensis		|x	x|
	Lunatisporites	acutus		|x	x	x	x	x	x	x|
	Lunatisporites	alatus		|x	x	x	x|
	Lunatisporites	albertae				|x	x	x	x|
	Lunatisporites	divisus				|x	(x)	(x)	x|
	Lunatisporites	gracilis		|x	x	x	x|
	Lunatisporites	hexagonalis		|x	x	x	x	(x)	x|
	Lunatisporites	interruptus				|x|
	Lunatisporites	jonkeri						|x|
	Lunatisporites	kraeuselii				|x	(x)	x	x|
	Lunatisporites	labdacus		|x	x	x	x	x|
	Lunatisporites	microsaccatus			|x	x	x|
	Lunatisporites	noviaulensis	|x	x	x	x	x	x	x	x|
	Lunatisporites	novimundi	|x	(x)	(x)	x	(x)	x|
	Lunatisporites	nubilus					|x	x|
	Lunatisporites	obex		|x	x	x	x|
	Lunatisporites	orientalis				|x|
	Lunatisporites	ortisei		|x	x|
	Lunatisporites	ovatus				|x	x	(x)	(x)	x|
	Lunatisporites	pellucidus			|x	x	x	x	x	x|
	Lunatisporites	puntii					|x	x|
	Lunatisporites	transversundatus		|x	x	x	x	x|
	Lundbladispora	baculala					|x|
	Lundbladispora	baiyushiensis					|x|
	Lundbladispora	bayanharshania					|x|
	Lundbladispora	brevicula			|x	x	x	x	x|
	Lundbladispora	communis			|x	x|
	Lundbladispora	densispinosa					|x|
	Lundbladispora	microconata			|x	(x)	x	(x)	(x)	x|
	Lundbladispora	microreticulatus						|x|
	Lundbladispora	minima			|x|
	Lundbladispora	obsoleta			|x	x	x|
	Lundbladispora	papillata				|x|
	Lundbladispora	plicata						|x|
	Lundbladispora	prava				|x	x|
	Lundbladispora	pumila				|x|
	Lundbladispora	sinica				|x|
	Lundbladispora	sphenoidea					|x|
	Lundbladispora	springsurensis						|x|
	Lundbladispora	subornata				|x	x|
	Lundbladispora	verrucosa					|x|
	Lundbladispora	vicentinensis						|x|
	Lundbladispora	wani					|x|
	Lundbladispora	watangensis				|x	x|
	Lundbladispora	willmottii				|x	x	x	(x)	x|
	Lundbladispora	xibeiensis					|x|
	Lunulasporites	vulgaris			|x|
	Lunzisporites	pallidus				|x|
	Lunzisporites	yunnanensis		|x	x|
	Lycopodiacidites	kahleri							|x|
	Lycopodiacidites	kokenii						|x	x	x|
	Lycopodiacidites	kuepperi					|x	x	x|
	Lycopodiacidites	rugulatus							|x|
	Lycopodiumsporites	semimuris							|x|
	Lycospora	granulata		|x	x|
	Lycospora	microgranulata	|x	x|
	Lycospora	permica		|x	x|
	Lycospora	pseudoannulata		|x|
	Lycospora	rotunda		|x|
	Lycospora	torquifer		|x|
	Macrotorispora	arcuata		|x|
	Macrotorispora	bidixa			|x|
	Macrotorispora	cathayensis		|x|
	Macrotorispora	gigantea		|x	x	x|
	Macrotorispora	laevigata		|x|
	Macrotorispora	leschika		|x|
	Macrotorispora	media	|x	x	x	x|
	Macrotorispora	ovata		|x|
	Maexisporites	collinus							|x|
	Maexisporites	grosstriletus				|x|
	Maexisporites	mediornatus				|x|
	Maexisporites	meditectatus							|x	x|
	Maexisporites	ooliticus				|x|
	Maexisporites	parvus					|x|
	Maexisporites	pyramidalis				|x	x|
	Maexisporites	rotundus					|x|
	Maexisporites	rugulaeferus				|x|
	Maexisporites	spongiosus					|x|
	Mahudapollenites	wilsonii			|x|
	Marattisporites	scabratus							|x|
	Marsupipollenites	striatus	|x	x	x|
	Marsupipollenites	triradiatus	|x	x	x	(x)	(x)	(x)	x|
	Matonisporites	triassicus				|x|
	Megamonoporites	cacheutensis							|x|
	Microbaculispora	gondwanensis			|x|
	Microbaculispora	micronodosa	|x	x	x|
	Microbaculispora	tentula	|x	x	x|
	Microbaculispora	villosa		|x	x|
	Microfoveolatispora	explicita		|x	x|
	Microfoveolatispora	foveolata	|x	(x)	x	(x)	x|
	Microfoveolatispora	hainanensis					|x|
	Microfoveolatispora	raniganjensis	|x	(x)	x|
	Microreticulatisporites	bitriangularis		|x	x|
	Microreticulatisporites	fistulosus		|x|
	Microreticulatisporites	galli						|x|
	Microreticulatisporites	opacus						|x	x|
	Minutosaccus	acutus						|x	x|
	Minutosaccus	crenulatus						|x	(x)	x|
	Minutosaccus	gracilis						|x|
	Monosulcites	glabrescens						|x|
	Monosulcites	minimus						|x|
	Mostlerina	globosa							|x|
	Mosulipollenites	circularis						|x|
	Mosulipollenites	sulcus						|x|
	Multinodisporites	junctus		|x	x	x|
	Multinodisporites	sinuatus		|x	x|
	Murospora	scabratus			|x|
	Narkisporites	brevispinosus					|x	x|
	Narkisporites	formidabilis							|x|
	Narkisporites	insignis						|x|
	Nathorstisporites	cornutus				|x|
	Nathorstisporites	dobruskinae						|x|
	Nathorstisporites	flagellulatus						|x|
	Nathorstisporites	invenustus							|x|
	Naumovaspora	striata			|x	x	x|
	Neoraistrickia	cornutus			|x|
	Neoraistrickia	irregularis		|x	x	x|
	Neoraistrickia	rigida			|x	x|
	Neoraistrickia	robusta		|x|
	Neoraistrickia	sangzhiensi							|x|
	Neoraistrickia	spanis		|x	x|
	Neoraistrickia	taylorii						|x	x	x|
	Neoraistrickia	trilobata				|x|
	Neoraistrickia	tuberculoides		|x|
	Nevesisporites	vallatus					|x	x	x	x|
	Nidipollenites	monoletus			|x	(x)	(x)	(x)	(x)	x|
	Nigrisporites	marginatus				|x	x|
	Nixispora	sinica		|x	x	x|
	Novitasporites	triassicus					|x|
	Nuskoisporites	dulhuntyi		|x	x	(x)	(x)	x|
	Nuskoisporites	inopinatus					|x	x|
	Nuskoisporites	klausii		|x	x|
	Orbella	goswicensis						|x|
	Orbella	indica					|x	(x)	(x)	x|
	Osmundacidites	alpines							|x	x|
	Osmundacidites	fissus				|x|
	Osmundacidites	parvus						|x|
	Osmundacidites	pilatus					|x	(x)	(x)	x|
	Osmundacidites	senectus			|x	x	x	x	x	x|
	Osmundacidites	wellmannii			|x	(x)	x	x	x	x|
	Otynisporites	eotriassicus				|x|
	Otynisporites	maculosus				|x|
	Otynisporites	tuberculatus				|x|
cf.	Ovalipollis	brutus							|x	x|
	Ovalipollis	brutus							|x	x|
	Ovalipollis	cultus						|x	x	x|
	Ovalipollis	lepidus							|x	x|
	Ovalipollis	notabilis							|x	x|
	Ovalipollis	ovalis		|x	(x)	(x)	(x)	x	x	x|
	Ovalipollis	pseudoalatus					|x	x	x	x|
	Ovalipollis	septimus							|x	x|
	Ovalipollis	tener		|x|
	Palaeospongisporis	europaeus						|x	x	x|
	Pallidosporites	minimus			|x|
	Paracirculina	scurrilis						|x	x	x|
	Paracirculina	tenebrosa						|x	x	x|
	Paracirculina	verrucosa							|x|
	Parasaccites	korbaensis	|x	(x)	x|
	Paravesicaspora	planderovae					|x	x|
	Paravesicaspora	splendens	|x	x	x	(x)	(x)	x|
	Parcisporites	rarus				|x|
	Parillinites	pauper							|x	x|
	Parillinites	vanus						|x	x	x|
	Partitisporites	novimundanus						|x	x	x|
	Parvisaccites	triassicus							|x|
	Patellisporites	clarus		|x|
	Patellisporites	hormos		|x|
	Patellisporites	hunanensis		|x|
	Patellisporites	meishanensis		|x	x	x|
	Patellisporites	robustus		|x	(x)	x|
	Patellisporites	tiaomaensis		|x|
	Patellisporites	verrucosus		|x|
	Pechorosporites	coronatus				|x|
	Pechorosporites	disertus				|x	x|
	Pechorosporites	intermedius				|x|
	Perisaccus	granulatus		|x	x|
	Perisaccus	granulosus			|x|
	Perotriletes	minor						|x	x|
	Perotrilites	asiaticus						|x|
	Perotrilites	dawotangensis						|x|
?	Perotrilites	mesozoicus					|x|
	Perotrilites	minor						|x	x|
	Perotrilites	validus							|x|
	Phaselisporites	cicatricosus	|x	x	x|
	Piceapollenites	cathayensis				|x|
	Piceapollenites	nookapii				|x|
	Piceites	notialis				|x|
	Pilasporites	hunanensis		|x|
	Pilasporites	reticularis		|x|
	Pilasporites	trigonius				|x|
	Pinuspollenites	divulgatus				|x|
	Pinuspollenites	latilus				|x|
	Pinuspollenites	thoracatus	|x	(x)	x|
	Pityosporites	granulatus		|x|
	Pityosporites	hunanensis		|x|
	Pityosporites	inclusus						|x|
	Pityosporites	ruttneri						|x|
	Planisporites	hunanensis		|x|
	Planisporites	parvus						|x|
	Planisporites	spinulistratus		|x|
	Platysaccus	alatus				|x|
	Platysaccus	conexus		|x	(x)	x	(x)	x|
	Platysaccus	densus	|x	(x)	x|
	Platysaccus	fuscus	|x	(x)	(x)	(x)	(x)	(x)	(x)	x|
	Platysaccus	hyalinus					|x	x|
	Platysaccus	insignis			|x	x|
	Platysaccus	leschikii	|x	(x)	x	(x)	x	x|
	Platysaccus	niger		|x	x	x	x	(x)	x|
	Platysaccus	papilionis		|x	x	x	x	x	x|
	Platysaccus	phaselosaccatus		|x|
	Platysaccus	problematicus						|x|
	Platysaccus	queenslandii			|x	(x)	x	x	x	x|
	Platysaccus	reticulatus						|x|
	Platysaccus	spumidus						|x|
	Platysaccus	triassicus						|x	x|
	Platysaccus	undulatus		|x	(x)	x|
	Playfordiaspora	crenulata		|x	x	x	x	x	(x)	x|
	Playfordiaspora	velata			|x	(x)	x	x	(x)	x|
	Plicatipollenites	indicus	|x	x	x|
	Plicatisaccus	badius							|x|
	Podocarpidites	arquatus							|x|
	Podocarpidites	keuperianus							|x	x|
	Podocarpidites	minisculus						|x|
	Podocarpidites	multesimus							|x|
	Podocarpidites	transverses						|x|
	Podosporites	amicus					|x	x	x	x|
	Polaneuletes	tuberculatus							|x|
	Polycingulatisporites	densatus			|x	x	x	(x)	(x)	x|
	Polycingulatisporites	reduncus				|x|
	Polycingulatisporites	rhytismoides				|x	x|
	Polycingulatisporites	triangularis							|x|
	Polycingulatisporites	verrucosus				|x	x|
	Polypodiisporites	fuyuanensis			|x|
	Polypodiisporites	ipsviciensis			|x	x	(x)	(x)	x|
	Polypodiisporites	mutabilis			|x|
	Polypodiisporites	perplexus				|x|
	Polypodiisporites	reticuloides			|x	x|
	Porcellispora	longdonensis						|x	x	x|
	Potonieisporites	mesozoicus						|x|
	Potonieisporites	simplex		|x	x|
	Praecirculina	granifer						|x	x	x|
	Praecolpatites	sinuosus	|x	x	x	x|
	Pretricolpipollenites	bharadwajii			|x	x	x	x	x	x|
	Prikaspisporites	srebrodolskae						|x	x|
	Prikaspisporites	vulgaris						|x|
	Primuspollenites	levis	|x	x|
	Proprisporites	pocockii		|x	x	x	x|
	Proprisporites	radius		|x|
	Proprisporites	shaoshanensis		|x|
	Propterisispora	sparsus		|x	x	x|
	Propterisispora	verruculifera		|x	x|
	Protodiploxypinus	decus						|x	x	x|
	Protodiploxypinus	doubingeri			|x	x	x	x	x|
	Protodiploxypinus	fastidiosus					|x	x	x	x|
	Protodiploxypinus	gracilis					|x	x	x	x|
	Protodiploxypinus	macroverrucosus							|x|
	Protodiploxypinus	microsaccus							|x|
	Protodiploxypinus	minor						|x	x|
	Protodiploxypinus	ornatus						|x	x	x|
	Protodiploxypinus	potoniei						|x	x	x|
	Protodiploxypinus	sittleri					|x	x	x	x|
	Protodiploxypinus	sivaki							|x|
	Protohaploxypinus	(Faunipollenites) bharadwajii			|x|
	Protohaploxypinus	(Faunipollenites) parvus			|x|
	Protohaploxypinus	amplus	|x	(x)	x|
	Protohaploxypinus	bharadwajii			|x|
	Protohaploxypinus	chaloneri			|x	(x)	x|
	Protohaploxypinus	diagonalis	|x	(x)	x	x	(x)	(x)	x|
	Protohaploxypinus	dvinensis		|x|
	Protohaploxypinus	enigmatus		|x|
	Protohaploxypinus	globus			|x|
	Protohaploxypinus	goraiensis	|x	x	x	(x)	(x)	(x)	x|
	Protohaploxypinus	indistinctus				|x|
	Protohaploxypinus	jacobii		|x	x	x|
	Protohaploxypinus	latissimus	|x	x	x|
	Protohaploxypinus	limpidus	|x	(x)	x	x	(x)	x	x|
	Protohaploxypinus	marginalis			|x|
	Protohaploxypinus	microcorpus			|x	x	x	x|
	Protohaploxypinus	minor			|x	(x)	(x)	x|
	Protohaploxypinus	panaki				|x|
	Protohaploxypinus	pantii						|x|
	Protohaploxypinus	parviextensisaccus		|x|
	Protohaploxypinus	pennatulus	|x	(x)	x|
	Protohaploxypinus	perexiguus	|x	(x)	x|
	Protohaploxypinus	perfectus		|x	x|
	Protohaploxypinus	rhomboeformis		|x	(x)	x	x|
	Protohaploxypinus	rugatus	|x	(x)	x|
	Protohaploxypinus	samoilovichii		|x	x	x	x	x	x	x|
	Protohaploxypinus	sewardii			|x	x|
	Protohaploxypinus	singulichordus					|x|
	Protohaploxypinus	varius	|x	(x)	x	x	x	(x)	x	x|
	Protohaploxypinus	volaticus		|x	(x)	(x)	(x)	x|
	Protopinus	asymmetricus		|x	x|
	Protopinus	cyclocorpus	|x	x	x	x|
	Protopinus	fuyuanensis				|x|
	Pseudoenzonalasporites	summus						|x	(x)	x|
	Pseudoreticulatispora	pseudoreticulata	|x	x	x|
	Psilatriletes	triassicus					|x	x|
	Psophosphaera	flava		|x|
	Psophosphaera	henanensis						|x|
	Pteruchipollenites	cryptocorpus							|x|
	Pteruchipollenites	gracilis			|x|
	Pteruchipollenites	reticorpus		|x	x	x	(x)	(x)	x|
	Punctatisporites	“punctatus”							|x|
	Punctatisporites	aerarius		|x|
	Punctatisporites	cathayensis		|x|
	Punctatisporites	contractus				|x	(x)	x|
	Punctatisporites	crassexinis							|x|
	Punctatisporites	crassirimosus						|x|
	Punctatisporites	distalis			|x|
	Punctatisporites	divisus		|x|
	Punctatisporites	elegans		|x	x|
	Punctatisporites	gigantus		|x|
	Punctatisporites	gretensis	|x	(x)	x	(x)	x	(x)	(x)	x|
	Punctatisporites	hunanensis							|x|
	Punctatisporites	hymenophylloides							|x|
	Punctatisporites	incomptus		|x|
	Punctatisporites	inconspieus		|x|
	Punctatisporites	latilus		|x	x|
	Punctatisporites	leighensis						|x|
	Punctatisporites	longinquus		|x	(x)	x|
	Punctatisporites	major		|x|
	Punctatisporites	microtumulosus				|x	x|
	Punctatisporites	minutus		|x	(x)	x	x	(x)	x|
	Punctatisporites	obesus		|x|
	Punctatisporites	obliquus		|x|
	Punctatisporites	palmipedites		|x	x	x	(x)	(x)	x|
	Punctatisporites	pissilus					|x|
	Punctatisporites	pistilus			|x|
	Punctatisporites	punctatus						|x	x|
	Punctatisporites	scabellus		|x	x	x|
	Punctatisporites	scabratus						|x|
	Punctatisporites	scitulus		|x|
	Punctatisporites	shensiensis							|x|
	Punctatisporites	triassicus				|x	x	x	x|
	Punctatisporites	vernicosus		|x|
	Punctatosporites	granifer		|x|
	Punctatosporites	major		|x|
	Punctatosporites	minutus	|x	x	(x)	x	x	x|
	Punctatosporites	punctatus		|x|
	Punctatosporites	walkomii							|x|
	Pustulatisporites	concavus		|x|
	Pustulatisporites	paradoxus		|x	x	x|
	Pustulatisporites	stibarosus			|x|
	Pusulosporites	crassus				|x|
	Pusulosporites	inflatus				|x	x|
	Pusulosporites	marginatus				|x|
	Pusulosporites	permotriassicus				|x|
	Pusulosporites	populosus				|x	x|
	Quadraeculina	anellaeformis							|x|
	Radosporites	planus					|x|
	Raistrickia	aculeolata		|x|
	Raistrickia	fulgida		|x|
	Raistrickia	pilosa		|x|
	Raistrickia	striatuminis		|x|
	Remysporites	mirailis				|x|
	Remysporites	psilopterus				|x|
	Reticulatisporites	bunteri					|x	x|
	Reticulatisporites	dolomiticus						|x	x	x|
	Reticulatisporites	excelsus		|x|
	Reticulatisporites	muricatus						|x|
	Reticulitriletes	globosus						|x|
	Reticuloidosporites	warchianus	|x	(x)	x|
	Retisulcites	perforatus						|x	x	x|
	Retitriletes	jenensis					|x	x|
	Retusotriletes	arcticus				|x	x|
	Retusotriletes	arealis				|x|
	Retusotriletes	hercynicus					|x	x	x|
	Retusotriletes	nigritellus	|x	x	x	x	(x)	x|
	Retusotriletes	periphericus				|x	x|
	Retusotriletes	regularis				|x|
	Retusotriletes	simplex						|x|
	Retusotriletes	stereoides							|x|
	Retusotriletes	weiningensis						|x|
	Rewanispora	foveolata				|x	x	x|
	Rewanispora	vermiculata			|x	(x)	(x)	x|
	Rhizomaspora	costa	|x	(x)	x|
	Rhizomaspora	divaricata		|x|
	Rhizomaspora	indica	|x	(x)	x|
	Rhizomaspora	radiata		|x|
	Rhizomaspora	triassica			|x	x	(x)	(x)	(x)	x|
	Ricciisporites	psilosus						|x|
	Ricciisporites	tuberculatus							|x|
	Rimaesporites	potoniei						|x	x	x|
	Ringosporites	ringus					|x|
	Rugulatisporites	mesozoicus						|x|
	Sahnisporites	thuringensis						|x|
	Sahnites	thuringiensis					|x|
	Satsangisaccites	nidpurensis			|x	x	(x)	(x)	(x)	x|
	Saturnisporites	praevius						|x|
	Scabratisporites	scabratus						|x	x|
	Scheuringipollenites	barakarensis	|x	(x)	x|
	Scheuringipollenites	maximus	|x	x	x	(x)	x	(x)	(x)	x|
	Scheuringipollenites	tentulus			|x|
	Schizaeoisporites	bellulus		|x|
	Schizaeoisporites	lucidus		|x|
	Schizaeoisporites	worsleyi						|x	x|
	Schizopollis	distinctus			|x|
	Schizosaccus	keuperi							|x	x|
	Schopfites	phalacrosis		|x	x|
	Secarisporites	bullatus		|x	x	(x)	(x)	x|
	Sellaspora	foveorugulata						|x	x|
	Sellaspora	rugoverrucata						|x	x	x|
	Semiretisporis	barentzii						|x	x|
	Sexaneuletes	clavatus							|x|
	Simeonospora	khlonovae					|x|
	Simeonospora	minuta			|x	x|
	Spheripollenites	balmei				|x	x|
	Spheripollenites	plicatus					|x|
	Spinosporites	parvispinus				|x|
	Spinotriletes	bunteri						|x|
	Spinotriletes	senecioides					|x|
	Spiritisporites	spirabilis							|x	x|
	Staplinisporites	caminus					|x	x	x|
	Staropollenites	antonescui						|x	x|
	Staurosaccites	quadrifidus						|x	x	x|
	Stellapollenites	talchiriensis						|x|
	Stellapollenites	thiergartii	|x	(x)	(x)	(x)	x	x	x|
	Stellisporites	inflatus				|x|
	Stenozonotriletes	tumidus		|x|
	Stereisporites	antiquasporites					|x|
cf. (Diclosporis)	Stereisporites	bicollateralis						|x|
	Stereisporites	minimus				|x|
	Striapollenites	saccatus			|x|
	Striasulcites	ovatus			|x|
	Striatella	seebergensis					|x	x	x|
	Striatiabieites	multistriatus	|x	(x)	x|
	Striatites	communis	|x	(x)	x|
	Striatites	jacobii			|x|
	Striatites	notus	|x	(x)	x|
	Striatites	rhombicus			|x|
	Striatites	subtilis			|x|
	Striatites	tentulus			|x|
	Striatites	triassicus						|x|
	Striatoabieites	aytugii		|x	x	x	x	x	x	x|
	Striatoabieites	balmei		|x	x	x	x	x	x|
	Striatoabieites	multistriatus	|x	x	x	(x)	x	x	x	x|
	Striatoabieites	richteri	|x	x	x	x	x	(x)	x|
	Striatoabieites	sedovai				|x|
	Striatopodocarpites	antiquus							|x|
	Striatopodocarpites	cancellatus	|x	(x)	x	x|
	Striatopodocarpites	compressus		|x	(x)	x|
	Striatopodocarpites	conexus							|x|
	Striatopodocarpites	crassus				|x|
	Striatopodocarpites	decorus	|x	(x)	x|
	Striatopodocarpites	diffusus			|x	x|
	Striatopodocarpites	fusus	|x	(x)	x|
	Striatopodocarpites	magnificus			|x	x	(x)	(x)	(x)	x|
	Striatopodocarpites	octostriatus						|x|
	Striatopodocarpites	ovalis			|x|
	Striatopodocarpites	ovatus	|x	(x)	x|
	Striatopodocarpites	pantii	|x	(x)	x	x	x|
	Striatopodocarpites	phaleratus						|x|
	Striatopodocarpites	rarus	|x	(x)	x|
	Striatopodocarpites	rotundus	|x	(x)	x|
	Striatopodocarpites	secretus			|x|
	Striatopodocarpites	solitus	|x	(x)	x|
	Striatopodocarpites	subcircularis			|x|
	Striatopodocarpites	tiwarii			|x|
	Striatopodocarpites	zhejiangensis		|x|
	Striatosporites	graifasiatus		|x|
	Striolatospora	bellulus		|x|
	Striolatospora	lucidus		|x|
	Striolatospora	major		|x|
	Striolatospora	microrugosa		|x|
	Striolatospora	minora		|x|
	Striomonosaccites	morondavensis					|x	(x)	(x)	x|
	Striomonosaccites	ovatus	|x	(x)	x|
	Strotersporites	jansonii			|x	(x)	(x)	x|
	Strotersporites	tozeri						|x	x|
	Strotersporites	wilsonii		|x	x|
	Succinctisporites	grandior					|x	x	x|
	Succinctisporites	radiatus							|x|
	Sulcatisporites	institatus					|x|
	Sulcatisporites	interpositus			|x|
	Sulcatisporites	kayitouensis				|x|
	Sulcatisporites	kraeuselii				|x	x	x	x	x|
	Sulcatisporites	ovatus	|x	x	x	(x)	(x)	(x)	x|
	Sulcosaccispora	minuta						|x|
	Sulcusicystis	baculatus						|x|
	Sulcusicystis	clavatus						|x|
	Sulcusicystis	echinatus						|x|
	Talchirella	daciae					|x|
	Taurocusporites	clarus						|x|
	Taurocusporites	granulatus				|x	x|
	Taurocusporites	jiuzhiensis					|x|
	Taurocusporites	sinensis				|x	x|
	Tenellisporites	marcinkiewiczae						|x	x	x|
	Tenellisporites	ornatus							|x|
	Tenellisporites	planispinosus							|x|
	Thomsonisporites	punctus						|x|
	Thomsonisporites	toralis							|x|
	Thomsonisporites	undulatus							|x|
	Thuringiatrilites	microreticulatus							|x|
	Thuringiatrilites	microverrucatus							|x|
	Thuringisaccus	delicates							|x|
	Thymospora	anthracis		|x|
	Thymospora	gondwanensis			|x|
	Thymospora	marcida		|x|
	Thymospora	margara		|x|
	Thymospora	mesozoica		|x	x	x|
	Thymospora	pseudothiessenii		|x|
	Thymospora	pulchra		|x|
	Thymospora	reticulate		|x|
	Tigrisporites	microrugulatus							|x|
	Tiwariasporis	simplex	|x	x	x|
	Todisporites	cinctus		|x	(x)	(x)	(x)	(x)	x	x|
	Todisporites	fungosus				|x	x	x	(x)	x|
	Todisporites	major		|x	(x)	x	(x)	x	x	x|
	Todisporites	marginales						|x	x	x|
	Todisporites	minor		|x	(x)	(x)	(x)	x	x	x|
	Torispora	gigantea		|x|
	Torispora	laevigata		|x	x	x|
	Torispora	reticulate		|x|
	Torispora	securis		|x	x	x|
	Torispora	verrucosa		|x|
	Toroisporis	atavus				|x	x	x|
	Trachysporites	fuscus							|x|
	Triadispora	aurea						|x	x	x|
	Triadispora	barbata							|x|
	Triadispora	bella							|x|
	Triadispora	boelchii						|x	x	x|
	Triadispora	breviculus					|x	x|
	Triadispora	crassa	|x	x	x	x	x	x	x|
	Triadispora	epigona						|x	x	x|
	Triadispora	falcata					|x	x	x	x|
	Triadispora	humilis						|x	x	x|
	Triadispora	labichensis					|x	x|
	Triadispora	modesta						|x	x	x|
	Triadispora	obscura					|x	x	x	x|
	Triadispora	parcus					|x|
	Triadispora	plicata		|x	x	x	x	x	x	x|
	Triadispora	sinensis						|x|
	Triadispora	stabilis						|x	x	x|
	Triadispora	sulcata						|x	x|
	Triadispora	suspecta						|x	x	x|
	Triadispora	ventriosa							|x|
	Triadispora	verrucata						|x	x	x|
	Triadispora	vetrosa							|x|
	Triadispora	vilis					|x	x	x	x|
	Triadispora	visscheri		|x	x|
	Triadispora	xinhuaensis					|x|
	Triangulatisporites	makowskii					|x	x|
	Triangulatisporites	tuberculatus					|x|
	Triassisporis	roeticus					|x|
	Trileites	crassitectatus					|x	x|
	Trileites	flexuosus					|x	x|
	Trileites	grandis					|x	x|
	Trileites	levis					|x	x|
	Trileites	muelleri							|x|
	Trileites	polonicus				|x	x	x|
	Trileites	robustus							|x|
	Trileites	sinuosus				|x|
	Trileites	tenellus					|x	x|
	Trileites	validus					|x	x|
	Trileites	vulgaris				|x	x	x|
	Tripartites	aucrosus		|x|
	Tripartites	bellus		|x|
	Tripartites	cristatus		|x	x	x|
	Tripartites	exceptus		|x|
	Tripartites	specialis		|x|
	Tripartites	vetustus		|x|
	Triplexisporites	playfordii			|x	x	x	x	x	x|
	Triquitriletes	pulvinatus		|x|
	Triquitrites	attenuatus			|x|
	Triquitrites	bransonii		|x|
	Triquitrites	conspersus				|x|
	Triquitrites	hunanensis		|x|
	Triquitrites	incisus		|x|
	Triquitrites	microgranifer		|x|
	Triquitrites	primitives			|x|
	Triquitrites	proratus			|x	x|
	Triquitrites	rugulatus		|x	x|
	Triquitrites	sagmarius				|x|
	Triquitrites	sinensis		|x	x|
	Triquitrites	tersus		|x|
	Triquitrites	tiaomajianensis		|x|
	Triquitrites	tribullatus		|x|
	Trizonaesporites	grandis		|x	x|
	Tsugaepollenites	jonkeri				|x|
	Tsugaepollenites	oriens						|x|
	Tsugaepollenites	pseudomassulae						|x	x	x|
	Tubantiapollenites	balmei						|x|
	Tuberculatosporites	acutus		|x|
	Tuberculatosporites	antheros		|x|
	Tuberculatosporites	impistus			|x|
	Tuberculatosporites	iniquus				|x|
	Tuberculatosporites	medius		|x|
	Tuberculatosporites	microspinosus				|x|
	Tuberculatosporites	microsponosus			|x|
	Tuberculatosporites	minor		|x|
	Tuberculatosporites	shaodongensis		|x|
	Tubermonocolpites	coniculus				|x	x|
	Tubermonocolpites	pingquanensis						|x|
	Tumoripollenites	baculatus			|x|
	Turrisporites	resistens					|x|
	Umbilisaccites	elongatus		|x|
	Umbilisaccites	medius			|x|
	Umbrososaccus	keuperianus						|x|
	Umbrososaccus	marginatus						|x|
	Uvaesporites	argenteaeformis					|x	x	x	x|
	Uvaesporites	gadensis						|x	x	x|
	Uvaesporites	glomeratus						|x|
	Uvaesporites	imperialis			|x	x	x|
	Uvaesporites	reissingeri							|x|
	Vallasporites	ignacii							|x	x|
	Velamisporites	descretus						|x|
	Verrucosisporites	applanatus						|x	x|
	Verrucosisporites	bullus						|x|
	Verrucosisporites	congestus						|x|
	Verrucosisporites	contactus							|x|
	Verrucosisporites	crassoides			|x|
	Verrucosisporites	densus				|x	x	(x)	(x)	x|
	Verrucosisporites	donarii	|x	(x)	x|
	Verrucosisporites	eximius						|x|
	Verrucosisporites	firmus		|x|
	Verrucosisporites	gondwanensis			|x|
	Verrucosisporites	krempii						|x	x|
	Verrucosisporites	margaritatus						|x	x|
	Verrucosisporites	microtuberosus		|x|
	Verrucosisporites	minor		|x|
	Verrucosisporites	morulae					|x	x	x	x|
	Verrucosisporites	morulatus		|x|
	Verrucosisporites	narmianus					|x	x	(x)	x|
	Verrucosisporites	pallidus							|x|
	Verrucosisporites	papulosus		|x|
	Verrucosisporites	platyverrucosus				|x	x|
	Verrucosisporites	protomulosus						|x|
	Verrucosisporites	pseudomorulae		|x	x	(x)	x	x|
	Verrucosisporites	remyanus					|x	x	x	x|
	Verrucosisporites	thuringiacus					|x	x	x|
	Verrucosisporites	triassicus				|x	x	(x)	(x)	x|
	Verrucosisporites	verrucosus		|x	(x)	(x)	(x)	x|
	Verrucosisporites	vetlugensis				|x|
	Verrusaccus	rarus						|x|
	Verrutriletes	fragilis					|x|
	Verrutriletes	marcinkiewiczae							|x	x|
	Verrutriletes	minor							|x|
	Verrutriletes	nodosus							|x|
	Verrutriletes	preutilis							|x|
	Verrutriletes	spongiosus				|x|
	Verticipollenites	crassus	|x	(x)	x|
	Verticipollenites	debilis			|x|
	Verticipollenites	finitimus			|x|
	Verticipollenites	gibbosus	|x	(x)	x|
	Verticipollenites	oblongus	|x	(x)	x|
	Vesicaspora	fusca						|x|
	Vesicaspora	ovoidea		|x	x|
	Vesicaspora	schemelii		|x	x|
	Vesicaspora	talingensis					|x|
	Vesicaspora	wenshanensis					|x|
	Vesicaspora	wilsonii		|x|
	Vestigisporites	minutus			|x|
	Virkkipollenites	obscurus	|x	(x)	(x)	(x)	(x)	x|
	Vitreisporites	cryptocorpus		|x	x	x	(x)	(x)	x|
	Vitreisporites	jurassicus							|x|
	Vitreisporites	koenigswaldii				|x	x|
	Vitreisporites	latus					|x|
	Vitreisporites	pallidus	|x	x	x	x	x	x	x	x|
	Vitreisporites	signatus	|x	x	x	x	(x)	x	(x)	x|
	Vittatina	angulistriata		|x|
	Vittatina	connectivalis		|x	x|
	Vittatina	costabilis	|x	x	x	(x)	(x)	x|
	Vittatina	fasciolata			|x|
	Vittatina	hiltonensis		|x	x|
	Vittatina	minima	|x	(x)	x	x|
	Vittatina	multicostata		|x|
	Vittatina	ovalis			|x|
	Vittatina	saccata			|x|
	Vittatina	scutata			|x|
	Vittatina	simplex	|x	x	x	x|
	Vittatina	striata			|x	x|
	Vittatina	subsaccata		|x	x	x	x|
	Vittatina	vittifera		|x	x	x|
	Voltziaceaesporites	heteromorpha					|x	x	x|
	Waltzispora	strictura		|x	x	x|
	Waltzispora	yunnanensis		|x	x	x|
	Weiyuanpollenites	fasciarius						|x|
	Welwitschiapites	tenuis	|x	(x)	x|
	Welwitschiapollenites	paenesaccatus				|x|
	Weylandites	cincinnatus			|x|
	Weylandites	indicus			|x|
	Weylandites	lucifer	|x	(x)	x|
	Weylandites	magmus			|x	(x)	(x)	(x)	x	x|
	Weylandites	segmentatus		|x	(x)	x|
	Weylandites	striatus	|x	(x)	(x)	x|
	Wilsonisporites	radiatus			|x|
	Yunnanospora	radiata		|x	x|
	Zebrasporites	fimbriatus							|x|
	Zebrasporites	interscriptus							|x|
	Zebrasporites	kahleri							|x|
	Zebrasporites	laevigatus							|x|
	Zollerella	tricolpata							|x|
	Zonotriletes	rotundus						|x|

## Sheet: Sporomorph genera
genus	pre-Wuchiapingian	Wuchiapingian	Changhsingian	Induan	Olenekian	Anisian	Ladinian	post-Ladinian
Abdititriletes			|x|
Abiespollenites				|x	x|
Abietineaepollenites		|x	x	x	(x)	x|
Acanthotriletes	|x	x	x	x	x|
Accinctisporites			|x	x	x	x	x|
Aculeisporites				|x	x|
Adivisisporites							|x|
Afropollis						|x|
Ahrensisporites		|x	x	(x)	x|
Alatisporites						|x|
Alienosporites							|x|
Alisporites	|x	x	x	x	x	x	x	x|
Anapiculatisporites				|x	x	(x)	x|
Anaplanisporites			|x	x	x|
Aneuletes					|x	(x)	x|
Anguisporites			|x	(x)	x|
Angulisporites		|x|
Angustisulcites				|x	x	x	x|
Annulispora			|x	x	x	x	x|
Anticapipollis		|x	x|
Anulatizonites				|x|
Apiculatisporis		|x	x	x	x	x	x	x|
Apiculatisporites		|x	(x)	x	(x)	(x)	x|
Apiculiretusispora				|x	(x)	x|
Aratrisporites	|x	(x)	x	x	x	x	x	x|
Araucariacites				|x	x	x	x|
Archaeozonotriletes					|x|
Asseretospora							|x|
Aulisporites	|x	(x)	(x)	(x)	(x)	x	x	x|
Aumancisporites		|x	(x)	x|
Auritulinasporites							|x|
Auroserisporites		|x|
Bactrosporites		|x	x|
Baculatisporites		|x	x	x	x	x	x|
Bacutriletes				|x	x	x	x	x|
Banksisporites	|x	(x)	(x)	(x)	(x)	x	x|
Barakarites	|x	(x)	x|
Bascanisporites	|x	x	x|
Bharadwajispora				|x	x	x	x|
Bipartitisporis		|x|
Biretisporites					|x	x	x|
Bocciaspora						|x	x|
Bothriotriletes					|x	(x)	x|
Brachysaccus					|x	x	x	x|
Braiessporites						|x|
Brevitriletes	|x	x	x	x	x	x|
Cadargasporites							|x	x|
Cadiospora		|x|
Calamospora	|x	x	x	x	x	x	x	x|
Callialasporites				|x	(x)	x|
Camarozonosporites				|x	(x)	x	x|
Camerosporites	|x	(x)	(x)	(x)	(x)	(x)	x	x|
Camptotriletes	|x	x	x	x	x|
Cannanoropollis	|x	(x)	x	(x)	(x)	x	x|
Capillisporites							|x|
Carnisporites				|x	x	x	x	x|
Caytonipollenites				|x	(x)	(x)	x|
Cedripites		|x	x	x	x|
Cerebropollenites						|x	(x)	x|
Chasmatosporites				|x	x	x	x	x|
Chordasporites	|x	x	x	x	x	x	x	x|
Cibotiumspora						|x|
Cingulatisporites		|x	(x)	(x)	(x)	x|
Cingulizonates					|x	(x)	x|
Circumstriatites			|x	x	x	x	x	x|
Classopollis				|x|
Colpectopollis					|x	x	x|
Columinisporites	|x	(x)	x|
Conbaculatisporites					|x	x	x|
Concavisporites	|x	(x)	x	x	x	x	x	x|
Concentricisporites					|x	x	x	x|
Concentrisporites						|x	x|
Converrucosisporites	|x	x	x	x	x	x	x	x|
Convertubisporites					|x|
Convolutispora	|x	x	x	x	x	x	x	x|
Corbulispora							|x	x|
Cordaitina	|x	x	x	x	x	x	x|
Corisaccites	|x	(x)	x	x	(x)	x|
Corollina	|x	(x)	(x)	(x)	(x)	x	(x)	x|
Corollisporites						|x|
Corrugatisporites					|x|
Cosmosporites						|x|
Costatisulcites						|x	x|
Crassispora	|x	x	x	x|
Craterisporites						|x	(x)	x|
Crescentipollenites	|x	(x)	x	(x)	x|
Crispetectatisporites						|x|
Cristatisaccus					|x	x	x|
Cristatisporites			|x|
Cristatitriletes						|x|
Cristianisporites						|x	x|
Crucisaccites	|x	x	x	x	x|
Crustaesporites		|x	x	x	x	x|
Cucullispora						|x	x	x|
Culleisporites				|x|
Cuneatisporites	|x	(x)	x	(x)	x	x	x	x|
Cyathidites		|x	x	x	x	x	x	x|
Cycadopites	|x	x	x	x	x	x	x	x|
Cyclobaculisporites	|x	x	x	x|
Cyclogranisporites	|x	x	x	x	x	x	x	x|
Cyclotriletes				|x	x	x	x|
Cycloverrutriletes					|x	x	x|
Dacrycarpites						|x	x|
Deltoidospora			|x	x	x	x	x	x|
Densipollenites	|x	(x)	x	x	x|
Densoisporites	|x	x	x	x	x	x	x	x|
Densosporites	|x	x	x	x	x	x	x	x|
Dicappipollenites			|x|
Dictyophyllidites		|x	x	x	x	x	x	x|
Dictyotriletes		|x	x	x	x	x	x|
Didecitriletes	|x	x	x|
Dijkstraisporites					|x	(x)	x	x|
Diptychosporites		|x|
Discisporites				|x	x	x	x|
Distanulisporites						|x|
Distaverrusporites		|x|
Distriamonocolpites	|x	(x)	x|
Distriatites	|x	(x)	x	(x)	(x)	x|
Distriomonosaccites	|x	(x)	x|
Divarisaccus	|x	(x)	x	x|
Divisisporites						|x|
Doubingerispora						|x	x|
Dulhuntyispora	|x	x	x	x	x	x|
Duplexisporites		|x	(x)	(x)	(x)	(x)	(x)	x|
Duplicisporites				|x	x	x	x	x|
Dyupetalum			|x	x	x	x	x|
Echinitosporites							|x	x|
Echitriletes				|x	x	x	x|
Ellipsovelatisporites				|x	(x)	(x)	x	x|
Emphanisporites			|x|
Endosporites		|x	x	x	x	x	x|
Entylissa		|x|
Enzonalasporites					|x	x	x	x|
Ephedripites	|x	x	x	x	x	x	x	x|
Equisetosporites				|x	(x)	(x)	x|
Eresinia					|x	x	x|
Eucommiidites				|x	(x)	x	x	x|
Eupunctisporites			|x	x|
Exesipollenites						|x|
Falcisporites	|x	x	x	x	x	x	x	x|
Fimbriaesporites			|x	(x)	x	x|
Flabellisporites							|x|
Florinites	|x	x	x	x|
Fossapollenites							|x	x|
Foveolatisporites						|x|
Foveosporites		|x	x	x	x	x	x	x|
Foveotriletes	|x	(x)	x	(x)	(x)	x|
Franconispora							|x|
Fuldaesporites				|x	x	x|
Gardenasporites		|x	x	x	x	x	x|
Gibeosporites					|x	x	x|
Gigantosporites		|x	x	x|
Gleicheniidites		|x	x	(x)	(x)	(x)	x|
Gnetaceaepollenites		|x	(x)	x	x	x|
Gondisporites	|x	(x)	x|
Gordonispora			|x	x	x	x	x|
Goubinispora				|x	(x)	(x)	(x)	x|
Granasporites							|x|
Grandispora	|x	(x)	(x)	x	x	x	(x)	x|
Granosaccus							|x|
Granulatisporites	|x	x	x	x	x	x	x|
Gravisporites	|x	(x)	x|
Gulisporites	|x	x	x	x	x|
Guttatisporites				|x	x	x	x	x|
Guttulapollenites	|x	(x)	x	x	x|
Haberkornia							|x|
Hamiapollenites	|x	x	x	x	x	x|
Heliosaccus						|x	x|
Henrisporites				|x	(x)	(x)	x|
Hexasaccites					|x	x|
Hindipollenites	|x	(x)	x|
Horriditriletes	|x	x	x|
Horstisporites				|x	x	x	x|
Hughesisporites				|x	x	(x)	x|
Hunanospora		|x|
Hymenozonotriletes					|x	(x)	x|
Ibisporites	|x	(x)	x|
Ibrahimispores		|x|
Illinites		|x	x	x	x	x	x|
Inaperturopollenites	|x	x	x	x	x	x	x	x|
Indospora	|x	(x)	x|
Indotriradites	|x	x	x	x	x|
Infernopollenites					|x	x	x	x|
Institisporites						|x	x|
Interradispora		|x	x|
Iraqispora			|x|
Ischyosporites					|x	x	x	x|
Istisporites		|x|
Jayantisporites		|x|
Jerseyiaspora					|x	x	x|
Jugasporites		|x	x	(x)	x	x	x|
Keuperisporites					|x	x	x|
Klausipollenites		|x	x	x	x	x	x	x|
Knoxisporites		|x|
Kosankeisporites			|x|
Kraeuselisporites			|x	x	x	x	x	x|
Krempipollenites			|x	x	(x)	(x)	(x)	x|
Kyrtomisporis					|x	x	x	x|
Labiipollis							|x|
Labiisporites		|x	x	(x)	(x)	x	x	x|
Lacinitriletes	|x	(x)	x|
Laevigatisporites	|x	x	x|
Laevigatosporites	|x	x	x	x	x	x	x|
Lagenella				|x	(x)	(x)	x	x|
Lahirites	|x	x	x|
Lapposisporites			|x	x	x	x	x|
Laricoidites							|x|
Latosaccus						|x	x|
Latosporites		|x	x	x|
Leiotriletes	|x	x	x	x	x	x	(x)	x|
Leptolepidites			|x	x	(x)	x	x|
Leschikisporis		|x	x	x	x	x	x	x|
Libyaeasporites						|x|
Limatulasporites			|x	x	x	x	x	x|
Limitisporites	|x	x	x	x	x	x	x|
Lophotriletes	|x	x	x	x	x	x	x|
Lophozonotriletes		|x	(x)	x	x	(x)	x|
Lueckisporites	|x	x	x	x	x	x	x	x|
Lunatisporites	|x	x	x	x	x	x	x	x|
Lundbladispora			|x	x	x	x	x	x|
Lunulasporites			|x|
Lunzisporites		|x	x	x|
Lycopodiacidites			|x	x	x	x	x	x|
Lycopodiumsporites			|x	x	(x)	x	x|
Lycospora	|x	x	x|
Macrotorispora	|x	x	x	x|
Maexisporites				|x	x	(x)	x	x|
Mahudapollenites			|x|
Marattisporites				|x	x	x	x|
Marsupipollenites	|x	x	x	x	x	(x)	x|
Matonisporites				|x|
Megamonoporites							|x|
Microbaculispora	|x	x	x|
Microfoveolatispora	|x	x	x	(x)	x|
Microreticulatisporites	|x	x	x	(x)	(x)	x	x|
Minutosaccus						|x	x	x|
Monosulcites		|x	x	x	x	x	x|
Mooreisporites		|x	x|
Mostlerina							|x|
Mosulipollenites						|x|
Muerrigerisporis				|x|
Multinodisporites		|x	x	x	x|
Murospora			|x|
Narkisporites					|x	x	x|
Nathorstisporites				|x	(x)	x	x|
Naumovaspora			|x	x	x|
Neoraistrickia	|x	x	x	x	x	x	x	x|
Nevesisporites				|x	x	x	x	x|
Nidipollenites			|x	(x)	(x)	(x)	(x)	x|
Nigrisporites				|x	x|
Nixispora		|x	x	x|
Novitasporites					|x|
Nuskoisporites		|x	x	(x)	x	x|
Obtusisporis				|x	(x)	x|
Orbella					|x	x	(x)	x|
Osmundacidites		|x	x	x	x	x	x	x|
Otynisporites				|x|
Ovalipollis		|x	(x)	(x)	x	x	x	x|
Pakhapites		|x	x|
Palaeospongisporis						|x	x	x|
Pallidosporites			|x|
Paracirculina						|x	x	x|
Paraklukisporites			|x|
Parasaccites	|x	(x)	x|
Paravesicaspora	|x	x	x	(x)	x	x|
Parcisporites				|x|
Parillinites						|x	x	x|
Partitisporites						|x	x	x|
Parvisaccites				|x	(x)	x	x|
Patellisporites	|x	x	x	x|
Patinasporites							|x	x|
Pechorosporites				|x	x|
Perinopollenites							|x	x|
Perisaccus		|x	x|
Peroaletes						|x|
Perotriletes						|x	x|
Perotrilites			|x	x	x	x	x|
Phaselisporites	|x	x	x|
Piceapollenites			|x	x	(x)	x|
Piceites				|x|
Pilasporites		|x	x	x	x	(x)	(x)	x|
Pinuspollenites	|x	(x)	x	x	x	x	x|
Pityosporites		|x	(x)	x	(x)	x|
Planisporites		|x	(x)	(x)	(x)	x|
Platysaccus	|x	x	x	x	x	x	x	x|
Playfordiaspora		|x	x	x	x	x	(x)	x|
Plicatipollenites	|x	x	x	x|
Plicatisaccus							|x|
Podocarpidites						|x	x	x|
Podosporites				|x	x	x	x	x|
Polaneuletes							|x|
Polycingulatisporites	|x	(x)	x	x	x	x	x	x|
Polypodiisporites	|x	x	x	x	x	x	x|
Porcellispora						|x	x	x|
Potonieisporites	|x	x	x	x	(x)	x|
Praecirculina						|x	x	x|
Praecolpatites	|x	x	x	x|
Pretricolpipollenites			|x	x	x	x	x	x|
Prikaspisporites						|x	x|
Primuspollenites	|x	x	x|
Proprisporites		|x	x	x	x|
Propterisispora		|x	x	x|
Protodiploxypinus			|x	x	x	x	x	x|
Protohaploxypinus	|x	x	x	x	x	x	x	x|
Protopicea				|x	x|
Protopinus	|x	x	x	x|
Pseudoenzonalasporites						|x	(x)	x|
Pseudopicea							|x|
Pseudoreticulatispora	|x	x	x|
Psilatriletes					|x	x|
Psophosphaera		|x	(x)	x	x	x	x|
Pteruchipollenites	|x	x	x	x	x	(x)	x|
Punctatasporites			|x	x	x|
Punctatisporites	|x	x	x	x	x	x	x	x|
Punctatosporites	|x	x	x	x	x	x	x|
Pustulatisporites		|x	x	x	x|
Pusulosporites				|x	x|
Quadraeculina							|x|
Radosporites					|x	(x)	(x)	x|
Raistrickia	|x	x	x	x	x	x	x	x|
Remysporites				|x|
Reticulatasporites			|x|
Reticulatisporites	|x	x	x	(x)	x	x	x	x|
Reticulitriletes						|x|
Reticuloidosporites	|x	(x)	x|
Retisulcites						|x	x	x|
Retitriletes					|x	x|
Retusotriletes	|x	x	x	x	x	x	x|
Rewanispora			|x	x	x	x|
Rhizomaspora	|x	x	x	x	(x)	(x)	(x)	x|
Ricciisporites						|x	x|
Rimaesporites						|x	x	x|
Ringosporites					|x|
Rubinella				|x|
Rugulatisporites			|x	x	x	x|
Sahnisporites						|x|
Sahnites			|x	(x)	x|
Satsangisaccites			|x	x	(x)	(x)	(x)	x|
Saturnisporites						|x|
Scabratisporites				|x	(x)	x	x|
Scheuringipollenites	|x	x	x	(x)	x	(x)	(x)	x|
Schizaeoisporites		|x	(x)	(x)	(x)	x	x|
Schizopollis	|x	(x)	x|
Schizosaccus							|x	x|
Schopfites		|x	x|
Scutasporites	|x	(x)	x	x|
Secarisporites		|x	x	(x)	(x)	x|
Sellaspora						|x	x	x|
Semiretisporis						|x	x	x|
Sexaneuletes							|x|
Shanxispora		|x|
Simeonospora			|x	x	x|
Simplicesporites						|x|
Singhisporites	|x	(x)	(x)	(x)	(x)	x|
Speciososporites		|x|
Spheripollenites				|x	x	x|
Spinosporites			|x	x|
Spinotriletes					|x	x|
Spiritisporites							|x	x|
Staplinisporites					|x	x	x|
Staropollenites						|x	x|
Staurosaccites						|x	x	x|
Stellapollenites	|x	(x)	(x)	(x)	x	x	x|
Stellaspora						|x|
Stellisporites		|x	(x)	x|
Stenozonotriletes	|x	x	(x)	x|
Stereisporites			|x	x	x	x	x	x|
Striapollenites	|x	(x)	x|
Striasulcites	|x	(x)	x|
Striatella					|x	x	x|
Striatiabieites	|x	(x)	x|
Striatites	|x	(x)	x	(x)	(x)	x|
Striatoabieites	|x	x	x	x	x	x	x	x|
Striatodiplopinites					|x|
Striatohaplopinites		|x|
Striatopiceites	|x	(x)	(x)	(x)	(x)	x|
Striatopodocarpites	|x	x	x	x	x	x	x	x|
Striatosporites		|x|
Striolatospora	|x	x|
Striomonosaccites	|x	(x)	x	(x)	x	(x)	(x)	x|
Strotersporites		|x	x	(x)	(x)	x	x|
Succinctisporites					|x	x	x	x|
Sulcatisporites	|x	x	x	x	x	x	x	x|
Sulcosaccispora						|x|
Sulcusicystis						|x|
Talchirella	|x	(x)	(x)	(x)	x	x|
Taurocusporites				|x	x	x|
Tenellisporites						|x	x	x|
Tetrasaccus						|x	x|
Tholisporites		|x|
Thomsonisporites						|x	x|
Thuringiatrilites							|x|
Thuringisaccus							|x|
Thymospora	|x	x	x	x|
Tigrisporites					|x	(x)	x|
Tiwariasporis	|x	x	x|
Todisporites		|x	(x)	x	x	x	x	x|
Torispora		|x	x	x|
Toroisporis				|x	x	x|
Trachysporites						|x	x|
Triadispora	|x	x	x	x	x	x	x	x|
Triancoraesporites					|x|
Triangulatisporites					|x	x|
Triassisporis					|x|
Trilaevipellitis						|x|
Trileites		|x	(x)	x	x	x	x|
Trilobosporites			|x|
Tripartites		|x	x	x|
Triplanosporites				|x|
Triplexisporites			|x	x	x	x	x	x|
Triquitriletes		|x|
Triquitrites		|x	x	x|
Trizonaesporites		|x	x|
Trizonites						|x|
Tsugaepollenites				|x	(x)	x	x	x|
Tubantiapollenites						|x|
Tuberculatosporites	|x	x	x	x	x|
Tubermonocolpites				|x	x	x|
Tumoripollenites			|x|
Turrisporites					|x|
Umbilisaccites		|x	x|
Umbrososaccus						|x|
Undulatisporites					|x	(x)	x|
Uvaesporites	|x	(x)	x	x	x	x	x	x|
Vallasporites							|x	x|
Velamisporites						|x|
Velosporites							|x|
Verrucosisporites	|x	x	x	x	x	x	x	x|
Verrusaccus						|x|
Verrutriletes				|x	x	x	x	x|
Verticipollenites	|x	(x)	x|
Vesicaspora	|x	x	x	(x)	x	x|
Vestigisporites	|x	x	x	(x)	(x)	x|
Virkkipollenites	|x	(x)	(x)	(x)	(x)	x|
Vitreisporites	|x	x	x	x	x	x	x	x|
Vittatina	|x	x	x	x	x	x|
Voltziaceaesporites				|x	x	x	x|
Waltzispora		|x	x	x|
Weiyuanpollenites						|x|
Welwitschiapites	|x	(x)	x|
Welwitschiapollenites				|x|
Weylandites	|x	x	x	x	(x)	(x)	x	x|
Wilsonisporites			|x|
Yunnanospora		|x	x|
Zebrasporites						|x	x	x|
Zollerella							|x|
Zonotriletes						|x|
