# Supplementary material for: No mass extinction for land plants at the Permian–Triassic transition
Source: Nat Commun. 2019 Jan 23;10:384. doi: 10.1038/s41467-018-07945-w (PMC6344494; doi:10.1038/s41467-018-07945-w)
Supplement: Supplementary file 5 — Supplementary Data 2 [file 41467_2018_7945_MOESM5_ESM.xlsx]

## Sheet: results - indices
Supplementary Data 2 – Summarizing the calculated plant diversity indices
No mass extinction for land plants at the Permian–Triassic transition
Nowak et al.
				stage
category	level	selection	index	Wuchiapingian	Changhsingian	Induan	Olenekian	Anisian	Ladinian
sporomorphs	all	all	data entries per stage	1786	4121	3907	5340	8817	10235
			source references per stage	6	31	25	20	31	23
	species	all	sampled-in-bin	374	438	367	339	433	386
			total diversity	459	475	429	410	492	425
			normalized diversity	293	311	291.5	292.5	337.5	287
			single-stage taxa	173	113	120	74	131	132
			originations	156	79	83	99	87	23
			extinction	3	136	72	62	91	121
			turnover	159	215	155	161	178	144
			origination rate per Myr	31.4516	35.2994	118.234	24.75	16.7308	4.6
			extinction rate per Myr	0.604839	60.7685	102.564	15.5	17.5	24.2
			turnover rate per Myr	32.0565	96.0679	220.798	40.25	34.2308	28.8
			range-through taxa	127	147	154	175	183	149
			inferred	85	37	62	71	59	39
			bottom-boundary crossers	130	283	226	237	274	270
	genera	all	sampled-in-bin	157	206	196	191	237	212
			total diversity	202	231	235	240	269	230
			normalized diversity	162	187.5	193.5	205.5	216	169.5
			single-stage taxa	18	15	12	9	30	23
			originations	61	33	46	33	35	9
			extinction	1	39	25	27	41	89
			turnover	62	72	71	60	76	98
			origination rate per Myr	12.2984	14.7453	65.5271	8.25	6.73077	1.8
			extinction rate per Myr	0.201613	17.4263	35.6125	6.75	7.88462	17.8
			turnover rate per Myr	12.5	32.1716	101.14	15	14.6154	19.6
			range-through taxa	122	144	152	171	163	109
			inferred	45	25	39	49	32	18
			bottom-boundary crossers	123	183	177	198	204	198
			SQS median	12.75	36.5	33	35	29.5	40
			SQS lower confidence bound	5.5	8	7.2375	8	8	8
			SQS upper confidence bound	21.15	58.5	55.2625	56.45	50.75	61
			sampling coverage	0.591837	0.898113	0.86802	0.807087	0.880099	0.895035
		iso- and microspores	sampled-in-bin	93	111	103	104	114	93
			total diversity	106	122	116	121	124	101
			normalized diversity	79.5	97.5	97	98.5	102.5	74.5
			single-stage taxa	15	10	6	8	18	7
			originations	37	22	15	20	10	3
			extinction	1	17	17	17	15	43
			turnover	38	39	32	37	25	46
			origination rate per Myr	7.45968	9.83021	21.3675	5	1.92308	0.6
			extinction rate per Myr	0.201613	7.59607	24.2165	4.25	2.88462	8.6
			turnover rate per Myr	7.66129	17.4263	45.584	9.25	4.80769	9.2
			range-through taxa	53	73	78	76	81	48
			inferred	13	11	13	17	10	8
			bottom-boundary crossers	54	90	95	93	96	91
		pollen	sampled-in-bin	61	94	84	72	109	98
			total diversity	90	104	107	101	124	107
			normalized diversity	77	85.5	88.5	92.5	96	80.5
			single-stage taxa	3	5	5	1	12	12
			originations	23	12	23	7	21	6
			extinction	0	20	9	9	23	35
			turnover	23	32	32	16	44	41
			origination rate per Myr	4.6371	5.36193	32.7635	1.75	4.03846	1.2
			extinction rate per Myr	0	8.93655	12.8205	2.25	4.42308	7
			turnover rate per Myr	4.6371	14.2985	45.584	4	8.46154	8.2
			range-through taxa	64	67	70	84	68	54
			inferred	29	10	23	29	15	9
			bottom-boundary crossers	64	87	79	93	91	89
		megaspores	sampled-in-bin	2	2	10	15	14	21
			total diversity	5	6	13	18	21	22
			normalized diversity	4.5	5	8.5	14.5	17.5	14.5
			single-stage taxa	0	1	1	0	1	5
			originations	1	0	8	6	3	0
			extinction	0	1	0	1	3	10
			turnover	1	1	8	7	6	10
			origination rate per Myr	0.201613	0	11.396	1.5	0.576923	0
			extinction rate per Myr	0	0.446828	0	0.25	0.576923	2
			turnover rate per Myr	0.201613	0.446828	11.396	1.75	1.15385	2
			range-through taxa	4	4	4	11	14	7
			inferred	3	4	3	3	7	1
			bottom-boundary crossers	4	5	4	12	17	17
		spore/pollen incertae sedis	sampled-in-bin	1	1	0	0	0	1
			total diversity	1	1	0	0	0	1
			normalized diversity	1	0.5	0	0	0	0.5
			single-stage taxa	0	0	0	0	0	1
			originations	0	0	0	0	0	0
			extinction	0	1	0	0	0	0
			turnover	0	1	0	0	0	0
			origination rate per Myr	0	0	0	0	0	0
			extinction rate per Myr	0	0.446828	0	0	0	0
			turnover rate per Myr	0	0.446828	0	0	0	0
			range-through taxa	1	0	0	0	0	0
			inferred	0	0	0	0	0	0
			bottom-boundary crossers	1	1	0	0	0	0
macrofossils	all	all	data entries per stage	1865	1316	528	631	1312	2675
			source references per stage	24	24	18	28	77	69
	species	all	sampled-in-bin	367	260	101	172	198	258
			total diversity	371	274	121	190	212	274
			normalized diversity	196	153	71.5	108	124.5	155.5
			single-stage taxa	230	124	49	117	118	158
			originations	108	21	19	32	36	43
			extinction	12	97	31	15	21	36
			turnover	120	118	50	47	57	79
			origination rate per Myr	21.7742	9.38338	27.0655	8	6.92308	8.6
			extinction rate per Myr	2.41935	43.3423	44.1595	3.75	4.03846	7.2
			turnover rate per Myr	24.1935	52.7256	71.2251	11.75	10.9615	15.8
			range-through taxa	21	32	22	26	37	37
			inferred	4	14	20	18	14	16
			bottom-boundary crossers	33	129	53	41	58	73
	genera	all	sampled-in-bin	165	172	105	131	132	168
			total diversity	176	191	141	155	158	177
			normalized diversity	113	134.5	111	114	121.5	122
			single-stage taxa	53	39	16	36	38	64
			originations	64	38	9	29	18	10
			extinction	9	36	35	17	17	36
			turnover	73	74	44	46	35	46
			origination rate per Myr	12.9032	16.9794	12.8205	7.25	3.46154	2
			extinction rate per Myr	1.81452	16.0858	49.8575	4.25	3.26923	7.2
			turnover rate per Myr	14.7177	33.0652	62.6781	11.5	6.73077	9.2
			range-through taxa	50	78	81	73	85	67
			inferred	11	19	36	24	26	9
			bottom-boundary crossers	59	114	116	90	102	103
			SQS median	25.5	31.5	20	13.5	14.5	18
			SQS lower confidence bound	6	5.5	4	2	3	5
			SQS upper confidence bound	47	50.45	36	31	34.5	30.7
			sampling coverage	0.51341	0.777518	0.694836	0.739865	0.887037	0.90034
		Gymnospermae	sampled-in-bin	90	79	49	72	65	88
			total diversity	98	94	75	86	87	92
			normalized diversity	63.5	69.5	62	64	70.5	65.5
			single-stage taxa	30	15	7	12	16	26
			originations	32	18	5	20	9	3
			extinction	7	16	14	12	8	24
			turnover	39	34	19	32	17	27
			origination rate per Myr	6.45161	8.0429	7.12251	5	1.73077	0.6
			extinction rate per Myr	1.41129	7.14924	19.943	3	1.53846	4.8
			turnover rate per Myr	7.8629	15.1921	27.0655	8	3.26923	5.4
			range-through taxa	29	45	49	42	54	39
			inferred	8	15	26	14	22	4
			bottom-boundary crossers	36	61	63	54	62	63
		spore plants	sampled-in-bin	51	63	43	42	54	59
			total diversity	53	68	53	51	60	64
			normalized diversity	35	48	40	39	43.5	44.5
			single-stage taxa	7	9	7	13	17	22
			originations	28	14	4	7	9	6
			extinction	1	17	15	4	7	11
			turnover	29	31	19	11	16	17
			origination rate per Myr	5.64516	6.25559	5.69801	1.75	1.73077	1.2
			extinction rate per Myr	0.201613	7.59607	21.3675	1	1.34615	2.2
			turnover rate per Myr	5.84677	13.8517	27.0655	2.75	3.07692	3.4
			range-through taxa	17	28	27	27	27	25
			inferred	2	5	10	9	6	5
			bottom-boundary crossers	18	45	42	31	34	36
		Gymnospermae incertae sedis	sampled-in-bin	25	13	9	7	7	9
			total diversity	25	14	11	10	11	9
			normalized diversity	16.5	11.5	9	8	9	6
			single-stage taxa	13	4	1	1	3	2
			originations	1	1	0	2	0	0
			extinction	3	0	3	1	1	4
			turnover	4	1	3	3	1	4
			origination rate per Myr	0.201613	0.446828	0	0.5	0	0
			extinction rate per Myr	0.604839	0	4.2735	0.25	0.192308	0.8
			turnover rate per Myr	0.806452	0.446828	4.2735	0.75	0.192308	0.8
			range-through taxa	8	9	7	6	7	3
			inferred	0	1	2	3	4	0
			bottom-boundary crossers	11	9	10	7	8	7
		Pteridospermatophyta	sampled-in-bin	24	36	16	26	12	19
			total diversity	29	36	21	28	21	21
			normalized diversity	19	22.5	17	18.5	18	15.5
			single-stage taxa	7	5	1	8	3	2
			originations	12	10	1	6	3	1
			extinction	1	12	6	5	0	8
			turnover	13	22	7	11	3	9
			origination rate per Myr	2.41935	4.46828	1.4245	1.5	0.576923	0.2
			extinction rate per Myr	0.201613	5.36193	8.54701	1.25	0	1.6
			turnover rate per Myr	2.62097	9.83021	9.97151	2.75	0.576923	1.8
			range-through taxa	9	9	13	9	15	10
			inferred	5	0	5	2	9	2
			bottom-boundary crossers	10	21	19	14	15	18
		Sphenophyta	sampled-in-bin	17	17	15	9	11	10
			total diversity	18	18	15	9	11	10
			normalized diversity	13	14.5	11.5	7	8.5	7.5
			single-stage taxa	4	3	2	0	5	4
			originations	5	2	0	1	0	0
			extinction	1	2	5	3	0	1
			turnover	6	4	5	4	0	1
			origination rate per Myr	1.00806	0.893655	0	0.25	0	0
			extinction rate per Myr	0.201613	0.893655	7.12251	0.75	0	0.2
			turnover rate per Myr	1.20968	1.78731	7.12251	1	0	0.2
			range-through taxa	8	11	8	5	6	5
			inferred	1	1	0	0	0	0
			bottom-boundary crossers	9	13	13	8	6	6
		Pteridophyta	sampled-in-bin	27	35	20	20	33	44
			total diversity	28	38	27	26	38	49
			normalized diversity	17.5	25.5	20.5	21	27.5	33
			single-stage taxa	3	4	3	5	8	17
			originations	18	9	2	5	9	6
			extinction	0	12	8	0	4	9
			turnover	18	21	10	5	13	15
			origination rate per Myr	3.62903	4.02145	2.849	1.25	1.73077	1.2
			extinction rate per Myr	0	5.36193	11.396	0	0.769231	1.8
			turnover rate per Myr	3.62903	9.38338	14.245	1.25	2.5	3
			range-through taxa	7	13	14	16	17	17
			inferred	1	3	7	6	5	5
			bottom-boundary crossers	7	25	22	16	21	26
		Lycophyta	sampled-in-bin	6	11	8	12	9	4
			total diversity	6	11	10	14	10	4
			normalized diversity	4	7	7	9.5	7	3.5
			single-stage taxa	0	2	2	7	4	0
			originations	4	3	2	1	0	0
			extinction	0	3	2	1	2	1
			turnover	4	6	4	2	2	1
			origination rate per Myr	0.806452	1.34048	2.849	0.25	0	0
			extinction rate per Myr	0	1.34048	2.849	0.25	0.384615	0.2
			turnover rate per Myr	0.806452	2.68097	5.69801	0.5	0.384615	0.2
			range-through taxa	2	3	4	5	4	3
			inferred	0	0	2	2	1	0
			bottom-boundary crossers	2	6	6	6	6	4
		Coniferophyta	sampled-in-bin	24	15	16	20	30	30
			total diversity	25	23	25	25	33	31
			normalized diversity	16.5	17.5	20	20.5	24.5	22
			single-stage taxa	8	3	4	2	9	11
			originations	6	6	3	5	3	1
			extinction	3	2	3	2	5	6
			turnover	9	8	6	7	8	7
			origination rate per Myr	1.20968	2.68097	4.2735	1.25	0.576923	0.2
			extinction rate per Myr	0.604839	0.893655	4.2735	0.5	0.961538	1.2
			turnover rate per Myr	1.81452	3.57462	8.54701	1.75	1.53846	1.4
			range-through taxa	8	12	15	16	16	13
			inferred	1	8	9	5	3	1
			bottom-boundary crossers	11	14	18	18	21	19
		Pteridophylla	sampled-in-bin	10	8	9	7	4	7
			total diversity	11	8	9	7	4	7
			normalized diversity	7.5	6.5	7	5	4	5
			single-stage taxa	5	0	1	1	0	3
			originations	1	3	0	1	0	0
			extinction	1	0	3	2	0	1
			turnover	2	3	3	3	0	1
			origination rate per Myr	0.201613	1.34048	0	0.25	0	0
			extinction rate per Myr	0.201613	0	4.2735	0.5	0	0.2
			turnover rate per Myr	0.403226	1.34048	4.2735	0.75	0	0.2
			range-through taxa	4	5	5	3	4	3
			inferred	1	0	0	0	0	0
			bottom-boundary crossers	5	5	8	5	4	4
		Cycadophyta	sampled-in-bin	8	11	4	13	12	25
			total diversity	10	14	9	16	16	26
			normalized diversity	6.5	11	8.5	11	13.5	17
			single-stage taxa	0	3	0	2	1	11
			originations	7	1	0	6	3	1
			extinction	0	2	1	2	1	6
			turnover	7	3	1	8	4	7
			origination rate per Myr	1.41129	0.446828	0	1.5	0.576923	0.2
			extinction rate per Myr	0	0.893655	1.4245	0.5	0.192308	1.2
			turnover rate per Myr	1.41129	1.34048	1.4245	2	0.769231	1.4
			range-through taxa	3	8	8	6	11	8
			inferred	2	3	5	3	4	1
			bottom-boundary crossers	3	10	9	8	12	14
		Ginkgophyta	sampled-in-bin	10	4	4	7	4	5
			total diversity	10	7	9	8	6	5
			normalized diversity	5.5	7	7.5	6.5	5.5	4.5
			single-stage taxa	3	0	1	0	0	0
			originations	6	0	1	1	0	0
			extinction	0	0	1	2	1	1
			turnover	6	0	2	3	1	1
			origination rate per Myr	1.20968	0	1.4245	0.25	0	0
			extinction rate per Myr	0	0	1.4245	0.5	0.192308	0.2
			turnover rate per Myr	1.20968	0	2.849	0.75	0.192308	0.2
			range-through taxa	1	7	6	5	5	4
			inferred	0	3	5	1	2	0
			bottom-boundary crossers	1	7	7	7	6	5
		Bryophyta	sampled-in-bin	1	0	0	1	1	1
			total diversity	1	1	1	2	1	1
			normalized diversity	0.5	1	1	1.5	0.5	0.5
			single-stage taxa	0	0	0	1	0	1
			originations	1	0	0	0	0	0
			extinction	0	0	0	0	1	0
			turnover	1	0	0	0	1	0
			origination rate per Myr	0.201613	0	0	0	0	0
			extinction rate per Myr	0	0	0	0	0.192308	0
			turnover rate per Myr	0.201613	0	0	0	0.192308	0
			range-through taxa	0	1	1	1	0	0
			inferred	0	1	1	1	0	0
			bottom-boundary crossers	0	1	1	1	1	0
	species incl. genera without reported species	all	sampled-in-bin	399	323	142	201	221	299
			total diversity	414	351	194	243	260	320
			normalized diversity	224.5	204.5	127.5	150.5	165.5	183.5
			single-stage taxa	243	148	67	122	123	180
			originations	122	36	23	42	40	43
			extinction	14	109	43	21	26	50
			turnover	136	145	66	63	66	93
			origination rate per Myr	24.5968	16.0858	32.7635	10.5	7.69231	8.6
			extinction rate per Myr	2.82258	48.7042	61.2536	5.25	5	10
			turnover rate per Myr	27.4194	64.79	94.0171	15.75	12.6923	18.6
			range-through taxa	35	58	61	58	71	47
			inferred	15	28	52	42	39	21
			bottom-boundary crossers	49	167	104	79	97	97
	families	all	sampled-in-bin	30	41	30	31	31	31
			total diversity	34	43	38	38	40	33
			normalized diversity	30.5	37	35	34	35	30
			single-stage taxa	1	4	0	2	4	0
			originations	6	6	1	3	3	0
			extinction	0	2	5	3	3	6
			turnover	6	8	6	6	6	6
			origination rate per Myr	1.20968	2.68097	1.4245	0.75	0.576923	0
			extinction rate per Myr	0	0.893655	7.12251	0.75	0.576923	1.2
			turnover rate per Myr	1.20968	3.57462	8.54701	1.5	1.15385	1.2
			range-through taxa	27	31	32	30	30	27
			inferred	4	2	8	7	9	2
			bottom-boundary crossers	27	33	37	33	33	33
