# Supplementary material for: No mass extinction for land plants at the Permian–Triassic transition
Source: Nat Commun. 2019 Jan 23;10:384. doi: 10.1038/s41467-018-07945-w (PMC6344494; doi:10.1038/s41467-018-07945-w)
Supplement: Supplementary file 6 — Supplementary Data 3 [file 41467_2018_7945_MOESM6_ESM.xlsx]

## Sheet: Spearman's rho
Supplementary Data 3 - Spearman‘s rank correlation coefficient for the correlation between selected diversity indices and corresponding p-values
Spearman’s rho	sporomorph data entries per stage	sporomorph source references per stage	sporomorph species sampled-in-bin	sporomorph species total diversity	sporomorph genera sampled-in-bin	sporomorph genera total diversity	sporomorph genera sampling coverage	sporomorph genera iso- and microspores sampled-in-bin	sporomorph genera iso- and microspores total diversity	sporomorph genera pollen sampled-in-bin	sporomorph genera pollen total diversity	sporomorph genera megaspores sampled-in-bin	sporomorph genera megaspores total diversity	macrofossil data entries per stage	macrofossil source references per stage	macrofossil species sampled-in-bin	macrofossil species total diversity	macrofossil genera sampled-in-bin	macrofossil genera total diversity	macrofossil genera sampling coverage	macrofossil genera Gymnospermae sampled-in-bin	macrofossil genera Gymnospermae total diversity	macrofossil genera spore plants sampled-in-bin	macrofossil genera spore plants total diversity	macrofossil species extended sampled-in-bin	macrofossil species extended total diversity	macrofossil families sampled-in-bin	macrofossil families total diversity
sporomorph data entries per stage		0.318874	0.257143	-0.142857	0.771429	0.371429	0.542857	0.231908	0.0857143	0.771429	0.60876	0.840668	0.942857	0.257143	0.840668	-0.2	-0.115954	0.2	0.2	0.942857	-0.0857143	-0.2	0.314286	0.347863	-0.2	-0.2	0.555492	-0.0869657
sporomorph source references per stage	0.318874		0.695725	0.637748	0.782691	0.521794	0.782691	0.764706	0.695725	0.782691	0.735294	-0.102941	0.231908	-0.231908	0.161765	-0.20292	-0.279412	0.173931	0.173931	0.521794	-0.550782	-0.20292	0.550782	0.647059	-0.20292	-0.20292	0.563602	0.764706
sporomorph species sampled-in-bin	0.257143	0.695725		0.771429	0.657143	-0.0857143	0.771429	0.40584	0.371429	0.657143	0.376851	-0.289886	0.0285714	0.485714	0.289886	0.542857	0.492805	0.771429	0.771429	0.542857	0.2	0.542857	0.942857	0.927634	0.542857	0.542857	0.617213	0.463817
sporomorph species total diversity	-0.142857	0.637748	0.771429		0.428571	0.142857	0.314286	0.550782	0.6	0.428571	0.347863	-0.579771	-0.257143	0.0857143	0.115954	0.371429	0.289886	0.314286	0.314286	0.0857143	-0.0857143	0.371429	0.542857	0.521794	0.371429	0.371429	0.185164	0.60876
sporomorph genera sampled-in-bin	0.771429	0.782691	0.657143	0.428571		0.428571	0.771429	0.492805	0.371429	1	0.898645	0.40584	0.714286	0.142857	0.637748	-0.142857	-0.115954	0.257143	0.257143	0.885714	-0.314286	-0.142857	0.6	0.666737	-0.142857	-0.142857	0.524631	0.289886
sporomorph genera total diversity	0.371429	0.521794	-0.0857143	0.142857	0.428571		0.0857143	0.811679	0.771429	0.428571	0.550782	0.318874	0.428571	-0.714286	0.376851	-0.714286	-0.753702	-0.542857	-0.542857	0.257143	-0.828571	-0.714286	-0.314286	-0.231908	-0.714286	-0.714286	0.246885	0.579771
sporomorph genera sampling coverage	0.542857	0.782691	0.771429	0.314286	0.771429	0.0857143		0.376851	0.257143	0.771429	0.550782	0.115954	0.371429	0.257143	0.231908	0.0857143	0.0579771	0.6	0.6	0.771429	-0.0857143	0.0857143	0.828571	0.898645	0.0857143	0.0857143	0.771517	0.40584
sporomorph genera iso- and microspores sampled-in-bin	0.231908	0.764706	0.40584	0.550782	0.492805	0.811679	0.376851		0.985611	0.492805	0.426471	-0.102941	0.115954	-0.463817	0.308824	-0.260897	-0.367647	-0.0579771	-0.0579771	0.289886	-0.579771	-0.260897	0.144943	0.191176	-0.260897	-0.260897	0.579257	0.911765
sporomorph genera iso- and microspores total diversity	0.0857143	0.695725	0.371429	0.6	0.371429	0.771429	0.257143	0.985611		0.371429	0.318874	-0.231908	-0.0285714	-0.485714	0.231908	-0.2	-0.318874	-0.0857143	-0.0857143	0.142857	-0.542857	-0.2	0.0857143	0.115954	-0.2	-0.2	0.493771	0.927634
sporomorph genera pollen sampled-in-bin	0.771429	0.782691	0.657143	0.428571	1	0.428571	0.771429	0.492805	0.371429		0.898645	0.40584	0.714286	0.142857	0.637748	-0.142857	-0.115954	0.257143	0.257143	0.885714	-0.314286	-0.142857	0.6	0.666737	-0.142857	-0.142857	0.524631	0.289886
sporomorph genera pollen total diversity	0.60876	0.735294	0.376851	0.347863	0.898645	0.550782	0.550782	0.426471	0.318874	0.898645		0.411765	0.695725	-0.173931	0.441176	-0.463817	-0.426471	-0.144943	-0.144943	0.666737	-0.60876	-0.463817	0.289886	0.397059	-0.463817	-0.463817	0.172212	0.220588
sporomorph genera megaspores sampled-in-bin	0.840668	-0.102941	-0.289886	-0.579771	0.40584	0.318874	0.115954	-0.102941	-0.231908	0.40584	0.411765		0.927634	0.0579771	0.647059	-0.463817	-0.338235	-0.20292	-0.20292	0.637748	-0.144943	-0.463817	-0.173931	-0.132353	-0.463817	-0.463817	0.1409	-0.441176
sporomorph genera megaspores total diversity	0.942857	0.231908	0.0285714	-0.257143	0.714286	0.428571	0.371429	0.115954	-0.0285714	0.714286	0.695725	0.927634		0.0857143	0.753702	-0.428571	-0.318874	-0.0857143	-0.0857143	0.828571	-0.257143	-0.428571	0.0857143	0.144943	-0.428571	-0.428571	0.277746	-0.231908
macrofossil data entries per stage	0.257143	-0.231908	0.485714	0.0857143	0.142857	-0.714286	0.257143	-0.463817	-0.485714	0.142857	-0.173931	0.0579771	0.0857143		0.347863	0.828571	0.898645	0.828571	0.828571	0.371429	0.885714	0.828571	0.657143	0.550782	0.828571	0.828571	0.216025	-0.463817
macrofossil source references per stage	0.840668	0.161765	0.289886	0.115954	0.637748	0.376851	0.231908	0.308824	0.231908	0.637748	0.441176	0.647059	0.753702	0.347863		0.0579771	0.132353	0.20292	0.20292	0.753702	0.0869657	0.0579771	0.231908	0.191176	0.0579771	0.0579771	0.422701	-0.0588235
macrofossil species sampled-in-bin	-0.2	-0.20292	0.542857	0.371429	-0.142857	-0.714286	0.0857143	-0.260897	-0.2	-0.142857	-0.463817	-0.463817	-0.428571	0.828571	0.0579771		0.985611	0.828571	0.828571	-0.0285714	0.885714	1	0.6	0.463817	1	1	0.185164	-0.115954
macrofossil species total diversity	-0.115954	-0.279412	0.492805	0.289886	-0.115954	-0.753702	0.0579771	-0.367647	-0.318874	-0.115954	-0.426471	-0.338235	-0.318874	0.898645	0.132353	0.985611		0.811679	0.811679	0.0289886	0.927634	0.985611	0.579771	0.441176	0.985611	0.985611	0.125245	-0.264706
macrofossil genera sampled-in-bin	0.2	0.173931	0.771429	0.314286	0.257143	-0.542857	0.6	-0.0579771	-0.0857143	0.257143	-0.144943	-0.20292	-0.0857143	0.828571	0.20292	0.828571	0.811679		1	0.428571	0.714286	0.828571	0.885714	0.811679	0.828571	0.828571	0.617213	0.0579771
macrofossil genera total diversity	0.2	0.173931	0.771429	0.314286	0.257143	-0.542857	0.6	-0.0579771	-0.0857143	0.257143	-0.144943	-0.20292	-0.0857143	0.828571	0.20292	0.828571	0.811679	1		0.428571	0.714286	0.828571	0.885714	0.811679	0.828571	0.828571	0.617213	0.0579771
macrofossil genera sampling coverage	0.942857	0.521794	0.542857	0.0857143	0.885714	0.257143	0.771429	0.289886	0.142857	0.885714	0.666737	0.637748	0.828571	0.371429	0.753702	-0.0285714	0.0289886	0.428571	0.428571		-0.0285714	-0.0285714	0.6	0.637748	-0.0285714	-0.0285714	0.678935	0.0579771
macrofossil genera Gymnospermae sampled-in-bin	-0.0857143	-0.550782	0.2	-0.0857143	-0.314286	-0.828571	-0.0857143	-0.579771	-0.542857	-0.314286	-0.60876	-0.144943	-0.257143	0.885714	0.0869657	0.885714	0.927634	0.714286	0.714286	-0.0285714		0.885714	0.371429	0.231908	0.885714	0.885714	0.0617213	-0.492805
macrofossil genera Gymnospermae total diversity	-0.2	-0.20292	0.542857	0.371429	-0.142857	-0.714286	0.0857143	-0.260897	-0.2	-0.142857	-0.463817	-0.463817	-0.428571	0.828571	0.0579771	1	0.985611	0.828571	0.828571	-0.0285714	0.885714		0.6	0.463817	1	1	0.185164	-0.115954
macrofossil genera spore plants sampled-in-bin	0.314286	0.550782	0.942857	0.542857	0.6	-0.314286	0.828571	0.144943	0.0857143	0.6	0.289886	-0.173931	0.0857143	0.657143	0.231908	0.6	0.579771	0.885714	0.885714	0.6	0.371429	0.6		0.985611	0.6	0.6	0.617213	0.231908
macrofossil genera spore plants total diversity	0.347863	0.647059	0.927634	0.521794	0.666737	-0.231908	0.898645	0.191176	0.115954	0.666737	0.397059	-0.132353	0.144943	0.550782	0.191176	0.463817	0.441176	0.811679	0.811679	0.637748	0.231908	0.463817	0.985611		0.463817	0.463817	0.626224	0.279412
macrofossil species extended sampled-in-bin	-0.2	-0.20292	0.542857	0.371429	-0.142857	-0.714286	0.0857143	-0.260897	-0.2	-0.142857	-0.463817	-0.463817	-0.428571	0.828571	0.0579771	1	0.985611	0.828571	0.828571	-0.0285714	0.885714	1	0.6	0.463817		1	0.185164	-0.115954
macrofossil species extended total diversity	-0.2	-0.20292	0.542857	0.371429	-0.142857	-0.714286	0.0857143	-0.260897	-0.2	-0.142857	-0.463817	-0.463817	-0.428571	0.828571	0.0579771	1	0.985611	0.828571	0.828571	-0.0285714	0.885714	1	0.6	0.463817	1		0.185164	-0.115954
macrofossil families sampled-in-bin	0.555492	0.563602	0.617213	0.185164	0.524631	0.246885	0.771517	0.579257	0.493771	0.524631	0.172212	0.1409	0.277746	0.216025	0.422701	0.185164	0.125245	0.617213	0.617213	0.678935	0.0617213	0.185164	0.617213	0.626224	0.185164	0.185164		0.547946
macrofossil families total diversity	-0.0869657	0.764706	0.463817	0.60876	0.289886	0.579771	0.40584	0.911765	0.927634	0.289886	0.220588	-0.441176	-0.231908	-0.463817	-0.0588235	-0.115954	-0.264706	0.0579771	0.0579771	0.0579771	-0.492805	-0.115954	0.231908	0.279412	-0.115954	-0.115954	0.547946
p-value	sporomorph data entries per stage	sporomorph source references per stage	sporomorph species sampled-in-bin	sporomorph species total diversity	sporomorph genera sampled-in-bin	sporomorph genera total diversity	sporomorph genera sampling coverage	sporomorph genera iso- and microspores sampled-in-bin	sporomorph genera iso- and microspores total diversity	sporomorph genera pollen sampled-in-bin	sporomorph genera pollen total diversity	sporomorph genera megaspores sampled-in-bin	sporomorph genera megaspores total diversity	macrofossil data entries per stage	macrofossil source references per stage	macrofossil species sampled-in-bin	macrofossil species total diversity	macrofossil genera sampled-in-bin	macrofossil genera total diversity	macrofossil genera sampling coverage	macrofossil genera Gymnospermae sampled-in-bin	macrofossil genera Gymnospermae total diversity	macrofossil genera spore plants sampled-in-bin	macrofossil genera spore plants total diversity	macrofossil species extended sampled-in-bin	macrofossil species extended total diversity	macrofossil families sampled-in-bin	macrofossil families total diversity
sporomorph data entries per stage		0.26895	0.329167	0.643056	0.0513889	0.248611	0.148611	0.329187	0.459722	0.0513889	0.0998301	0.0180288	0.00833333	0.329167	0.0180288	0.670833	0.586576	0.356944	0.356944	0.00833333	0.598611	0.670833	0.281944	0.249627	0.670833	0.670833	0.126233	0.56506
sporomorph source references per stage	0.26895		0.0623947	0.0865356	0.0328519	0.144172	0.0328519	0.0382658	0.0623947	0.0328519	0.047915	0.576933	0.329187	0.670813	0.379735	0.650101	0.704105	0.370867	0.370867	0.144172	0.871315	0.650101	0.128685	0.0824344	0.650101	0.650101	0.122055	0.0382658
sporomorph species sampled-in-bin	0.329167	0.0623947		0.0513889	0.0875	0.598611	0.0513889	0.212331	0.248611	0.0875	0.230741	0.711324	0.5	0.177778	0.288676	0.148611	0.160316	0.0513889	0.0513889	0.148611	0.356944	0.148611	0.00833333	0.00383292	0.148611	0.148611	0.0958722	0.177082
sporomorph species total diversity	0.643056	0.0865356	0.0513889		0.209722	0.401389	0.281944	0.128685	0.120833	0.209722	0.249627	0.886108	0.718056	0.459722	0.413424	0.248611	0.288676	0.281944	0.281944	0.459722	0.598611	0.248611	0.148611	0.144172	0.248611	0.248611	0.362714	0.0998301
sporomorph genera sampled-in-bin	0.0513889	0.0328519	0.0875	0.209722		0.209722	0.0513889	0.160316	0.248611	0.00138889	0.00744431	0.212331	0.0680556	0.401389	0.0865356	0.643056	0.586576	0.329167	0.329167	0.0166667	0.751389	0.643056	0.120833	0.0740449	0.643056	0.643056	0.142626	0.288676
sporomorph genera total diversity	0.248611	0.144172	0.598611	0.401389	0.209722		0.459722	0.0249288	0.0513889	0.209722	0.128685	0.26895	0.209722	0.948611	0.230741	0.948611	0.958238	0.879167	0.879167	0.329167	0.983333	0.948611	0.751389	0.670813	0.948611	0.948611	0.318598	0.113892
sporomorph genera sampling coverage	0.148611	0.0328519	0.0513889	0.281944	0.0513889	0.459722		0.230741	0.329167	0.0513889	0.128685	0.413424	0.248611	0.329167	0.329187	0.459722	0.456566	0.120833	0.120833	0.0513889	0.598611	0.459722	0.0291667	0.00744431	0.459722	0.459722	0.0361715	0.212331
sporomorph genera iso- and microspores sampled-in-bin	0.329187	0.0382658	0.212331	0.128685	0.160316	0.0249288	0.230741		0.000154543	0.160316	0.199538	0.576933	0.413424	0.822918	0.275746	0.691233	0.763312	0.543434	0.543434	0.288676	0.886108	0.691233	0.392054	0.358364	0.691233	0.691233	0.114148	0.00566736
sporomorph genera iso- and microspores total diversity	0.459722	0.0623947	0.248611	0.120833	0.248611	0.0513889	0.329167	0.000154543		0.248611	0.26895	0.670813	0.540278	0.851389	0.329187	0.670833	0.73105	0.598611	0.598611	0.401389	0.879167	0.670833	0.459722	0.413424	0.670833	0.670833	0.159768	0.00383292
sporomorph genera pollen sampled-in-bin	0.0513889	0.0328519	0.0875	0.209722	0.00138889	0.209722	0.0513889	0.160316	0.248611		0.00744431	0.212331	0.0680556	0.401389	0.0865356	0.643056	0.586576	0.329167	0.329167	0.0166667	0.751389	0.643056	0.120833	0.0740449	0.643056	0.643056	0.142626	0.288676
sporomorph genera pollen total diversity	0.0998301	0.047915	0.230741	0.249627	0.00744431	0.128685	0.128685	0.199538	0.26895	0.00744431		0.20863	0.0623947	0.629133	0.190585	0.822918	0.800462	0.607946	0.607946	0.0740449	0.90017	0.822918	0.288676	0.217856	0.822918	0.822918	0.372118	0.337242
sporomorph genera megaspores sampled-in-bin	0.0180288	0.576933	0.711324	0.886108	0.212331	0.26895	0.413424	0.576933	0.670813	0.212331	0.20863		0.00383292	0.456566	0.0824344	0.822918	0.744003	0.650101	0.650101	0.0865356	0.607946	0.822918	0.629133	0.598685	0.822918	0.822918	0.395024	0.809415
sporomorph genera megaspores total diversity	0.00833333	0.329187	0.5	0.718056	0.0680556	0.209722	0.248611	0.413424	0.540278	0.0680556	0.0623947	0.00383292		0.459722	0.0417616	0.822222	0.73105	0.598611	0.598611	0.0291667	0.718056	0.822222	0.459722	0.392054	0.822222	0.822222	0.297047	0.670813
macrofossil data entries per stage	0.329167	0.670813	0.177778	0.459722	0.401389	0.948611	0.329167	0.822918	0.851389	0.401389	0.629133	0.456566	0.459722		0.249627	0.0291667	0.00744431	0.0291667	0.0291667	0.248611	0.0166667	0.0291667	0.0875	0.128685	0.0291667	0.0291667	0.340502	0.822918
macrofossil source references per stage	0.0180288	0.379735	0.288676	0.413424	0.0865356	0.230741	0.329187	0.275746	0.329187	0.0865356	0.190585	0.0824344	0.0417616	0.249627		0.456566	0.401315	0.349899	0.349899	0.0417616	0.43494	0.456566	0.329187	0.358364	0.456566	0.456566	0.201856	0.544067
macrofossil species sampled-in-bin	0.670833	0.650101	0.148611	0.248611	0.643056	0.948611	0.459722	0.691233	0.670833	0.643056	0.822918	0.822918	0.822222	0.0291667	0.456566		0.000154543	0.0291667	0.0291667	0.540278	0.0166667	0.00138889	0.120833	0.177082	0.00138889	0.00138889	0.362714	0.586576
macrofossil species total diversity	0.586576	0.704105	0.160316	0.288676	0.586576	0.958238	0.456566	0.763312	0.73105	0.586576	0.800462	0.744003	0.73105	0.00744431	0.401315	0.000154543		0.0249288	0.0249288	0.478265	0.00383292	0.000154543	0.113892	0.190585	0.000154543	0.000154543	0.406558	0.693892
macrofossil genera sampled-in-bin	0.356944	0.370867	0.0513889	0.281944	0.329167	0.879167	0.120833	0.543434	0.598611	0.329167	0.607946	0.650101	0.598611	0.0291667	0.349899	0.0291667	0.0249288		0.00138889	0.209722	0.0680556	0.0291667	0.0166667	0.0249288	0.0291667	0.0291667	0.0958722	0.456566
macrofossil genera total diversity	0.356944	0.370867	0.0513889	0.281944	0.329167	0.879167	0.120833	0.543434	0.598611	0.329167	0.607946	0.650101	0.598611	0.0291667	0.349899	0.0291667	0.0249288	0.00138889		0.209722	0.0680556	0.0291667	0.0166667	0.0249288	0.0291667	0.0291667	0.0958722	0.456566
macrofossil genera sampling coverage	0.00833333	0.144172	0.148611	0.459722	0.0166667	0.329167	0.0513889	0.288676	0.401389	0.0166667	0.0740449	0.0865356	0.0291667	0.248611	0.0417616	0.540278	0.478265	0.209722	0.209722		0.540278	0.540278	0.120833	0.0865356	0.540278	0.540278	0.0690381	0.456566
macrofossil genera Gymnospermae sampled-in-bin	0.598611	0.871315	0.356944	0.598611	0.751389	0.983333	0.598611	0.886108	0.879167	0.751389	0.90017	0.607946	0.718056	0.0166667	0.43494	0.0166667	0.00383292	0.0680556	0.0680556	0.540278		0.0166667	0.248611	0.329187	0.0166667	0.0166667	0.453768	0.839684
macrofossil genera Gymnospermae total diversity	0.670833	0.650101	0.148611	0.248611	0.643056	0.948611	0.459722	0.691233	0.670833	0.643056	0.822918	0.822918	0.822222	0.0291667	0.456566	0.00138889	0.000154543	0.0291667	0.0291667	0.540278	0.0166667		0.120833	0.177082	0.00138889	0.00138889	0.362714	0.586576
macrofossil genera spore plants sampled-in-bin	0.281944	0.128685	0.00833333	0.148611	0.120833	0.751389	0.0291667	0.392054	0.459722	0.120833	0.288676	0.629133	0.459722	0.0875	0.329187	0.120833	0.113892	0.0166667	0.0166667	0.120833	0.248611	0.120833		0.000154543	0.120833	0.120833	0.0958722	0.329187
macrofossil genera spore plants total diversity	0.249627	0.0824344	0.00383292	0.144172	0.0740449	0.670813	0.00744431	0.358364	0.413424	0.0740449	0.217856	0.598685	0.392054	0.128685	0.358364	0.177082	0.190585	0.0249288	0.0249288	0.0865356	0.329187	0.177082	0.000154543		0.177082	0.177082	0.0917263	0.295895
macrofossil species extended sampled-in-bin	0.670833	0.650101	0.148611	0.248611	0.643056	0.948611	0.459722	0.691233	0.670833	0.643056	0.822918	0.822918	0.822222	0.0291667	0.456566	0.00138889	0.000154543	0.0291667	0.0291667	0.540278	0.0166667	0.00138889	0.120833	0.177082		0.00138889	0.362714	0.586576
macrofossil species extended total diversity	0.670833	0.650101	0.148611	0.248611	0.643056	0.948611	0.459722	0.691233	0.670833	0.643056	0.822918	0.822918	0.822222	0.0291667	0.456566	0.00138889	0.000154543	0.0291667	0.0291667	0.540278	0.0166667	0.00138889	0.120833	0.177082	0.00138889		0.362714	0.586576
macrofossil families sampled-in-bin	0.126233	0.122055	0.0958722	0.362714	0.142626	0.318598	0.0361715	0.114148	0.159768	0.142626	0.372118	0.395024	0.297047	0.340502	0.201856	0.362714	0.406558	0.0958722	0.0958722	0.0690381	0.453768	0.362714	0.0958722	0.0917263	0.362714	0.362714		0.13017
macrofossil families total diversity	0.56506	0.0382658	0.177082	0.0998301	0.288676	0.113892	0.212331	0.00566736	0.00383292	0.288676	0.337242	0.809415	0.670813	0.822918	0.544067	0.586576	0.693892	0.456566	0.456566	0.456566	0.839684	0.586576	0.329187	0.295895	0.586576	0.586576	0.13017
