# Supplementary material for: No mass extinction for land plants at the Permian–Triassic transition
Source: Nat Commun. 2019 Jan 23;10:384. doi: 10.1038/s41467-018-07945-w (PMC6344494; doi:10.1038/s41467-018-07945-w)
Supplement: Supplementary file 7 — Supplementary Data 4 [file 41467_2018_7945_MOESM7_ESM.csv]

Supplementary Data 4 – Raw occurrence data of land plant macrofossils, with taxonomic and stratigraphic corrections
No mass extinction for land plants at the Permian–Triassic transition
Nowak et al.
reference.author	reference.year	figure	country	region	locality	formation	member.part	stratigraphy	biostratigraphy	genus.qualifier	genus	species	species.qualifier	taxon.author	new.genus.qualifier	new.genus	new.species	new.species.qualifier	family	order	division	bin	exclude.record	exclude.species	use.order.as.family	exclude.group
Abu Hamad et al.	2008	Pl. 21, fig. 5	Jordan	Dead Sea region	Wadi Himara	Um Irna Formation	15.5-16 m avove the base of the Um Irna Formation	Lopingian			Dicroidium		sp.			Dicroidium		sp.	Corystospermaceae	Corystospermales	Pteridospermatophyta	NA		x
Abu Hamad et al.	2008	pl. 1-7, pl. 8, fig. 2-3	Jordan	Dead Sea region	Wadi Himara	Um Irna Formation	15.5-16 m avove the base of the Um Irna Formation	Lopingian			Dicroidium	irnensis		Abu Hamad et Kerp 2008		Dicroidium	irnensis		Corystospermaceae	Corystospermales	Pteridospermatophyta	NA
Abu Hamad et al.	2008	pl. 8-17, pl. 18, fig. 1-6, 8-9	Jordan	Dead Sea region	Wadi Himara	Um Irna Formation	15.5-16 m avove the base of the Um Irna Formation	Lopingian			Dicroidium	jordanensis		Abu Hamad et Kerp 2008		Dicroidium	jordanensis		Corystospermaceae	Corystospermales	Pteridospermatophyta	NA
Abu Hamad et al.	2008	pl. 19-20	Jordan	Dead Sea region	Wadi Himara	Um Irna Formation	15.5-16 m avove the base of the Um Irna Formation	Lopingian			Dicroidium	robustum		Kerp et Vörding 2008		Dicroidium	robustum		Corystospermaceae	Corystospermales	Pteridospermatophyta	NA
Abu Hamad et al.	2008	pl. 22	Jordan	Dead Sea region	Wadi Himara	Um Irna Formation	15.5-16 m avove the base of the Um Irna Formation	Lopingian			Doratophyllum	jordanicus		Mustafa 2003		Doratophyllum	jordanicus			Cycadales	Cycadophyta	NA			x
Abu Hamad et al.	2008		Jordan	Dead Sea region	Wadi Himara	Um Irna Formation	15.5-16 m avove the base of the Um Irna Formation	Lopingian			Gigantonoclea		sp.			Gigantonoclea		sp.		Gigantopteridales	Gymnospermae	NA		x	x
Abu Hamad et al.	2008		Jordan	Dead Sea region	Wadi Himara	Um Irna Formation	15.5-16 m avove the base of the Um Irna Formation	Lopingian			Lobatannularia	heianesis		(Kodaira) Kawasaki		Lobatannularia	heianensis		Calamitaceae	Equisetales	Sphenophyta	NA
Abu Hamad et al.	2008		Jordan	Dead Sea region	Wadi Himara	Um Irna Formation	15.5-16 m avove the base of the Um Irna Formation	Lopingian		cf	Pecopteris		sp.		cf.	Pecopteris		sp.		incertae sedis	Pteridophylla	NA		x
Abu Hamad et al.	2008		Oman	central Oman		Gharif Formation		Wordian			Calamites	gigas		Brongniart		Calamites	gigas		Calamitaceae	Equisetales	Sphenophyta	1
Abu Hamad et al.	2008		Oman	central Oman		Gharif Formation		Wordian			Gigantoclea	lagrellii		(Halle) Koidzumi		Gigantonoclea	lagrelii			Gigantopteridales	Gymnospermae	1			x
Abu Hamad et al.	2008		Oman	central Oman		Gharif Formation		Wordian			Gigantopteris		sp.			Gigantopteris		sp.		Gigantopteridales	Gymnospermae	1		x	x
Abu Hamad et al.	2008		Oman	central Oman		Gharif Formation		Wordian			Glossopteris	anatolica		Archangelsky et Wagner		Glossopteris	anatolica		Glossopteridaceae	Glossopteridales	Pteridospermatophyta	1
Abu Hamad et al.	2008		Oman	central Oman		Gharif Formation		Wordian			Glossopteris	angustifolia		Brongniart		Glossopteris	angustifolia		Glossopteridaceae	Glossopteridales	Pteridospermatophyta	1
Abu Hamad et al.	2008		Oman	central Oman		Gharif Formation		Wordian			Glossopteris	browniana		Brongniart		Glossopteris	browniana		Glossopteridaceae	Glossopteridales	Pteridospermatophyta	1
Abu Hamad et al.	2008		Oman	central Oman		Gharif Formation		Wordian			Glossopteris	clamarginata		Anderson et Anderson		Glossopteris	clamarginata		Glossopteridaceae	Glossopteridales	Pteridospermatophyta	1
Abu Hamad et al.	2008		Oman	central Oman		Gharif Formation		Wordian			Glossopteris	damudica		Feistmantel		Glossopteris	damudica		Glossopteridaceae	Glossopteridales	Pteridospermatophyta	1
Abu Hamad et al.	2008		Oman	central Oman		Gharif Formation		Wordian			Glossopteris	occidentalis		White		Glossopteris	occidentalis		Glossopteridaceae	Glossopteridales	Pteridospermatophyta	1
Abu Hamad et al.	2008		Oman	central Oman		Gharif Formation		Wordian			Glossopteris	speciosum		(Royle) McClelland		Glossopteris	speciosum		Glossopteridaceae	Glossopteridales	Pteridospermatophyta	1
Abu Hamad et al.	2008		Oman	central Oman		Gharif Formation		Wordian			Glossopteris	taeniopteroides		Feistmantel		Glossopteris	taeniopteroides		Glossopteridaceae	Glossopteridales	Pteridospermatophyta	1
Abu Hamad et al.	2008		Oman	central Oman		Gharif Formation		Wordian			Lepidodendron	acutangulata		(Halle) Stockmans et Mathieu		Lepidodendron	acutangulum		Lepidodendraceae	Lepidodendrales	Lycophyta	1
Abu Hamad et al.	2008		Oman	central Oman		Gharif Formation		Wordian			Metacalamostachys	dumasii		(Zeiller) Barthel		Calamites	gigas		Calamitaceae	Equisetales	Sphenophyta	1
Abu Hamad et al.	2008		Oman	central Oman		Gharif Formation		Wordian			Otovicia	hypnoides		(Brongniart) Kerp et al.		Otovicia	hypnoides			incertae sedis	Coniferophyta	1
Abu Hamad et al.	2008		Oman	central Oman		Gharif Formation		Wordian			Sigillaria	brardii		Brongniart		Sigillaria	brardii		Sigillariaceae	Lepidodendrales	Lycophyta	1
Abu Hamad et al.	2008		Oman	central Oman		Gharif Formation		Wordian			Sphenophyllum	sino-coreanum		Yabe		Trizygia	sino-coreana		Sphenophyllaceae	Sphenophyllales	Sphenophyta	1
Abu Hamad et al.	2008		Oman	central Oman		Gharif Formation		Wordian			Tingia		sp.			Tingia		sp.		Noeggerathiales	Gymnospermae	1		x	x
Abu Hamad et al.	2008		Oman	central Oman		Gharif Formation		Wordian			Tingiastachya		sp.			Tingiastachya		sp.		Noeggerathiales	Gymnospermae	1		x	x
Abu Hamad et al.	2008		Oman	central Oman		Gharif Formation		Wordian		comioid plant						Comia		sp.	Corystospermaceae	Corystospermales	Pteridospermatophyta	1		x
Abu Hamad et al.	2008		Saudi Arabia	Qasim Province		Khuff Formation	Midnab member	upper Permian, sligthly younger than Unayzah Member			Arberia		sp.			Arberia		sp.	Glossopteridaceae	Glossopteridales	Pteridospermatophyta	NA		x
Abu Hamad et al.	2008		Saudi Arabia	Qasim Province		Khuff Formation	Unayzah Member	upper Permian			Cladophlebis		sp.			Cladophlebis		sp.		incertae sedis	Pteridophyta	NA		x
Abu Hamad et al.	2008		Saudi Arabia	Qasim Province		Khuff Formation	Midnab member	upper Permian, sligthly younger than Unayzah Member			Culmitzschia		sp.			Culmitzschia		sp.	Utrechtiaceae	Voltziales	Coniferophyta	NA		x
Abu Hamad et al.	2008		Saudi Arabia	Qasim Province		Khuff Formation	Midnab member	upper Permian, sligthly younger than Unayzah Member			Discinites	orientalis		Gu et Zhi		Discinites	orientalis			Noeggerathiales	Gymnospermae	NA			x
Abu Hamad et al.	2008		Saudi Arabia	Qasim Province		Khuff Formation	Unayzah Member	upper Permian			Fascipteris	hallei		(Kawasaki) Gu et Zhi		Fascipteris	hallei			Marattiales	Pteridophyta	NA
Abu Hamad et al.	2008		Saudi Arabia	Qasim Province		Khuff Formation	Unayzah Member	upper Permian			Gigantonoclea		sp.			Gigantonoclea		sp.		Gigantopteridales	Gymnospermae	NA		x	x
Abu Hamad et al.	2008		Saudi Arabia	Qasim Province		Khuff Formation	Midnab member	upper Permian, sligthly younger than Unayzah Member			Glossopteris	decipiens		Feistmantel		Glossopteris	decipiens		Glossopteridaceae	Glossopteridales	Pteridospermatophyta	NA
Abu Hamad et al.	2008		Saudi Arabia	Qasim Province		Khuff Formation	Midnab member	upper Permian, sligthly younger than Unayzah Member			Glossopteris	formosa		Feistmantel		Glossopteris	formosa		Glossopteridaceae	Glossopteridales	Pteridospermatophyta	NA
Abu Hamad et al.	2008		Saudi Arabia	Qasim Province		Khuff Formation	Midnab member	upper Permian, sligthly younger than Unayzah Member			Lobatannularia	heianensis		(Kodaira) Kawasaki		Lobatannularia	heianensis		Calamitaceae	Equisetales	Sphenophyta	NA
Abu Hamad et al.	2008		Saudi Arabia	Qasim Province		Khuff Formation	Unayzah Member	upper Permian			Lobatannularia	lingulata		(Halle) Kawasaki		Lobatannularia	lingulata		Calamitaceae	Equisetales	Sphenophyta	NA
Abu Hamad et al.	2008		Saudi Arabia	Qasim Province		Khuff Formation	Midnab member	upper Permian, sligthly younger than Unayzah Member			Lobatannularia	multifolia		Kon'no et Asama		Lobatannularia	multifolia		Calamitaceae	Equisetales	Sphenophyta	NA
Abu Hamad et al.	2008		Saudi Arabia	Qasim Province		Khuff Formation	Midnab member	upper Permian, sligthly younger than Unayzah Member			Phyllotheca	australis		Brongniart		Phyllotheca	australis		Equisetaceae	Equisetales	Sphenophyta	NA
Abu Hamad et al.	2008		Saudi Arabia	Qasim Province		Khuff Formation	Midnab member	upper Permian, sligthly younger than Unayzah Member			Pseudovoltzia	liebeana		(Geinitz) Florin		Pseudovoltzia	liebeana		Majonicaceae	Voltziales	Coniferophyta	NA
Abu Hamad et al.	2008		Saudi Arabia	Qasim Province		Khuff Formation	Unayzah Member	upper Permian			Quasimia	schijfsmae				Quasimia	schijfsmae			Marattiales	Pteridophyta	NA
Abu Hamad et al.	2008		Saudi Arabia	Qasim Province		Khuff Formation	Midnab member	upper Permian, sligthly younger than Unayzah Member			Ullmannia	bronnii		Göppert		Ullmannia	bronnii		Ullmaniaceae	Voltziales	Coniferophyta	NA
Abu Hamad et al.	2008		Saudi Arabia	Qasim Province		Khuff Formation	Midnab member	upper Permian, sligthly younger than Unayzah Member			Wattia	texana		Mamay		Wattia	texana			Gigantopteridales	Gymnospermae	NA			x
Abu Hamad et al.	2008		Turkey	eastern Anatolia	Hazro			uppermost Changhsingian			Bicoemplectopteris	hallei		Asama		Gigantonoclea	hallei			Gigantopteridales	Gymnospermae	3			x
Abu Hamad et al.	2008		Turkey	eastern Anatolia	Hazro			uppermost Changhsingian			Botrychiopsis		sp.			Botrychiopsis		sp.		Corystospermales	Pteridospermatophyta	3		x
Abu Hamad et al.	2008		Turkey	eastern Anatolia	Hazro			uppermost Changhsingian			Cladophlebis	tenuicostata		(Halle) Archangelsky et Wagner		Cladophlebis	tenuicostata			incertae sedis	Pteridophyta	3
Abu Hamad et al.	2008		Turkey	eastern Anatolia	Hazro			uppermost Changhsingian			Fascipteris	hallei		(Kawasaki) Gu et Zhi		Fascipteris	hallei			Marattiales	Pteridophyta	3
Abu Hamad et al.	2008		Turkey	eastern Anatolia	Hazro			uppermost Changhsingian			Glossopteris	anatolica		Archangelsky		Glossopteris	anatolica		Glossopteridaceae	Glossopteridales	Pteridospermatophyta	3
Abu Hamad et al.	2008		Turkey	eastern Anatolia	Hazro			uppermost Changhsingian			Lobatannularia	heianensis		(Kodaira) Kawasaki		Lobatannularia	heianensis		Calamitaceae	Equisetales	Sphenophyta	3
Abu Hamad et al.	2008		Turkey	eastern Anatolia	Hazro			uppermost Changhsingian			Pseudomariopteris	hallei		(Stockmans et Mathieu) Wagner		Pseudomariopteris	hallei			Callistophytales	Pteridospermatophyta	3			x
Abu Hamad et al.	2008		Turkey	eastern Anatolia	Hazro			uppermost Changhsingian			Sphenophyllum	koboense	cf	Kobatake	?	Paratrizygia	koboensis	cf.		Sphenophyllales	Sphenophyta	3	x
Abu Hamad et al.	2008		western Iraq	Ga'ara region				middle to upper Permian			Lobatannularia	heiansenis		(Kodaira) Kawasaki		Lobatannularia	heianensis		Calamitaceae	Equisetales	Sphenophyta	NA
Abu Hamad et al.	2008		western Iraq	Ga'ara region				middle to upper Permian			Pecopteris		sp.			Pecopteris		sp.		incertae sedis	Pteridophylla	NA		x
Abu Hamad et al.	2008		western Iraq	Ga'ara region				middle to upper Permian			Plagiozamites	oblongifolius		Halle		Plagiozamites	oblongifolius			Cycadales	Cycadophyta	NA			x
Abu Hamad et al.	2008		western Iraq	Ga'ara region				middle to upper Permian			Protoblechnum		sp.			Protoblechnum		sp.		Peltaspermales	Pteridospermatophyta	NA		x
Abu Hamad et al.	2008		western Iraq	Ga'ara region				middle to upper Permian			Taeniopteris		sp.			Taeniopteris		sp.	Taeniopteridaceae	incertae sedis	Pteridophylla	NA		x
Abu Hamad et al.	2008							Olenekian			Dicroidium	hughesii		(Feistmantel) Lele		Dicroidium	hughesii		Corystospermaceae	Corystospermales	Pteridospermatophyta	5
Abu Hamad et al.	2008					Bulgo Sandstone and the Newport Formation		Olenekian (Smithian)			Dicroidium	narrabeenense				Dicroidium	narrabeenense		Corystospermaceae	Corystospermales	Pteridospermatophyta	5
Abu Hamad et al.	2008							Olenekian			Dicroidium	nidpurensis		Bose et Srivastava		Dicroidium	nidpurensis		Corystospermaceae	Corystospermales	Pteridospermatophyta	5
Abu Hamad et al.	2008							Olenekian			Dicroidium	pinnis-distantibus		(Kurtz) Frenguelli		Dicroidium	pinnis-distantibus		Corystospermaceae	Corystospermales	Pteridospermatophyta	5
Abu Hamad et al.	2008					Bulgo Sandstone and the Newport Formation		Olenekian (Smithian)			Dicroidium	zuberi				Dicroidium	zuberi		Corystospermaceae	Corystospermales	Pteridospermatophyta	5
Accordi	1952		Italy	Belluno	Selva di Cadore			Anisian			Voltzia		sp.			Voltzia		sp.	Voltziaceae	Voltziales	Coniferophyta	6		x
Adendorff et al.	2003		Australia	northern Perth Basin, western Australia	Coal Seam park, Mingenew, 31 km NW of Mingenew	Irwin River Coale Measures		Artinskian			Cyclodendron		sp.			Cyclodendron		sp.	Pleuromeiaceae	Pleuromeiales	Lycophyta	1		x
Adendorff et al.	2003		Australia	northern Perth Basin, western Australia	Coal Seam park, Mingenew, 31 km NW of Mingenew	Irwin River Coale Measures		Artinskian			Glossopteris		sp.			Glossopteris		sp.	Glossopteridaceae	Glossopteridales	Pteridospermatophyta	1		x
Adendorff et al.	2003		Australia	northern Perth Basin, western Australia	Coal Seam park, Mingenew, 31 km NW of Mingenew	Irwin River Coale Measures		Artinskian			Gondwanaphyton		sp.			Gondwanaphyton		sp.			incertae sedis	1		x		x
Adendorff et al.	2003		Australia	northern Perth Basin, western Australia	Coal Seam park, Mingenew, 31 km NW of Mingenew	Irwin River Coale Measures		Artinskian			Lelstotheca		sp.			Lelstotheca		sp.	Gondwanostachyaceae	Equisetales	Sphenophyta	1		x
Adendorff et al.	2003		Australia	northern Perth Basin, western Australia	Coal Seam park, Mingenew, 31 km NW of Mingenew	Irwin River Coale Measures		Artinskian			Neomariopteris		sp.			Neomariopteris		sp.	Sphenopteridaceae	incertae sedis	Pteridophylla	1		x
Adendorff et al.	2003		Australia	northern Perth Basin, western Australia	Coal Seam park, Mingenew, 31 km NW of Mingenew	Irwin River Coale Measures		Artinskian			Paracalamites		sp.			Paracalamites		sp.	Calamitaceae	Equisetales	Sphenophyta	1		x
Adendorff et al.	2003		Australia	northern Perth Basin, western Australia	Coal Seam park, Mingenew, 31 km NW of Mingenew	Irwin River Coale Measures		Artinskian			Senia		sp.			Senia		sp.		Cycadales	Cycadophyta	1		x	x
Adendorff et al.	2003		Australia	northern Perth Basin, western Australia	Coal Seam park, Mingenew, 31 km NW of Mingenew	Irwin River Coale Measures		Artinskian			Sphenophyllum		sp.			Sphenophyllum		sp.	Sphenophyllaceae	Sphenophyllales	Sphenophyta	1		x
Adendorff et al.	2003	pl. 5	Australia	northern Perth Basin, western Australia	Lawley, refractory clay quarry, 30 km southwest of Johannesburg, near the town of Lawley	Irwin River Coale Measures		Artinskian			Liknopetalon	gracilis		Adendorff 2003		Liknopetalon	gracilis			incertae sedis	Pteridophyta?	1				x
Adendorff et al.	2003		South Africa	Bushveld Coal Basin, northern outlier of the main Karoo Basin	Hammanskraal	Bushveld Coal Basin equivalents of the Vryheid Formation	Middle Ecca Group, Karoo Supergroup	lower-middle Permian			Annularia		sp.			Annularia		sp.	Calamitaceae	Equisetales	Sphenophyta	1		x
Adendorff et al.	2003		South Africa	Bushveld Coal Basin, northern outlier of the main Karoo Basin	Hammanskraal	Bushveld Coal Basin equivalents of the Vryheid Formation	Middle Ecca Group, Karoo Supergroup	lower-middle Permian			Arberia	madagascarensis				Arberia	madagascarensis		Arberiaceae	Glossopteridales	Pteridospermatophyta	1
Adendorff et al.	2003		South Africa	Bushveld Coal Basin, northern outlier of the main Karoo Basin	Hammanskraal	Bushveld Coal Basin equivalents of the Vryheid Formation	Middle Ecca Group, Karoo Supergroup	lower-middle Permian			Asterotheca		sp.			Asterotheca		sp.	Asterothecaceae	Marattiales	Pteridophyta	1		x
Adendorff et al.	2003		South Africa	Bushveld Coal Basin, northern outlier of the main Karoo Basin	Hammanskraal	Bushveld Coal Basin equivalents of the Vryheid Formation	Middle Ecca Group, Karoo Supergroup	lower-middle Permian			Cyclodendron		sp.			Cyclodendron		sp.	Pleuromeiaceae	Pleuromeiales	Lycophyta	1		x
Adendorff et al.	2003		South Africa	Bushveld Coal Basin, northern outlier of the main Karoo Basin	Hammanskraal	Bushveld Coal Basin equivalents of the Vryheid Formation	Middle Ecca Group, Karoo Supergroup	lower-middle Permian			Glossopteris		sp.			Glossopteris		sp.	Glossopteridaceae	Glossopteridales	Pteridospermatophyta	1		x
Adendorff et al.	2003		South Africa	Bushveld Coal Basin, northern outlier of the main Karoo Basin	Hammanskraal	Bushveld Coal Basin equivalents of the Vryheid Formation	Middle Ecca Group, Karoo Supergroup	lower-middle Permian			Hirsutum	leslii				Hirsutum	leslii				incertae sedis	1				x
Adendorff et al.	2003	pl. 1, fig. 1-3	South Africa	Bushveld Coal Basin, northern outlier of the main Karoo Basin	Hammanskraal	Bushveld Coal Basin equivalents of the Vryheid Formation	Middle Ecca Group, Karoo Supergroup	lower-middle Permian			Liknopetalon	enigmata		Smithies		Liknopetalon	enigmata			incertae sedis	Pteridophyta?	1				x
Adendorff et al.	2003		South Africa	Bushveld Coal Basin, northern outlier of the main Karoo Basin	Hammanskraal	Bushveld Coal Basin equivalents of the Vryheid Formation	Middle Ecca Group, Karoo Supergroup	lower-middle Permian			Liknopetalon	gracilis		Adendorff 2003		Liknopetalon	gracilis			incertae sedis	Pteridophyta?	1				x
Adendorff et al.	2003		South Africa	Bushveld Coal Basin, northern outlier of the main Karoo Basin	Hammanskraal	Bushveld Coal Basin equivalents of the Vryheid Formation	Middle Ecca Group, Karoo Supergroup	lower-middle Permian			Ottokaria	hammanskraalensis				Ottokaria	hammanskraalensis		Dictyopteridiaceae	Glossopteridales	Pteridospermatophyta	1
Adendorff et al.	2003		South Africa	Bushveld Coal Basin, northern outlier of the main Karoo Basin	Hammanskraal	Bushveld Coal Basin equivalents of the Vryheid Formation	Middle Ecca Group, Karoo Supergroup	lower-middle Permian			Sphenophyllum		sp.			Sphenophyllum		sp.	Sphenophyllaceae	Sphenophyllales	Sphenophyta	1		x
Adendorff et al.	2003		South Africa	Bushveld Coal Basin, northern outlier of the main Karoo Basin	Hammanskraal	Bushveld Coal Basin equivalents of the Vryheid Formation	Middle Ecca Group, Karoo Supergroup	lower-middle Permian			Sphenopteris		sp.			Sphenopteris		sp.	Sphenopteridaceae	incertae sedis	Pteridophylla	1		x
Adendorff et al.	2003		South Africa	Bushveld Coal Basin, northern outlier of the main Karoo Basin	Hammanskraal	Bushveld Coal Basin equivalents of the Vryheid Formation	Middle Ecca Group, Karoo Supergroup	lower-middle Permian			Vertebraria		sp.			Vertebraria		sp.	Glossopteridaceae	Glossopteridales	Pteridospermatophyta	1		x
Adendorff et al.	2003		South Africa		Lawley, refractory clay quarry, 30 km southwest of Johannesburg, near the town of Lawley	Volksrust Formation	upper Ecca Group	middle Permian			Eretmonia		sp.			Eretmonia		sp.		Glossopteridales	Pteridospermatophyta	1		x
Adendorff et al.	2003		South Africa		Lawley, refractory clay quarry, 30 km southwest of Johannesburg, near the town of Lawley	Volksrust Formation	upper Ecca Group	middle Permian			Glossopteris		sp.			Glossopteris		sp.	Glossopteridaceae	Glossopteridales	Pteridospermatophyta	1		x
Adendorff et al.	2003		South Africa		Lawley, refractory clay quarry, 30 km southwest of Johannesburg, near the town of Lawley	Volksrust Formation	upper Ecca Group	middle Permian			Lidgettonia		sp.			Lidgettonia		sp.	Lidgettoniaceae	Glossopteridales	Pteridospermatophyta	1		x
Adendorff et al.	2003		South Africa		Lawley, refractory clay quarry, 30 km southwest of Johannesburg, near the town of Lawley	Volksrust Formation	upper Ecca Group	middle Permian			Noeggerathiopsis		sp.			Noeggerathiopsis		sp.		Noeggerathiales	Gymnospermae	1		x	x
Adendorff et al.	2003		South Africa		Lawley, refractory clay quarry, 30 km southwest of Johannesburg, near the town of Lawley	Volksrust Formation	upper Ecca Group	middle Permian			Sphenopteris		sp.			Sphenopteris		sp.	Sphenopteridaceae	incertae sedis	Pteridophylla	1		x
Adendorff et al.	2003		South Africa		Lawley, refractory clay quarry, 30 km southwest of Johannesburg, near the town of Lawley	Volksrust Formation	upper Ecca Group	middle Permian			Vertebraria		sp.			Vertebraria		sp.	Glossopteridaceae	Glossopteridales	Pteridospermatophyta	1		x
Adendorff et al.	2003		South Africa		Lawley, refractory clay quarry, 30 km southwest of Johannesburg, near the town of Lawley	Volksrust Formation	upper Ecca Group	middle Permian			Walkomiella		sp.			Walkomiella		sp.		incertae sedis	Coniferophyta	1		x
Adendorff et al.	2003		South Africa		Vereeniging, Leeukuil quarries	Vryheid Formation	Middle part of the Ecca Group	Permian			Asterotheca	leeukuilensis				Asterotheca	leeukuilensis		Asterothecaceae	Marattiales	Pteridophyta	NA
Adendorff et al.	2003		South Africa		Vereeniging, Leeukuil quarries	Vryheid Formation	Middle part of the Ecca Group	Permian			Botrychiopsis	alida				Botrychiopsis	alida			Corystospermales	Pteridospermatophyta	NA
Adendorff et al.	2003		South Africa		Vereeniging, Leeukuil quarries	Vryheid Formation	Middle part of the Ecca Group	Permian			Cyclodendron	leslii				Cyclodendron	leslii		Pleuromeiaceae	Pleuromeiales	Lycophyta	NA
Adendorff et al.	2003		South Africa		Vereeniging, Leeukuil quarries	Vryheid Formation	Middle part of the Ecca Group	Permian			Gangamopteris		sp.			Gangamopteris		sp.	Glossopteridaceae	Glossopteridales	Pteridospermatophyta	NA		x
Adendorff et al.	2003		South Africa		Vereeniging, Leeukuil quarries	Vryheid Formation	Middle part of the Ecca Group	Permian			Ginkgophyllum		sp.			Ginkgophyllum		sp.	Ginkgoaceae	Ginkgoales	Ginkgophyta	NA		x
Adendorff et al.	2003		South Africa		Vereeniging, Leeukuil quarries	Vryheid Formation	Middle part of the Ecca Group	Permian			Liknopetalon		sp. A			Liknopetalon		sp.		incertae sedis	Pteridophyta?	NA		x		x
Adendorff et al.	2003		South Africa		Vereeniging, Leeukuil quarries	Vryheid Formation	Middle part of the Ecca Group	Permian			Noeggerathiopsis		sp.			Noeggerathiopsis		sp.		Noeggerathiales	Gymnospermae	NA		x	x
Adendorff et al.	2003		South Africa		Vereeniging, Leeukuil quarries	Vryheid Formation	Middle part of the Ecca Group	Permian			Palaeovittatina		sp.			Palaeovittatina		sp.		incertae sedis	incertae sedis	NA		x		x
Adendorff et al.	2003		South Africa		Vereeniging, Leeukuil quarries	Vryheid Formation	Middle part of the Ecca Group	Permian			Sphenopteris	lobifolia				Neomariopteris	lobifolia		Sphenopteridaceae	incertae sedis	Pteridophylla	NA
Adendorff et al.	2003		South Africa		Vereeniging, Leeukuil quarries	Vryheid Formation	Middle part of the Ecca Group	Permian			Walkomiella	transvaalensis				Walkomiella	transvaalensis			incertae sedis	Coniferophyta	NA
Anderson & Anderson	2008		Antarctica	TA	21	lashly Formation		upper Ladinian			Osmundopsis		sp.			Osmundopsis		sp.	Osmundaceae	Osmundales	Pteridophyta	7		x
Anderson & Anderson	2008		Antarctica		Allan Hills	Lashly C		upper Ladinian			Osmunda	claytoniites				Osmunda	claytoniites		Osmundaceae	Osmundales	Pteridophyta	7
Anderson & Anderson	2008		Antarctica		Fremouw Peak	Fremouw Formation		lower Ladinian			Gleichenipteris	antarcticus				Gleichenipteris	antarcticus		Gleicheniaceae	Filicales	Pteridophyta	7
Anderson & Anderson	2008		Antarctica		Fremouw Peak	Fremouw Formation		lower Ladinian			Scolecopteris	antarctica				Scolecopteris	antarctica		Marattiaceae	Marattiales	Pteridophyta	7
Anderson & Anderson	2008		Australia	Blue Mts	Clarence Siding	?		upper Anisian			Rienitsia	spathulata				Rienitsia	spatulata		Asterothecaceae	Marattiales	Pteridophyta	6
Anderson & Anderson	2008		Australia	Bowen Basin	Spring Creek	Moolayember Formation		lower Ladinian			Asterotheca		sp.			Asterotheca		sp.	Asterothecaceae	Marattiales	Pteridophyta	7		x
Anderson & Anderson	2008		Australia	Bowen Basin	Spring Creek	Moolayember Formation		lower Ladinian			Asterotheca	herbstii				Asterotheca	herbstii		Asterothecaceae	Marattiales	Pteridophyta	7
Anderson & Anderson	2008		Australia	Bowen Basin	Spring Creek	Moolayember Formation		lower Ladinian			Marattiopsis		sp.			Marattiopsis		sp.	Marattiaceae	Marattiales	Pteridophyta	7		x
Anderson & Anderson	2008		Australia	Bowen Basin	Spring Creek	Moolayember Formation		lower Ladinian			Sphenopteris		sp.			Sphenopteris		sp.	Sphenopteridaceae	incertae sedis	Pteridophylla	7		x
Anderson & Anderson	2008		Australia	Canning Basin	10	Erskine Formation		Spathian			Cladophlebis		sp.			Cladophlebis		sp.	Osmundaceae	Osmundales	Pteridophyta	5		x
Anderson & Anderson	2008		Australia	Canning Basin	Culvida Soak	Culvida Formation		Spathian			Cladophlebis	carnei				Cladophlebis	carnei		Osmundaceae	Osmundales	Pteridophyta	5
Anderson & Anderson	2008		Australia	CM	18	Neara Volcanics		lower Ladinian			Asterotheca		sp.			Asterotheca		sp.	Asterothecaceae	Marattiales	Pteridophyta	7		x
Anderson & Anderson	2008		Australia	CM	18	Neara Volcanics		lower Ladinian			Cladophlebis		sp.			Cladophlebis		sp.	Osmundaceae	Osmundales	Pteridophyta	7		x
Anderson & Anderson	2008		Australia	CM	18	Neara Volcanics		lower Ladinian			Dictyophyllum		sp.			Dictyophyllum		sp.	Dipteridaceae	Filicales	Pteridophyta	7		x
Anderson & Anderson	2008		Australia	CM	18	Neara Volcanics		lower Ladinian			Nymbopteron	ephippiata				Nymbopteron	ephippiata		incertae sedis	Osmundales	Pteridophyta	7
Anderson & Anderson	2008		Australia	CM	18	Neara Volcanics		lower Ladinian			Strombergia		sp.			Strombergia		sp.	incertae sedis	Osmundales	Pteridophyta	7		x
Anderson & Anderson	2008		Australia	CM	19	Esk Formation		lower Ladinian			Osmundopsis		sp.			Osmundopsis		sp.	Osmundaceae	Osmundales	Pteridophyta	7		x
Anderson & Anderson	2008		Australia	CM	22	Red Cliff CM		upper Ladinian			Asterotheca		sp.			Asterotheca		sp.	Asterothecaceae	Marattiales	Pteridophyta	7		x
Anderson & Anderson	2008		Australia	CM	23	Ipswich U Series		lower Carnian			Dictyophyllum		sp.			Dictyophyllum		sp.	Dipteridaceae	Filicales	Pteridophyta	8		x
Anderson & Anderson	2008		Australia	Delungra	Warialda Creek	Gunee beds		lower Ladinian			Asterotheca	nymboidensis	cf.			Asterotheca	nymboidensis	cf.	Asterothecaceae	Marattiales	Pteridophyta	7
Anderson & Anderson	2008		Australia	Delungra	Warialda Creek	Gunee beds		lower Ladinian			Cladophlebis		sp.			Cladophlebis		sp.	Osmundaceae	Osmundales	Pteridophyta	7		x
Anderson & Anderson	2008		Australia	Delungra	Warialda Creek	Gunee beds		lower Ladinian			Psilotonymba	curvinervia				Ptilotonymba	curvinervia		incertae sedis	incertae sedis	Pteridophyta	7
Anderson & Anderson	2008		Australia	Delungra	Warialda Creek	Gunee beds		lower Ladinian		?	Gleichenites		sp.		?	Gleichenites		sp.	Gleicheniaceae	Filicales	Pteridophyta	7		x
Anderson & Anderson	2008		Australia	Dubbo	Ballimore	Napperby Formation		upper Anisian			Nymboidiantum	glossophyllum				Nymboidiantum	glossophyllum		incertae sedis	Filicales	Pteridophyta	6
Anderson & Anderson	2008		Australia	Dubbo	Benolong	Napperby Formation		upper Anisian			Cladophlebis		sp.			Cladophlebis		sp.	Osmundaceae	Osmundales	Pteridophyta	6		x
Anderson & Anderson	2008		Australia	Dubbo	Benolong	Napperby Formation		upper Anisian			Cladophlebis	sinuata				Cladophlebis	sinuata		Osmundaceae	Osmundales	Pteridophyta	6
Anderson & Anderson	2008		Australia	Dubbo	Benolong	Napperby Formation		upper Anisian		cf.	Todites	pattinsoniorum				Todites	pattinsoniorum		Osmundaceae	Osmundales	Pteridophyta	6
Anderson & Anderson	2008		Australia	Ipswich/Esk	Bryden	Bryden Formation		lower Ladinian			Asterotheca	menendezii				Asterotheca	menendezii		Asterothecaceae	Marattiales	Pteridophyta	7
Anderson & Anderson	2008		Australia	Ipswich/Esk	Esk	Esk Formation		lower Ladinian			Dictyophyllum	davidii				Dictyophyllum	davidii		Dipteridaceae	Filicales	Pteridophyta	7
Anderson & Anderson	2008		Australia	Ipswich/Esk	Esk	Esk Formation		lower Ladinian			Ogmos	adinus				Ogmos	adinum		Marattiaceae	Marattiales	Pteridophyta	7
Anderson & Anderson	2008		Australia	Ipswich/Esk	Manumbar	Neara Volcanics		lower Ladinian			Dictyophyllum	davidii				Dictyophyllum	davidii		Dipteridaceae	Filicales	Pteridophyta	7
Anderson & Anderson	2008		Australia	Ipswich/Esk	Moombra School	Esk Formation		lower Ladinian			Asterotheca	menendezii				Asterotheca	menendezii		Asterothecaceae	Marattiales	Pteridophyta	7
Anderson & Anderson	2008		Australia	Ipswich/Esk	Moombra School	Esk Formation		lower Ladinian			Nymbopteron	dejerseyi				Nymbopteron	dejerseyi		incertae sedis	Osmundales	Pteridophyta	7
Anderson & Anderson	2008		Australia	Ipswich/Esk	Mt. Esk	Esk Formation		lower Ladinian			Cladophlebis		sp.			Cladophlebis		sp.	Osmundaceae	Osmundales	Pteridophyta	7		x
Anderson & Anderson	2008		Australia	Ipswich/Esk	Ottaba	Esk Formation		lower Ladinian			Cladophlebis		sp.			Cladophlebis		sp.	Osmundaceae	Osmundales	Pteridophyta	7		x
Anderson & Anderson	2008		Australia	Ipswich/Esk	Parish Biarra	Esk Formation		lower Ladinian			Dictyophyllum	davidii				Dictyophyllum	davidii		Dipteridaceae	Filicales	Pteridophyta	7
Anderson & Anderson	2008		Australia	Ipswich/Esk	Somerset	Bryden Formation		lower Ladinian			Marantoidea	acara				Danaeopsis	acara		Marattiaceae	Marattiales	Pteridophyta	7
Anderson & Anderson	2008		Australia	Ipswich/Esk	Wivenhoe	Esk Formation		lower Ladinian			Asterotheca		sp.			Asterotheca		sp.	Asterothecaceae	Marattiales	Pteridophyta	7		x
Anderson & Anderson	2008		Australia	Ipswich/Esk	Wivenhoe	Esk Formation		lower Ladinian			Asterotheca	hillae				Asterotheca	hillae		Asterothecaceae	Marattiales	Pteridophyta	7
Anderson & Anderson	2008		Australia	Ipswich/Esk	Wivenhoe	Esk Formation		lower Ladinian			Cladophlebis		sp.			Cladophlebis		sp.	Osmundaceae	Osmundales	Pteridophyta	7		x
Anderson & Anderson	2008		Australia	Ipswich/Esk	Wivenhoe	Esk Formation		lower Ladinian			Dictyophyllum	davidii				Dictyophyllum	davidii		Dipteridaceae	Filicales	Pteridophyta	7
Anderson & Anderson	2008		Australia	Ipswich/Esk	Wivenhoe	Esk Formation		lower Ladinian			Nymboidiantum	moombraense				Nymboidiantum	moombraense		incertae sedis	Filicales	Pteridophyta	7
Anderson & Anderson	2008		Australia	Ipswich/Esk	Wivenhoe	Esk Formation		lower Ladinian			Todites	williamsonii				Todites	williamsonii		Osmundaceae	Osmundales	Pteridophyta	7
Anderson & Anderson	2008		Australia	Ipswich/Esk	Wivenhoe Hill	Esk Formation		lower Ladinian			Cladophlebis		sp.			Cladophlebis		sp.	Osmundaceae	Osmundales	Pteridophyta	7		x
Anderson & Anderson	2008		Australia	Ipswich/Esk	Wivenhoe Hill	Esk Formation		lower Ladinian			Dictyophyllum	davidii				Dictyophyllum	davidii		Dipteridaceae	Filicales	Pteridophyta	7
Anderson & Anderson	2008		Australia	Ipswich/Esk	Wivenhoe Hill	Esk Formation		lower Ladinian			Gleichenites	wivenhoensis				Gleichenites	wivenhoensis		Gleicheniaceae	Filicales	Pteridophyta	7
Anderson & Anderson	2008		Australia	Ipswich/Esk	Wivenhoe Hill	Esk Formation		lower Ladinian			Ogmos	adinus				Ogmos	adinum		Marattiaceae	Marattiales	Pteridophyta	7
Anderson & Anderson	2008		Australia	Lorne Basin	Grants Head	Camden Head Claystone		lower Ladinian			Cladophlebis		sp.			Cladophlebis		sp.	Osmundaceae	Osmundales	Pteridophyta	7		x
Anderson & Anderson	2008		Australia	Lorne Basin	Grants Head	Camden Head Claystone		lower Ladinian			Sphenopteris		sp.			Sphenopteris		sp.	Sphenopteridaceae	incertae sedis	Pteridophylla	7		x
Anderson & Anderson	2008		Australia	NE	8	Camden Head Claystone		Dinerian-Smithian			Cladophlebis		sp.			Cladophlebis		sp.	Osmundaceae	Osmundales	Pteridophyta	NA		x
Anderson & Anderson	2008		Australia	NE	18	Gunnee Beds		lower Ladinian			Asterotheca		sp.			Asterotheca		sp.	Asterothecaceae	Marattiales	Pteridophyta	7		x
Anderson & Anderson	2008		Australia	NE	18	Gunnee Beds		lower Ladinian			Cladophlebis		sp.			Cladophlebis		sp.	Osmundaceae	Osmundales	Pteridophyta	7		x
Anderson & Anderson	2008		Australia	Nymboida	Coal Mine area	Basin Creek Formation		lower Ladinian			Asterotheca	nymboidensis				Asterotheca	nymboidensis		Asterothecaceae	Marattiales	Pteridophyta	7
Anderson & Anderson	2008		Australia	Nymboida	Coal Mine area	Basin Creek Formation		lower Ladinian			Dictyophyllum	davidii				Dictyophyllum	davidii		Dipteridaceae	Filicales	Pteridophyta	7
Anderson & Anderson	2008		Australia	Nymboida	Coal Mine area	Basin Creek Formation		lower Ladinian			Leconama	stachyphylla				Leconama	stachyophylla		incertae sedis	incertae sedis	Pteridophyta	7
Anderson & Anderson	2008		Australia	Nymboida	Coal Mine area	Basin Creek Formation		lower Ladinian			Nymbopteron	dejerseyi				Nymbopteron	dejerseyi		incertae sedis	Osmundales	Pteridophyta	7
Anderson & Anderson	2008		Australia	Nymboida	Coalmine quarry/Reserve quarry	Basin Creek Formation		lower Ladinian			Asterotheca		sp. A			Asterotheca		sp.	Asterothecaceae	Marattiales	Pteridophyta	7		x
Anderson & Anderson	2008		Australia	Nymboida	Coalmine quarry/Reserve quarry	Basin Creek Formation		lower Ladinian			Asterotheca		sp. B			Asterotheca		sp.	Asterothecaceae	Marattiales	Pteridophyta	7		x
Anderson & Anderson	2008		Australia	Nymboida	Coalmine quarry/Reserve quarry	Basin Creek Formation		lower Ladinian			Asterotheca		sp. C			Asterotheca		sp.	Asterothecaceae	Marattiales	Pteridophyta	7		x
Anderson & Anderson	2008		Australia	Nymboida	Coalmine quarry/Reserve quarry	Basin Creek Formation		lower Ladinian			Asterotheca		sp. D			Asterotheca		sp.	Asterothecaceae	Marattiales	Pteridophyta	7		x
Anderson & Anderson	2008		Australia	Nymboida	Coalmine quarry/Reserve quarry	Basin Creek Formation		lower Ladinian			Asterotheca	chevronervia				Asterotheca	chevronervia		Asterothecaceae	Marattiales	Pteridophyta	7
Anderson & Anderson	2008		Australia	Nymboida	Coalmine quarry/Reserve quarry	Basin Creek Formation		lower Ladinian			Asterotheca	diameson				Asterotheca	diameson		Asterothecaceae	Marattiales	Pteridophyta	7
Anderson & Anderson	2008		Australia	Nymboida	Coalmine quarry/Reserve quarry	Basin Creek Formation		lower Ladinian			Asterotheca	nymboidensis				Asterotheca	nymboidensis		Asterothecaceae	Marattiales	Pteridophyta	7
Anderson & Anderson	2008		Australia	Nymboida	Coalmine quarry/Reserve quarry	Basin Creek Formation		lower Ladinian			Asterotheca	trullensis				Asterotheca	trullensis		Asterothecaceae	Marattiales	Pteridophyta	7
Anderson & Anderson	2008		Australia	Nymboida	Coalmine quarry/Reserve quarry	Basin Creek Formation		lower Ladinian			Cladophlebis	conferta				Cladophlebis	conferata		Osmundaceae	Osmundales	Pteridophyta	7
Anderson & Anderson	2008		Australia	Nymboida	Coalmine quarry/Reserve quarry	Basin Creek Formation		lower Ladinian			Cladophlebis	octonervia				Cladophlebis	octonerva		Osmundaceae	Osmundales	Pteridophyta	7
Anderson & Anderson	2008		Australia	Nymboida	Coalmine quarry/Reserve quarry	Basin Creek Formation		lower Ladinian			Cladophlebis	paucinervia				Cladophlebis	paucinerva		Osmundaceae	Osmundales	Pteridophyta	7
Anderson & Anderson	2008		Australia	Nymboida	Coalmine quarry/Reserve quarry	Basin Creek Formation		lower Ladinian			Cladophlebis	retallackii				Cladophlebis	retallackii		Osmundaceae	Osmundales	Pteridophyta	7
Anderson & Anderson	2008		Australia	Nymboida	Coalmine quarry/Reserve quarry	Basin Creek Formation		lower Ladinian			Cladophlebis	sinuata				Cladophlebis	sinuata		Osmundaceae	Osmundales	Pteridophyta	7
Anderson & Anderson	2008		Australia	Nymboida	Coalmine quarry/Reserve quarry	Basin Creek Formation		lower Ladinian			Cladophlebis	tenuipinnula				Cladophlebis	tenuipinnula		Osmundaceae	Osmundales	Pteridophyta	7
Anderson & Anderson	2008		Australia	Nymboida	Coalmine quarry/Reserve quarry	Basin Creek Formation		lower Ladinian			Dictyonymba	sparnosa				Dictyonymba	sparnosa		incertae sedis	incertae sedis	Pteridophyta	7
Anderson & Anderson	2008		Australia	Nymboida	Coalmine quarry/Reserve quarry	Basin Creek Formation		lower Ladinian			Dictyophyllum	davidii				Dictyophyllum	davidii		Dipteridaceae	Filicales	Pteridophyta	7
Anderson & Anderson	2008		Australia	Nymboida	Coalmine quarry/Reserve quarry	Basin Creek Formation		lower Ladinian			Gleichenites	wivenhoensis				Gleichenites	wivenhoensis		Gleicheniaceae	Filicales	Pteridophyta	7
Anderson & Anderson	2008		Australia	Nymboida	Coalmine quarry/Reserve quarry	Basin Creek Formation		lower Ladinian			Gouldiopteris	alethopteroides				Gouldiopteris	alethopteroides		incertae sedis	incertae sedis	Pteridophyta	7
Anderson & Anderson	2008		Australia	Nymboida	Coalmine quarry/Reserve quarry	Basin Creek Formation		lower Ladinian			Hausmannia	reticulata				Hausmannia	reticulata		Dipteridaceae	Filicales	Pteridophyta	7
Anderson & Anderson	2008		Australia	Nymboida	Coalmine quarry/Reserve quarry	Basin Creek Formation		lower Ladinian			Herbstopteris		sp. A			Herbstopteris		sp.	Asterothecaceae	Marattiales	Pteridophyta	7		x
Anderson & Anderson	2008		Australia	Nymboida	Coalmine quarry/Reserve quarry	Basin Creek Formation		lower Ladinian			Herbstopteris	colliveri				Herbstopteris	colliveri		Asterothecaceae	Marattiales	Pteridophyta	7
Anderson & Anderson	2008		Australia	Nymboida	Coalmine quarry/Reserve quarry	Basin Creek Formation		lower Ladinian			Lecomana	stachyophylla				Leconama	stachyophylla		incertae sedis	incertae sedis	Pteridophyta	7
Anderson & Anderson	2008		Australia	Nymboida	Coalmine quarry/Reserve quarry	Basin Creek Formation		lower Ladinian			Marantoidea	acara				Danaeopsis	acara		Marattiaceae	Marattiales	Pteridophyta	7
Anderson & Anderson	2008		Australia	Nymboida	Coalmine quarry/Reserve quarry	Basin Creek Formation		lower Ladinian			Micronymbopteris	repens				Micronymbopteris	repens		incertae sedis	incertae sedis	Pteridophyta	7
Anderson & Anderson	2008		Australia	Nymboida	Coalmine quarry/Reserve quarry	Basin Creek Formation		lower Ladinian			Nymbiella	lacerata				Nymbiella	lacerata		incertae sedis	Filicales	Pteridophyta	7
Anderson & Anderson	2008		Australia	Nymboida	Coalmine quarry/Reserve quarry	Basin Creek Formation		lower Ladinian			Nymbofelicia	aggregata				Nymbofelicia	aggregata		incertae sedis	Filicales	Pteridophyta	7
Anderson & Anderson	2008		Australia	Nymboida	Coalmine quarry/Reserve quarry	Basin Creek Formation		lower Ladinian			Nymboidiantum	elegans				Nymboidiantum	elegans		incertae sedis	Filicales	Pteridophyta	7
Anderson & Anderson	2008		Australia	Nymboida	Coalmine quarry/Reserve quarry	Basin Creek Formation		lower Ladinian			Nymboidiantum	fractiflexus				Nymboidiantum	fractiflexus		incertae sedis	Filicales	Pteridophyta	7
Anderson & Anderson	2008		Australia	Nymboida	Coalmine quarry/Reserve quarry	Basin Creek Formation		lower Ladinian			Nymboidiantum	glossophyllum				Nymboidiantum	glossophyllum		incertae sedis	Filicales	Pteridophyta	7
Anderson & Anderson	2008		Australia	Nymboida	Coalmine quarry/Reserve quarry	Basin Creek Formation		lower Ladinian			Nymboidiantum	multilobatum				Nymboidiantum	multilobatum		incertae sedis	Filicales	Pteridophyta	7
Anderson & Anderson	2008		Australia	Nymboida	Coalmine quarry/Reserve quarry	Basin Creek Formation		lower Ladinian			Nymboidiantum	robustum				Nymboidiantum	robustum		incertae sedis	Filicales	Pteridophyta	7
Anderson & Anderson	2008		Australia	Nymboida	Coalmine quarry/Reserve quarry	Basin Creek Formation		lower Ladinian			Nymbophlebis	polymorpha				Nymbophlebis	polymorpha		incertae sedis	incertae sedis	Pteridophyta	7
Anderson & Anderson	2008		Australia	Nymboida	Coalmine quarry/Reserve quarry	Basin Creek Formation		lower Ladinian			Nymbopteron	dejerseyi				Nymbopteron	dejerseyi		incertae sedis	Osmundales	Pteridophyta	7
Anderson & Anderson	2008		Australia	Nymboida	Coalmine quarry/Reserve quarry	Basin Creek Formation		lower Ladinian			Nymbopteron	foleyi				Nymbopteron	foleyi		incertae sedis	Osmundales	Pteridophyta	7
Anderson & Anderson	2008		Australia	Nymboida	Coalmine quarry/Reserve quarry	Basin Creek Formation		lower Ladinian			Nymbopteron	rhomboidale				Nymbopteron	rhomboidale		incertae sedis	Osmundales	Pteridophyta	7
Anderson & Anderson	2008		Australia	Nymboida	Coalmine quarry/Reserve quarry	Basin Creek Formation		lower Ladinian			Nymbopteron	uncinatum				Nymbopteron	uncinatum		incertae sedis	Osmundales	Pteridophyta	7
Anderson & Anderson	2008		Australia	Nymboida	Coalmine quarry/Reserve quarry	Basin Creek Formation		lower Ladinian			Nymborhipteris	radiata				Nymborhipteris	radiata		incertae sedis	incertae sedis	Pteridophyta	7
Anderson & Anderson	2008		Australia	Nymboida	Coalmine quarry/Reserve quarry	Basin Creek Formation		lower Ladinian			Ogmos	adinus				Ogmos	adinum		Marattiaceae	Marattiales	Pteridophyta	7
Anderson & Anderson	2008		Australia	Nymboida	Coalmine quarry/Reserve quarry	Basin Creek Formation		lower Ladinian			Osmundopteris	scalaris				Osmundopsis	scalaris		Osmundaceae	Osmundales	Pteridophyta	7
Anderson & Anderson	2008		Australia	Nymboida	Coalmine quarry/Reserve quarry	Basin Creek Formation		lower Ladinian			Ptilotonymba	curvinervis				Ptilotonymba	curvinervia		incertae sedis	incertae sedis	Pteridophyta	7
Anderson & Anderson	2008		Australia	Nymboida	Coalmine quarry/Reserve quarry	Basin Creek Formation		lower Ladinian			Rhipidopsis	walkomii				Rhipidopsis	walkomii			Cycadales	Cycadophyta	7			x
Anderson & Anderson	2008		Australia	Nymboida	Coalmine quarry/Reserve quarry	Basin Creek Formation		lower Ladinian			Sphenopteris	speciosa				Sphenopteris	speciosa		Sphenopteridaceae	incertae sedis	Pteridophylla	7
Anderson & Anderson	2008		Australia	Nymboida	Coalmine quarry/Reserve quarry	Basin Creek Formation		lower Ladinian			Todites	parvum				Todites	parvum		Osmundaceae	Osmundales	Pteridophyta	7
Anderson & Anderson	2008		Australia	Nymboida	Red cliff	Red Cliff CM		lower Ladinian			Cladophlebis	australis				Cladophlebis	australis		Osmundaceae	Osmundales	Pteridophyta	7
Anderson & Anderson	2008		Australia	Nymboida	UNEL 1564	Basin Creek Formation		lower Ladinian			Cladophlebis		sp.			Cladophlebis		sp.	Osmundaceae	Osmundales	Pteridophyta	7		x
Anderson & Anderson	2008		Australia	Nymboida	UNEL 1564	Basin Creek Formation		lower Ladinian			Cladophlebis	retallackii				Cladophlebis	retallackii		Osmundaceae	Osmundales	Pteridophyta	7
Anderson & Anderson	2008		Australia	Nymboida	UNEL 1564	Basin Creek Formation		lower Ladinian			Leconama	stachyphylla				Leconama	stachyophylla		incertae sedis	incertae sedis	Pteridophyta	7
Anderson & Anderson	2008		Australia	Nymboida	UNEL 1564	Basin Creek Formation		lower Ladinian			Ptilotonymba	curvinervia				Ptilotonymba	curvinervia		incertae sedis	incertae sedis	Pteridophyta	7
Anderson & Anderson	2008		Australia	Nymboida	UQL 3745	Basin Creek Formation		lower Ladinian			Dictyophyllum	davidii				Dictyophyllum	davidii		Dipteridaceae	Filicales	Pteridophyta	7
Anderson & Anderson	2008		Australia	Nymboida	UQL 3745	Basin Creek Formation		lower Ladinian			Marantoidea	acara				Danaeopsis	acara		Marattiaceae	Marattiales	Pteridophyta	7
Anderson & Anderson	2008		Australia	SA	21	Leight Creek Coalfield		upper Ladinian			Cladophlebis		sp.			Cladophlebis		sp.	Osmundaceae	Osmundales	Pteridophyta	7		x
Anderson & Anderson	2008		Australia	Sydney	8	Camden Head Claystone		Dinerian-Smithian			Cladophlebis		sp.			Cladophlebis		sp.	Osmundaceae	Osmundales	Pteridophyta	NA		x
Anderson & Anderson	2008		Australia	Sydney	Brookvale	Hawkesbury Sandstone		upper Anisian			Asterotheca		sp.			Asterotheca		sp.	Asterothecaceae	Marattiales	Pteridophyta	6		x
Anderson & Anderson	2008		Australia	Sydney	Brookvale	Hawkesbury Sandstone		upper Anisian			Asterotheca	rigbyana				Asterotheca	rigbyana		Asterothecaceae	Marattiales	Pteridophyta	6
Anderson & Anderson	2008		Australia	Sydney	Brookvale	Hawkesbury Sandstone		upper Anisian			Cladophlebis		sp.			Cladophlebis		sp.	Osmundaceae	Osmundales	Pteridophyta	6		x
Anderson & Anderson	2008		Australia	Sydney	Brookvale	Hawkesbury Sandstone		upper Anisian			Strombergia		sp.			Strombergia		sp.	incertae sedis	Osmundales	Pteridophyta	6		x
Anderson & Anderson	2008		Australia	Sydney	Turrimetta Head	Gosford Fm.		Spathian			Cladophlebis		sp.			Cladophlebis		sp.	Osmundaceae	Osmundales	Pteridophyta	5		x
Anderson & Anderson	2008		Australia	Sydney	Turrimetta Head	Gosford Fm.		Spathian			Sphenopters		sp.			Sphenopteris		sp.	Sphenopteridaceae	incertae sedis	Pteridophylla	5		x
Anderson & Anderson	2008		Australia	Sydney	Turrimetta Head	Gosford Fm.		Spathian			Todites		sp.			Todites		sp.	Osmundaceae	Osmundales	Pteridophyta	5		x
Anderson & Anderson	2008		Australia	TA	24	Falla Formation		lower Carnian			Cladophlebis		sp.			Cladophlebis		sp.	Osmundaceae	Osmundales	Pteridophyta	8		x
Anderson & Anderson	2008		India	PI	Parsora	Parsora Formation		Spathian			Cladophlebis		sp.			Cladophlebis		sp.	Osmundaceae	Osmundales	Pteridophyta	5		x
Anderson & Anderson	2008		India	PI	Parsora	Parsora Formation		Spathian			Parsophyllum	africana				Parsorophyllum	africana		incertae sedis	Filicales	Pteridophyta	5
Anderson & Anderson	2008		India		Beli	Parsora Formation		lower Anisian			Cladophlebis		sp.			Cladophlebis		sp.	Osmundaceae	Osmundales	Pteridophyta	6		x
Anderson & Anderson	2008		India		Beli	Parsora Formation		lower Anisian			Cladophlebis	retallackii				Cladophlebis	retallackii		Osmundaceae	Osmundales	Pteridophyta	6
Anderson & Anderson	2008		India		Kamtadand	Parsora Formation		lower Anisian			Cladophlebis	retallackii				Cladophlebis	retallackii		Osmundaceae	Osmundales	Pteridophyta	6
Anderson & Anderson	2008		India		Kamtadand	Parsora Formation		lower Anisian			Parsorophyllum	indicum				Parsorophyllum	indicum		incertae sedis	Filicales	Pteridophyta	6
Anderson & Anderson	2008		India		Mirli	Parsora Formation		lower Anisian			Sphenopteris		sp.			Sphenopteris		sp.	Sphenopteridaceae	incertae sedis	Pteridophylla	6		x
Anderson & Anderson	2008		India		Parsora	Parsora Formation		lower Anisian			Cladophlebis		sp.			Cladophlebis		sp.	Osmundaceae	Osmundales	Pteridophyta	6		x
Anderson & Anderson	2008		India		Parsora	Parsora Formation		lower Anisian			Parsorophyllum	indicum				Parsorophyllum	indicum		incertae sedis	Filicales	Pteridophyta	6
Anderson & Anderson	2008		New Zealand		20	Southland Formation		lower Ladinian			Cladophlebis		sp.			Cladophlebis		sp.	Osmundaceae	Osmundales	Pteridophyta	7		x
Anderson & Anderson	2008		New Zealand		Ben Callum	Murihiku Supergroup		upper Ladinian			Cladophlebis		sp.			Cladophlebis		sp.	Osmundaceae	Osmundales	Pteridophyta	7		x
Anderson & Anderson	2008		New Zealand		Ben Callum	Murihiku Supergroup		upper Ladinian			Sphenopteris		sp.			Sphenopteris		sp.	Sphenopteridaceae	incertae sedis	Pteridophylla	7		x
Anderson & Anderson	2008		New Zealand		Benmore Dam	Black jack Conglomerate		upper Ladinian			Cladophlebis		sp.			Cladophlebis		sp.	Osmundaceae	Osmundales	Pteridophyta	7		x
Anderson & Anderson	2008		New Zealand		Benmore Dam	Black jack Conglomerate		upper Ladinian			Cladophlebis	australis				Cladophlebis	australis		Osmundaceae	Osmundales	Pteridophyta	7
Anderson & Anderson	2008		New Zealand		Benmore Dam	Black jack Conglomerate		upper Ladinian			Todites	maoricus				Todites	maoricus		Osmundaceae	Osmundales	Pteridophyta	7
Anderson & Anderson	2008		New Zealand		Kaihiku Gorge	Murihiku Supergroup		upper Ladinian			Cladophlebis	carnei				Cladophlebis	carnei		Osmundaceae	Osmundales	Pteridophyta	7
Anderson & Anderson	2008		New Zealand		Long Gully	Tank Gully CM		upper Ladinian			Cladophlebis		sp.			Cladophlebis		sp.	Osmundaceae	Osmundales	Pteridophyta	7		x
Anderson & Anderson	2008		New Zealand		Long Gully	Long Gully Formation		upper Ladinian			Todites	maoricus				Todites	maoricus		Osmundaceae	Osmundales	Pteridophyta	7
Anderson & Anderson	2008		New Zealand		Mataura Island	Murihiku Supergroup		upper Ladinian			Sphenopteris		sp.			Sphenopteris		sp.	Sphenopteridaceae	incertae sedis	Pteridophylla	7		x
Anderson & Anderson	2008		New Zealand		Tank Gully	Tank Gully CM		upper Ladinian			Cladophlebis	indica				Cladophlebis	indica		Osmundaceae	Osmundales	Pteridophyta	7
Anderson & Anderson	2008		New Zealand		Tank Gully	Tank Gully CM		upper Ladinian			Lobifolia	dejerseyi				Nymbopteron	dejerseyi		incertae sedis	Osmundales	Pteridophyta	7
Anderson & Anderson	2008		New Zealand		Tank Gully	Tank Gully CM		upper Ladinian			Sphenopteris		sp.			Sphenopteris		sp.	Sphenopteridaceae	incertae sedis	Pteridophylla	7		x
Anderson & Anderson	2008		South Africa	Ka	11	Burgersdorp Formation		Spathian			Asterotheca		sp.			Asterotheca		sp.	Asterothecaceae	Marattiales	Pteridophyta	5		x
Anderson & Anderson	2008		South Africa	Ka	11	Burgersdorp Formation		Spathian			Cladophlebis		sp.			Cladophlebis		sp.	Osmundaceae	Osmundales	Pteridophyta	5		x
Anderson & Anderson	2008		South Africa	Ka	18			lower Ladinian			Displinites	variabilis				Displinites	variabilis		incertae sedis	Filicales	Pteridophyta	7
Anderson & Anderson	2008		South Africa	Ka	19			lower Ladinian			Displinites	variabilis				Displinites	variabilis		incertae sedis	Filicales	Pteridophyta	7
Anderson & Anderson	2008		South Africa	Ka	23	Molteno Formation		lower Carnian			Birmoltia	intervenatus				Birmoltia	intervenatus		incertae sedis	Osmundales	Pteridophyta	8
Anderson & Anderson	2008		South Africa	Ka	23	Molteno Formation		lower Carnian			Birtodites	holmesii				Birtodites	holmesii		Osmundaceae	Osmundales	Pteridophyta	8
Anderson & Anderson	2008		South Africa	Ka	23	Molteno Formation		lower Carnian			Cladophlebis		sp.			Cladophlebis		sp.	Osmundaceae	Osmundales	Pteridophyta	8		x
Anderson & Anderson	2008		South Africa	Ka	23	Molteno Formation		lower Carnian			Dictyophyllum		sp.			Dictyophyllum		sp.	Dipteridaceae	Filicales	Pteridophyta	8		x
Anderson & Anderson	2008		South Africa	Ka	23	Molteno Formation		lower Carnian			Elantodites		sp.			Elantodites		sp.	Osmundaceae	Osmundales	Pteridophyta	8		x
Anderson & Anderson	2008		South Africa	Ka	23	Molteno Formation		lower Carnian			Nymbopteron	ephippiata				Nymbopteron	ephippiata		incertae sedis	Osmundales	Pteridophyta	8
Anderson & Anderson	2008		South Africa	Ka	23	Molteno Formation		lower Carnian			Parsophyllum	africana				Parsorophyllum	africana		incertae sedis	Filicales	Pteridophyta	8
Anderson & Anderson	2008		South Africa	Ka	23	Molteno Formation		lower Carnian			Strombergia		sp.			Strombergia		sp.	incertae sedis	Osmundales	Pteridophyta	8		x
Anderson & Anderson	2008		South Africa	Ka	24	Molteno Formation		lower Carnian			Birmoltia	intervenatus				Birmoltia	intervenatus		incertae sedis	Osmundales	Pteridophyta	8
Anderson & Anderson	2008		South Africa	Ka	24	Molteno Formation		lower Carnian			Cladophlebis		sp.			Cladophlebis		sp.	Osmundaceae	Osmundales	Pteridophyta	8		x
Anderson & Anderson	2008		South Africa	Ka	24	Molteno Formation		lower Carnian			Dictyophyllum		sp.			Dictyophyllum		sp.	Dipteridaceae	Filicales	Pteridophyta	8		x
Anderson & Anderson	2008		South Africa	Ka	24	Molteno Formation		lower Carnian			Parsophyllum	africana				Parsorophyllum	africana		incertae sedis	Filicales	Pteridophyta	8
Anderson & Anderson	2008		South Africa	Ka	24	Molteno Formation		lower Carnian			Strombergia		sp.			Strombergia		sp.	incertae sedis	Osmundales	Pteridophyta	8		x
Anderson & Anderson	2008		South Africa	Ka	Aasvoelberg	Molteno Formation	Bamboesberg, 1. cycle	Upper Triassic			Molteniella	terblanchiorum				Molteniella	terblanchiorum		incertae sedis	Filicales	Pteridophyta	8
Anderson & Anderson	2008		South Africa		12	Burgersdorp Formation		lower Anisian			Asterotheca		sp. A			Asterotheca		sp.	Asterothecaceae	Marattiales	Pteridophyta	6		x
Anderson & Anderson	2008		South Africa		Acocks Quarry	Burgersdorp Formation		lower Anisian			Cladophlebis		sp. A			Cladophlebis		sp.		incertae sedis	Pteridophyta	6		x
Anderson & Anderson	2008		South Africa		Reservoir	Burgersdorp Formation		lower Anisian			Cladophlebis		sp. A			Cladophlebis		sp.		incertae sedis	Pteridophyta	6		x
Anderson & Anderson	2008		South America	Ch	Conception	Quilacoya Formation		upper Carnian			Cladophlebis		sp.			Cladophlebis		sp.	Osmundaceae	Osmundales	Pteridophyta	8		x
Anderson & Anderson	2008		South America	Ch	Conception	Quilacoya Formation		upper Carnian			Dictyophyllum		sp.			Dictyophyllum		sp.	Dipteridaceae	Filicales	Pteridophyta	8		x
Anderson & Anderson	2008		South America	Ch	Copiapo	La Terna Formation		upper Norian			Cladophlebis		sp.			Cladophlebis		sp.	Osmundaceae	Osmundales	Pteridophyta	8		x
Anderson & Anderson	2008		South America	Ch	Copiapo	La Terna Formation		upper Norian			Dictyophyllum		sp.			Dictyophyllum		sp.	Dipteridaceae	Filicales	Pteridophyta	8		x
Anderson & Anderson	2008		South America	Na	16	la cabras L. Formation		upper Anisian			Asterotheca		sp.			Asterotheca		sp.	Asterothecaceae	Marattiales	Pteridophyta	6		x
Anderson & Anderson	2008		South America	Na	17	la cabras M. Formation		upper Anisian			Asterotheca		sp.			Asterotheca		sp.	Asterothecaceae	Marattiales	Pteridophyta	6		x
Anderson & Anderson	2008		South America	NA	21	Ischichuca Formation		upper Ladinian			Dictyophyllum		sp.			Dictyophyllum		sp.	Dipteridaceae	Filicales	Pteridophyta	7		x
Anderson & Anderson	2008		South America	NA	23	Cortaderita Formation		lower Carnian			Cladophlebis		sp.			Cladophlebis		sp.	Osmundaceae	Osmundales	Pteridophyta	8		x
Anderson & Anderson	2008		South America	NA	23	Cortaderita Formation		lower Carnian			Dictyophyllum		sp.			Dictyophyllum		sp.	Dipteridaceae	Filicales	Pteridophyta	8		x
Anderson & Anderson	2008		South America	NA	Barreal	Barreal Formation		upper Ladinian			Cladophlebis		sp.			Cladophlebis		sp.	Osmundaceae	Osmundales	Pteridophyta	7		x
Anderson & Anderson	2008		South America	NA	Barreal	Barreal Formation		upper Ladinian			Dictyophyllum		sp.			Dictyophyllum		sp.	Dipteridaceae	Filicales	Pteridophyta	7		x
Anderson & Anderson	2008		South America	NA	Marrayes	la Cabras U. Formation		lower Norian			Cladophlebis		sp.			Cladophlebis		sp.	Osmundaceae	Osmundales	Pteridophyta	8		x
Anderson & Anderson	2008		South America	SA	18			lower Ladinian			Nymboidiantum	schwyzeri				Nymboidiantum	schwyzeri		incertae sedis	Filicales	Pteridophyta	7
Anderson & Anderson	2008		South America	SA	El Tranquilo	El Tranquilo Formation		lower Carnian			Cladophlebis		sp.			Cladophlebis		sp.	Osmundaceae	Osmundales	Pteridophyta	8		x
Anderson & Anderson	2008		South America	SA	El Tranquilo	El Tranquilo Formation		lower Carnian			Dictyophyllum		sp.			Dictyophyllum		sp.	Dipteridaceae	Filicales	Pteridophyta	8		x
Anderson & Anderson	2008		South America	SA	Los Menucos	Los Menucos Formation		upper Ladinian			Cladophlebis		sp.			Cladophlebis		sp.	Osmundaceae	Osmundales	Pteridophyta	7		x
Anderson & Anderson	2008		South America	SA	Los Menucos	Los Menucos Formation		upper Ladinian			Rooitodites		sp.			Rooitodites		sp.	Osmundaceae	Osmundales	Pteridophyta	7		x
Anderson & Anderson	2008		South America		Barreal	Barreal Formation		upper Ladinian			Dictyophyllum		sp.			Dictyophyllum		sp.	Dipteridaceae	Filicales	Pteridophyta	7		x
Anderson & Anderson	2008		South America		Barreal	Barreal Formation		upper Ladinian			Dictyophyllum	barrealensis				Dictyophyllum	barrealensis		Dipteridaceae	Filicales	Pteridophyta	7
Anderson & Anderson	2008		South America		Barreal	Barreal Formation		upper Ladinian			Hausmannia	faltisiana				Hausmannia	faltisiana		Dipteridaceae	Filicales	Pteridophyta	7
Anderson & Anderson	2008		South America		Cerro Bayo	Las Cabras Formation		Anisian-Ladinian			Gleichenites	potrerillensis				Gleichenites	potrerillensis		Gleicheniaceae	Filicales	Pteridophyta	NA
Anderson & Anderson	2008		South America		Los Menucos	Los Menucos Formation		upper Ladinian			Cladophlebis	mendozaensis				Cladophlebis	mendozaensis		Osmundaceae	Osmundales	Pteridophyta	7
Anderson & Anderson	2008		South America		Potrerillos	Las Cabras Formation		Anisian-Ladinian			Asterotheca	truempyi				Asterotheca	truempyi		Asterothecaceae	Marattiales	Pteridophyta	NA
Anderson & Anderson	2008		South America		Q. Cortaderita	Barreal Formation		upper Ladinian			Dictyophyllum	barrealensis				Dictyophyllum	barrealensis		Dipteridaceae	Filicales	Pteridophyta	7
Anderson & Anderson	2008		South America		Q. de Astorga	Alcazar Formation		upper Ladinian			Dictyophyllum	barrealensis				Dictyophyllum	barrealensis		Dipteridaceae	Filicales	Pteridophyta	7
Anderson & Anderson	2008		South America		Q. de Astorga	Alcazar Formation		upper Ladinian			Hausmannia	faltisiana				Hausmannia	faltisiana		Dipteridaceae	Filicales	Pteridophyta	7
Anderson & Anderson	2008				Aasvoelberg	Molteno Formation	Bamboesberg, 1. cycle	Upper Triassic			Asterotheca	chevronervia				Asterotheca	chevronervia		Asterothecaceae	Marattiales	Pteridophyta	8
Anderson & Anderson	2008				Aasvoelberg	Molteno Formation	Bamboesberg, 1. cycle	Upper Triassic			Birtodites	holmesii				Birtodites	holmesii		Osmundaceae	Osmundales	Pteridophyta	8
Anderson & Anderson	2008				Aasvoelberg	Molteno Formation	Bamboesberg, 1. cycle	Upper Triassic			Cladophlebis	janetae				Cladophlebis	janetae		Osmundaceae	Osmundales	Pteridophyta	8
Anderson & Anderson	2008				Aasvoelberg	Molteno Formation	Bamboesberg, 1. cycle	Upper Triassic			Cladophlebis	rosemariae										8	x			x
Anderson & Anderson	2008				Aasvoelberg	Molteno Formation	Bamboesberg, 1. cycle	Upper Triassic			Dictyophyllum	shirleyi				Dictyophyllum	shirleyi		Dipteridaceae	Filicales	Pteridophyta	8
Anderson & Anderson	2008				Aasvoelberg	Molteno Formation	Bamboesberg, 1. cycle	Upper Triassic			Elantodites	stuartii				Elantodites	stuartii		Osmundaceae	Osmundales	Pteridophyta	8
Anderson & Anderson	2008				Aasvoelberg	Molteno Formation	Bamboesberg, 1. cycle	Upper Triassic			Elantodites	turneri				Elantodites	turneri		Osmundaceae	Osmundales	Pteridophyta	8
Anderson & Anderson	2008				Aasvoelberg	Molteno Formation	Bamboesberg, 1. cycle	Upper Triassic			Molteniella	terblanchiorum				Molteniella	terblanchiorum		incertae sedis	Filicales	Pteridophyta	8
Anderson & Anderson	2008				Aasvoelberg	Molteno Formation	Bamboesberg, 1. cycle	Upper Triassic			Osmundopsis	racemosus				Osmundopsis	racemusus		Osmundaceae	Osmundales	Pteridophyta	8
Anderson & Anderson	2008				Aasvoelberg	Molteno Formation	Bamboesberg, 1. cycle	Upper Triassic			Rooitodites	pulchra				Rooitodites	pulchra		Osmundaceae	Osmundales	Pteridophyta	8
Anderson & Anderson	2008				Ask 111	Molteno Formation	Bamboesberg, 1. cycle	Upper Triassic			Elantodites	turneri				Elantodites	turneri		Osmundaceae	Osmundales	Pteridophyta	8
Anderson & Anderson	2008				Birds River	Molteno Formation	Tsoto, 5. cycle	Upper Triassic			Birmoltia	intervenatus				Birmoltia	intervenatus		incertae sedis	Osmundales	Pteridophyta	8
Anderson & Anderson	2008				Birds River	Molteno Formation	Tsoto, 5. cycle	Upper Triassic			Birtodites	holmesii				Birtodites	holmesii		Osmundaceae	Osmundales	Pteridophyta	8
Anderson & Anderson	2008				Birds River	Molteno Formation	Tsoto, 5. cycle	Upper Triassic			Cladophlebis	janetae				Cladophlebis	janetae		Osmundaceae	Osmundales	Pteridophyta	8
Anderson & Anderson	2008				Birds River	Molteno Formation	Tsoto, 5. cycle	Upper Triassic			Cladophlebis	katherinae				Cladophlebis	katherineae		Osmundaceae	Osmundales	Pteridophyta	8
Anderson & Anderson	2008				Birds River	Molteno Formation	Tsoto, 5. cycle	Upper Triassic			Cladophlebis	paucinervia				Cladophlebis	paucinerva		Osmundaceae	Osmundales	Pteridophyta	8
Anderson & Anderson	2008				Birds River	Molteno Formation	Tsoto, 5. cycle	Upper Triassic			Elantodites	alisoniae				Elantodites	alisoniae		Osmundaceae	Osmundales	Pteridophyta	8
Anderson & Anderson	2008				Birds River	Molteno Formation	Tsoto, 5. cycle	Upper Triassic			Elantodites	joydeniorum				Elantodites	joydeniorum		Osmundaceae	Osmundales	Pteridophyta	8
Anderson & Anderson	2008				Birds River	Molteno Formation	Tsoto, 5. cycle	Upper Triassic			Elantodites	stuartii				Elantodites	stuartii		Osmundaceae	Osmundales	Pteridophyta	8
Anderson & Anderson	2008				Boesmanshoek Pass	Molteno Formation	Qiba, 4.-5. cycle	Upper Triassic			Cladophlebis	evelynae				Cladophlebis	evelynae		Osmundaceae	Osmundales	Pteridophyta	8
Anderson & Anderson	2008				Boesmanshoek Pass	Molteno Formation	Qiba, 4.-5. cycle	Upper Triassic			Cladophlebis	katherinae				Cladophlebis	katherineae		Osmundaceae	Osmundales	Pteridophyta	8
Anderson & Anderson	2008				Cal 111	Molteno Formation	Tsoto, 5. cycle	Upper Triassic			Elantodites	kitchingii				Elantodites	kitchingii		Osmundaceae	Osmundales	Pteridophyta	8
Anderson & Anderson	2008				Cal 211	Molteno Formation	Tsoto, 5. cycle	Upper Triassic			Cladophlebis	moltenensis				Cladophlebis	moltenensis		Osmundaceae	Osmundales	Pteridophyta	8
Anderson & Anderson	2008				Cyp 111	Molteno Formation	Qiba, 4.-5. cycle	Upper Triassic			Cladophlebis	janetae				Cladophlebis	janetae		Osmundaceae	Osmundales	Pteridophyta	8
Anderson & Anderson	2008				Cyp 111	Molteno Formation	Qiba, 4.-5. cycle	Upper Triassic			Elantodites	kitchingii				Elantodites	kitchingii		Osmundaceae	Osmundales	Pteridophyta	8
Anderson & Anderson	2008				Cyp 111	Molteno Formation	Qiba, 4.-5. cycle	Upper Triassic			Osmundopsis	petiolaris				Osmundopsis	petiolaris		Osmundaceae	Osmundales	Pteridophyta	8
Anderson & Anderson	2008				Dor 111	Molteno Formation	Tsoto, 5. cycle	Upper Triassic			Cladophlebis	janetae				Cladophlebis	janetae		Osmundaceae	Osmundales	Pteridophyta	8
Anderson & Anderson	2008				Elandspruit	Molteno Formation	Indwe, d cycle	Upper Triassic			Elantodites	kitchingii				Elantodites	kitchingii		Osmundaceae	Osmundales	Pteridophyta	8
Anderson & Anderson	2008				Elandspruit	Molteno Formation	Indwe, d cycle	Upper Triassic			Elantodites	turneri				Elantodites	turneri		Osmundaceae	Osmundales	Pteridophyta	8
Anderson & Anderson	2008				Greenvale	Molteno Formation	Qiba, 4.-5. cycle	Upper Triassic			Cladophlebis	katherinae				Cladophlebis	katherineae		Osmundaceae	Osmundales	Pteridophyta	8
Anderson & Anderson	2008				Greenvale	Molteno Formation	Qiba, 4.-5. cycle	Upper Triassic			Cladophlebis	paucinervia				Cladophlebis	paucinerva		Osmundaceae	Osmundales	Pteridophyta	8
Anderson & Anderson	2008				Hlatimbe Valley	Molteno Formation	Indwe, a cycle	Upper Triassic			Asterotheca	dewinteri				Asterotheca	dewinteri		Asterothecaceae	Marattiales	Pteridophyta	8
Anderson & Anderson	2008				Hlatimbe Valley	Molteno Formation	Indwe, a cycle	Upper Triassic			Asterotheca	killickii				Asterotheca	killickii		Asterothecaceae	Marattiales	Pteridophyta	8
Anderson & Anderson	2008				Hlatimbe Valley	Molteno Formation	Indwe, a cycle	Upper Triassic			Cladophlebis	katherinae				Cladophlebis	katherineae		Osmundaceae	Osmundales	Pteridophyta	8
Anderson & Anderson	2008				Hlatimbe Valley	Molteno Formation	Indwe, a cycle	Upper Triassic			Cladophlebis	paucinervia				Cladophlebis	paucinerva		Osmundaceae	Osmundales	Pteridophyta	8
Anderson & Anderson	2008				Hlatimbe Valley	Molteno Formation	Indwe, a cycle	Upper Triassic			Cladophlebis	rosemariae										8	x			x
Anderson & Anderson	2008				Kannaskop	Molteno Formation	Mayaputi, 3. cycle	Upper Triassic			Cladophlebis	rosemariae										8	x			x
Anderson & Anderson	2008				Kannaskop	Molteno Formation	Mayaputi, 3. cycle	Upper Triassic			Elantodites	turneri				Elantodites	turneri		Osmundaceae	Osmundales	Pteridophyta	8
Anderson & Anderson	2008				Kannaskop	Molteno Formation	Mayaputi, 3. cycle	Upper Triassic			Rooitodites	integra				Rooitodites	integra		Osmundaceae	Osmundales	Pteridophyta	8
Anderson & Anderson	2008				Kap 111	Molteno Formation		Upper Triassic			Cladophlebis	rosemariae										8	x			x
Anderson & Anderson	2008				Ken 111	Molteno Formation	L, 6. cycle	Upper Triassic			Cladophlebis	katherinae				Cladophlebis	katherineae		Osmundaceae	Osmundales	Pteridophyta	8
Anderson & Anderson	2008				Ken 111	Molteno Formation	L, 6. cycle	Upper Triassic			Cladophlebis	moltenensis				Cladophlebis	moltenensis		Osmundaceae	Osmundales	Pteridophyta	8
Anderson & Anderson	2008				Kom 111	Molteno Formation	Mayaputi, 3. cycle	Upper Triassic			Cladophlebis	katherinae				Cladophlebis	katherineae		Osmundaceae	Osmundales	Pteridophyta	8
Anderson & Anderson	2008				Kom 111	Molteno Formation	Mayaputi, 3. cycle	Upper Triassic			Elantodites	kitchingii				Elantodites	kitchingii		Osmundaceae	Osmundales	Pteridophyta	8
Anderson & Anderson	2008				Konings Kroon	Molteno Formation	Indwe, f cycle	Upper Triassic			Asterotheca	chevronervia				Asterotheca	chevronervia		Asterothecaceae	Marattiales	Pteridophyta	8
Anderson & Anderson	2008				Konings Kroon	Molteno Formation	Indwe, f cycle	Upper Triassic			Birmoltia	intervenatus				Birmoltia	intervenatus		incertae sedis	Osmundales	Pteridophyta	8
Anderson & Anderson	2008				Konings Kroon	Molteno Formation	Indwe, f cycle	Upper Triassic			Cladophlebis	barbara				Cladophlebis	barbara		Osmundaceae	Osmundales	Pteridophyta	8
Anderson & Anderson	2008				Konings Kroon	Molteno Formation	Indwe, f cycle	Upper Triassic			Cladophlebis	janetae				Cladophlebis	janetae		Osmundaceae	Osmundales	Pteridophyta	8
Anderson & Anderson	2008				Konings Kroon	Molteno Formation	Indwe, f cycle	Upper Triassic			Cladophlebis	rosemariae										8	x			x
Anderson & Anderson	2008				Konings Kroon	Molteno Formation	Indwe, f cycle	Upper Triassic			Elantodites	kitchingii				Elantodites	kitchingii		Osmundaceae	Osmundales	Pteridophyta	8
Anderson & Anderson	2008				Konings Kroon	Molteno Formation	Indwe, f cycle	Upper Triassic			Osmundopsis	petiolaris				Osmundopsis	petiolaris		Osmundaceae	Osmundales	Pteridophyta	8
Anderson & Anderson	2008				Konings Kroon	Molteno Formation	Indwe, f cycle	Upper Triassic			Osmundopsis	scalaris	cf.			Osmundopsis	scalaris	cf.	Osmundaceae	Osmundales	Pteridophyta	8
Anderson & Anderson	2008				Konings Kroon	Molteno Formation	Indwe, f cycle	Upper Triassic			Parsophyllum	africana				Parsorophyllum	africana		incertae sedis	Filicales	Pteridophyta	8
Anderson & Anderson	2008				Konings Kroon	Molteno Formation	Indwe, f cycle	Upper Triassic			Rooitodites	pulchra				Rooitodites	pulchra		Osmundaceae	Osmundales	Pteridophyta	8
Anderson & Anderson	2008				Kra 111	Molteno Formation	Mayaputi, 3. cycle	Upper Triassic			Cladophlebis	barbara				Cladophlebis	barbara		Osmundaceae	Osmundales	Pteridophyta	8
Anderson & Anderson	2008				Kra 111	Molteno Formation	Mayaputi, 3. cycle	Upper Triassic			Cladophlebis	rosemariae										8	x			x
Anderson & Anderson	2008				Kra 211	Molteno Formation	Mayaputi, 3. cycle	Upper Triassic			Elantodites	turneri				Elantodites	turneri		Osmundaceae	Osmundales	Pteridophyta	8
Anderson & Anderson	2008				Little Switzerland	Molteno Formation	Bamboesberg, 1. cycle	Upper Triassic			Birtodites	holmesii				Birtodites	holmesii		Osmundaceae	Osmundales	Pteridophyta	8
Anderson & Anderson	2008				Little Switzerland	Molteno Formation	Bamboesberg, 1. cycle	Upper Triassic			Cladophlebis	evelynae				Cladophlebis	evelynae		Osmundaceae	Osmundales	Pteridophyta	8
Anderson & Anderson	2008				Little Switzerland	Molteno Formation	Bamboesberg, 1. cycle	Upper Triassic			Strombergia		sp.			Strombergia		sp.	incertae sedis	Osmundales	Pteridophyta	8		x
Anderson & Anderson	2008				Lutherskop	Molteno Formation	Mayaputi, 3. cycle	Upper Triassic			Cladophlebis	rosemariae										8	x			x
Anderson & Anderson	2008				Lutherskop	Molteno Formation	Mayaputi, 3. cycle	Upper Triassic			Dictyophyllum	ellenbergii				Dictyophyllum	ellenbergii		Dipteridaceae	Filicales	Pteridophyta	8
Anderson & Anderson	2008				Matatiele	Molteno Formation	Indwe, a cycle	Upper Triassic			Dictyophyllum	bremerense				Dictyophyllum	bremerense		Dipteridaceae	Filicales	Pteridophyta	8
Anderson & Anderson	2008				Matatiele	Molteno Formation	Indwe, a cycle	Upper Triassic			Rooitodites	pulchra				Rooitodites	pulchra		Osmundaceae	Osmundales	Pteridophyta	8
Anderson & Anderson	2008				Maz 211	Molteno Formation	Indwe, c cycle	Upper Triassic			Cladophlebis	moltenensis				Cladophlebis	moltenensis		Osmundaceae	Osmundales	Pteridophyta	8
Anderson & Anderson	2008				Maz 211	Molteno Formation	Indwe, c cycle	Upper Triassic			Cladophlebis	rosemariae										8	x			x
Anderson & Anderson	2008				Morija	Molteno Formation	Indwe, c cycle	Upper Triassic			Cladophlebis	rosemariae										8	x			x
Anderson & Anderson	2008				Morija	Molteno Formation	Indwe, c cycle	Upper Triassic			Dictyophyllum	ellenbergii				Dictyophyllum	ellenbergii		Dipteridaceae	Filicales	Pteridophyta	8
Anderson & Anderson	2008				Pen 211	Molteno Formation	Indwe, f cycle	Upper Triassic			Cladophlebis	moltenensis				Cladophlebis	moltenensis		Osmundaceae	Osmundales	Pteridophyta	8
Anderson & Anderson	2008				Peninsula	Molteno Formation	Indwe, f cycle	Upper Triassic			Cladophlebis	paucinervia				Cladophlebis	paucinerva		Osmundaceae	Osmundales	Pteridophyta	8
Anderson & Anderson	2008				Peninsula	Molteno Formation	Indwe, d cycle	Upper Triassic			Cladophlebis	rosemariae										8	x			x
Anderson & Anderson	2008				Peninsula	Molteno Formation	Indwe, f cycle	Upper Triassic			Cladophlebis	rosemariae										8	x			x
Anderson & Anderson	2008				Peninsula	Molteno Formation	Indwe, f cycle	Upper Triassic			Elantodites	turneri				Elantodites	turneri		Osmundaceae	Osmundales	Pteridophyta	8
Anderson & Anderson	2008				Peninsula	Molteno Formation	Indwe, d cycle	Upper Triassic			Osmundopsis	bortyoides				Osmundopsis	botryoides		Osmundaceae	Osmundales	Pteridophyta	8
Anderson & Anderson	2008				Peninsula	Molteno Formation	Indwe, f cycle	Upper Triassic			Strombergia		sp.			Strombergia		sp.	incertae sedis	Osmundales	Pteridophyta	8		x
Anderson & Anderson	2008				Qachasnek	Molteno Formation	Indwe, a cycle	Upper Triassic			Dictyophyllum	ellenbergii				Dictyophyllum	ellenbergii		Dipteridaceae	Filicales	Pteridophyta	8
Anderson & Anderson	2008				Telemachus Spruit	Molteno Formation	Mayaputi, 3. cycle	Upper Triassic			Cladophlebis	rosemariae										8	x			x
Anderson & Anderson	2008				Telemachus Spruit	Molteno Formation	Mayaputi, 3. cycle	Upper Triassic			Dictyophyllum	bremerense				Dictyophyllum	bremerense		Dipteridaceae	Filicales	Pteridophyta	8
Anderson & Anderson	2008				Telemachus Spruit	Molteno Formation	Mayaputi, 3. cycle	Upper Triassic			Elantodites	turneri				Elantodites	turneri		Osmundaceae	Osmundales	Pteridophyta	8
Anderson & Anderson	2008				Telemachus Spruit	Molteno Formation	Mayaputi, 3. cycle	Upper Triassic			Rooitodites	integra				Rooitodites	integra		Osmundaceae	Osmundales	Pteridophyta	8
Anderson & Anderson	2008				Tin 131	Molteno Formation	Mayaputi, 3. cycle	Upper Triassic			Cladophlebis	moltenensis				Cladophlebis	moltenensis		Osmundaceae	Osmundales	Pteridophyta	8
Anderson & Anderson	2008				Umkomaas Valley	Molteno Formation	Indwe, a cycle	Upper Triassic			Asterotheca	killickii				Asterotheca	killickii		Asterothecaceae	Marattiales	Pteridophyta	8
Anderson & Anderson	2008				Umkomaas Valley	Molteno Formation	Indwe, a cycle	Upper Triassic			Cladophlebis	barbara				Cladophlebis	barbara		Osmundaceae	Osmundales	Pteridophyta	8
Anderson & Anderson	2008				Umkomaas Valley	Molteno Formation	Indwe, a cycle	Upper Triassic			Cladophlebis	felixii				Cladophlebis	felixii		Osmundaceae	Osmundales	Pteridophyta	8
Anderson & Anderson	2008				Umkomaas Valley	Molteno Formation	Indwe, a cycle	Upper Triassic			Cladophlebis	katherinae				Cladophlebis	katherineae		Osmundaceae	Osmundales	Pteridophyta	8
Anderson & Anderson	2008				Umkomaas Valley	Molteno Formation	Indwe, a cycle	Upper Triassic			Cladophlebis	moltenensis				Cladophlebis	moltenensis		Osmundaceae	Osmundales	Pteridophyta	8
Anderson & Anderson	2008				Umkomaas Valley	Molteno Formation	Indwe, a cycle	Upper Triassic			Cladophlebis	paucinervia				Cladophlebis	paucinerva		Osmundaceae	Osmundales	Pteridophyta	8
Anderson & Anderson	2008				Umkomaas Valley	Molteno Formation	Indwe, a cycle	Upper Triassic			Dictyophyllum	bremerense				Dictyophyllum	bremerense		Dipteridaceae	Filicales	Pteridophyta	8
Anderson & Anderson	2008				Umkomaas Valley	Molteno Formation	Indwe, a cycle	Upper Triassic			Displinites	variabilis				Displinites	variabilis		incertae sedis	Filicales	Pteridophyta	8
Anderson & Anderson	2008				Umkomaas Valley	Molteno Formation	Indwe, a cycle	Upper Triassic			Nymbopteron	ephippiata				Nymbopteron	ephippiata		incertae sedis	Osmundales	Pteridophyta	8
Anderson & Anderson	2008				Umkomaas Valley	Molteno Formation	Indwe, a cycle	Upper Triassic			Osmundopsis	petiolaris				Osmundopsis	petiolaris		Osmundaceae	Osmundales	Pteridophyta	8
Anderson & Anderson	2008				Vin 111	Molteno Formation	Mayaputi, 3. cycle	Upper Triassic			Cladophlebis	rosemariae										8	x			x
Anderson & Anderson	2008				Winnaaspruit	Molteno Formation	Indwe, d cycle	Upper Triassic			Cladophlebis	evelynae				Cladophlebis	evelynae		Osmundaceae	Osmundales	Pteridophyta	8
Anderson & Anderson	2008				Winnaaspruit	Molteno Formation	Indwe, d cycle	Upper Triassic			Cladophlebis	rosemariae										8	x			x
Anderson & Anderson	2008				Winnaaspruit	Molteno Formation	Indwe, d cycle	Upper Triassic			Dictyophyllum	ellenbergii				Dictyophyllum	ellenbergii		Dipteridaceae	Filicales	Pteridophyta	8
Archangelsky	1968		Argentina	San Juan Province	Barreal, Quebrada de la Tinta	La Cortaderites Formation					Cladophlebis	mendozaensis				Cladophlebis	mendozaensis		Osmundaceae	Osmundales	Pteridophyta	NA
Archangelsky	1968		Argentina	San Juan Province	Barreal, Quebrada de la Tinta	La Cortaderites Formation					Dicroidium	feistmanteli				Dicroidium	feistmanteli		Corystospermaceae	Corystospermales	Pteridospermatophyta	NA
Archangelsky	1968		Argentina	San Juan Province	Barreal, Quebrada de la Tinta	La Cortaderites Formation					Dicroidium	lancifolium				Dicroidium	lancifolium		Corystospermaceae	Corystospermales	Pteridospermatophyta	NA
Archangelsky	1968		Argentina	San Juan Province	Barreal, Quebrada de la Tinta	La Cortaderites Formation					Dicroidium	narrabeenense				Dicroidium	narrabeenense		Corystospermaceae	Corystospermales	Pteridospermatophyta	NA
Archangelsky	1968		Argentina	San Juan Province	Barreal, Quebrada de la Tinta	La Cortaderites Formation					Pseudoctenis	ctenophylloides				Pseudoctenis	ctenophylloides			Cycadales	Cycadophyta	NA			x
Archangelsky	1968		Argentina	San Juan Province	Barreal, Quebrada de la Tinta	La Cortaderites Formation					Pteruchus	dubius				Pteruchus	dubius		Corystospermaceae	Corystospermales	Pteridospermatophyta	NA
Archangelsky	1968		Argentina	San Juan Province	Barreal, Quebrada de la Tinta	La Cortaderites Formation					Rhexoxylon		sp.			Rhexoxylon		sp.	Corystospermaceae	Corystospermales	Pteridospermatophyta	NA		x
Archangelsky	1968		Argentina	San Juan Province	Barreal, Quebrada de la Tinta	La Cortaderites Formation					Rhexoxylon	piatnitzkyi				Rhexoxylon	piatnitzkyi		Corystospermaceae	Corystospermales	Pteridospermatophyta	NA
Archangelsky	1968		Argentina	San Juan Province	Ischigualasto Basin	Ischigualasto Formation		Middle-upper Triassic			Dicroidium		sp.			Dicroidium		sp.	Corystospermaceae	Corystospermales	Pteridospermatophyta	NA		x
Archangelsky	1968		Argentina	San Juan Province	Ischigualasto Basin	Ischigualasto Formation		Middle-upper Triassic			Dicroidium	coriaceum		(Johnston) Townrow		Dicroidium	coriaceum		Corystospermaceae	Corystospermales	Pteridospermatophyta	NA
Archangelsky	1968		Argentina	San Juan Province	Ischigualasto Basin	Ischigualasto Formation		Middle-upper Triassic			Dicroidium	elongatum		(Carruthers) Archangelsky 1968		Dicroidium	elongatum		Corystospermaceae	Corystospermales	Pteridospermatophyta	NA
Archangelsky	1968		Argentina	San Juan Province	Ischigualasto Basin	Ischigualasto Formation		Middle-upper Triassic			Dicroidium	zuberi		(Szajnocha) Archangelsky 1968		Dicroidium	zuberi		Corystospermaceae	Corystospermales	Pteridospermatophyta	NA
Archangelsky	1968		Argentina	San Juan Province	Ischigualasto Basin	Ischigualasto Formation		Middle-upper Triassic			Michelilloa	waltonii		Archangelsky et Brett 1963		Michelilloa	waltonii			Cycadales	Cycadophyta	NA			x
Archangelsky	1968		Argentina	San Juan Province	Ischigualasto Basin	Ischigualasto Formation		Middle-upper Triassic			Neocalamites		sp.			Neocalamites		sp.	Equisetaceae	Equisetales	Sphenophyta	NA		x
Archangelsky	1968		Argentina	San Juan Province	Ischigualasto Basin	Ischigualasto Formation		Middle-upper Triassic			Protojuniperoxylon	ischigualastensis		Bonetti 1966		Protojuniperoxylon	ischigualastensis		Protopinaceae	Coniferales	Coniferophyta	NA
Archangelsky	1968		Argentina	San Juan Province	Ischigualasto Basin	Ischigualasto Formation		Middle-upper Triassic			Rhexoxylon		sp.			Rhexoxylon		sp.	Corystospermaceae	Corystospermales	Pteridospermatophyta	NA		x
Archangelsky	1968		South Africa	Rhodesia		Somabula Beds					Dicroidium		sp.			Dicroidium		sp.	Corystospermaceae	Corystospermales	Pteridospermatophyta	8		x
Archangelsky	1968		South Africa	Rhodesia		Somabula Beds					Rhexoxylon		sp.			Rhexoxylon		sp.	Corystospermaceae	Corystospermales	Pteridospermatophyta	8		x
Archangelsky	1968		South Africa	Rhodesia		Somabula Beds					Schizoneura		sp.			Schizoneura		sp.	Equisetaceae	Equisetales	Sphenophyta	8		x
Archangelsky	1968		South Africa	Rhodesia		Somabula Beds					Taeniopteris		sp.			Taeniopteris		sp.	Taeniopteridaceae	incertae sedis	Pteridophylla	8		x
Archangelsky & Cuneo	1987		Argentina	Chubut Province	Betancourt	Orbiculoidea level (horizon 1 sensu Feruglio, 1934)		Permian			Ferugliocladus	riojanum		Archangelsky et Cuneo 1987		Ferugliocladus	riojanum		Ferugliocladaceae	incertae sedis	Coniferophyta	NA
Archangelsky & Cuneo	1987		Argentina	Chubut Province	Estacia La Casilda Section, Río Genoa	Río Genoa Group		lower Permian	Ferugliocladus superzone, Lubeckense stage		Ferugliocladus	riojanum				Ferugliocladus	riojanum		Ferugliocladaceae	incertae sedis	Coniferophyta	1
Archangelsky & Cuneo	1987		Argentina	Chubut Province	Estacia La Casilda Section, Río Genoa	Río Genoa Group		lower Permian	Ferugliocladus superzone, Lubeckense stage		Ugartecladus	genoensis				Ugartecladus	genoensis		Ferugliocladaceae	incertae sedis	Coniferophyta	1
Archangelsky & Cuneo	1987		Argentina	Chubut Province	Lomas Chatas section, Rio Genoa	Río Genoa Group		lower Permian	Ferugliocladus superzone, Lubeckense stage		Ferugliocladus	riojanum				Ferugliocladus	riojanum		Ferugliocladaceae	incertae sedis	Coniferophyta	1
Archangelsky & Cuneo	1987		Argentina	Chubut Province	Mulanguineo, Betancourt area	Río Genoa Group		lower Permian	Ferugliocladus superzone, Lubeckense stage		Ferugliocladus	riojanum				Ferugliocladus	riojanum		Ferugliocladaceae	incertae sedis	Coniferophyta	1
Archangelsky & Cuneo	1987		Argentina	Chubut Province	Mulanguineo, Betancourt area	Río Genoa Group		lower Permian	Ferugliocladus superzone, Lubeckense stage		Ugartecladus	genoensis				Ugartecladus	genoensis		Ferugliocladaceae	incertae sedis	Coniferophyta	1
Archangelsky & Cuneo	1987		Argentina	Chubut Province	Puesto Alambre, Río Genoa	Río Genoa Group		lower Permian	Ferugliocladus superzone, Lubeckense stage		Ferugliocladus	riojanum				Ferugliocladus	riojanum		Ferugliocladaceae	incertae sedis	Coniferophyta	1
Archangelsky & Cuneo	1987		Argentina	Chubut Province	Puesto Alambre, Río Genoa	Río Genoa Group		lower Permian	Ferugliocladus superzone, Lubeckense stage		Ugartecladus	genoensis				Ugartecladus	genoensis		Ferugliocladaceae	incertae sedis	Coniferophyta	1
Archangelsky & Cuneo	1987		Argentina	La Rioja Province	Arroyo Totoral	Arroyo Totoral Formation	fine-graines yellow siltstone	lower Permian	Gangamopteris superzone		Ferugliocladus	riojanum				Ferugliocladus	riojanum		Ferugliocladaceae	incertae sedis	Coniferophyta	1
Archangelsky & Cuneo	1987		Argentina	La Rioja Province	Arroyo tTotoral section B, Anzulón	Arroyo Totoral Formation		lower Permian	Gangamopteris superzone		Ferugliocladus	riojanum				Ferugliocladus	riojanum		Ferugliocladaceae	incertae sedis	Coniferophyta	1
Arndt	2002		Germany		Bedheim	Unterer Keuper		Ladinian			Rhuelostachys	pseudoarticulatus		Roselt 1955-56		Ruehlostachys	pseudoarticulatus		Voltziaceae	Voltziales	Coniferophyta	7
Arndt	2002		Germany		Coburg	Mittlerer Keuper		Carnian			Glyptolepis	keuperiana		Schimper 1870-72		Glyptolepis	keuperiana		Voltziaceae	Voltziales	Coniferophyta	8
Arndt	2002		Germany		Fürstenberg	Buntsandstein		lower Anisian			Voltzia	heterophylla		(Brongniart) Schimper et Mougeot		Voltzia	heterophylla		Voltziaceae	Voltziales	Coniferophyta	6
Arndt	2002		Germany		Hassfurt	Mittlerer Keuper		Carnian			Glyptolepis	keuperiana		Schimper 1870-72		Glyptolepis	keuperiana		Voltziaceae	Voltziales	Coniferophyta	8
Arndt	2002		Germany		Hassfurt	Mittlerer Keuper		Carnian			Pseudohirmerella	platysperma		(Mägdefrau) Arndt 2002								8	x			x
Arndt	2002		Germany		Hassfurt	Mittlerer Keuper		Carnian			Voltzia	coburgensis		Schauroth		Voltzia	coburgensis		Voltziaceae	Voltziales	Coniferophyta	8
Arndt	2002		Germany		Irmelshausen	Unterer Keuper		Ladinian			Rhuelostachys	pseudoarticulatus		Roselt 1955-56		Ruehlostachys	pseudoarticulatus		Voltziaceae	Voltziales	Coniferophyta	7
Arndt	2002		Germany		Thale	Unterer Keuper		Ladinian			Hercynostrobus	digitatus		Arndt 2002		Hercynostrobus	digitatus			incertae sedis	Coniferophyta	7
Arndt	2002	Pl. 5, fig.4, 6-7,pl. 6, Fig. 1-4	Germany		Thale	Lettenkohle		Upper Ladinian			Hercynostrobus	digitatus				Hercynostrobus	digitatus			incertae sedis	Coniferophyta	7
Arndt	2002		Germany			Keuper		Triassic			Stachyotaxus	septentrionalis		(Agarth) Nathorst 1886								NA	x			x
Artabe & Brea	2003		Antarctica			Beacon Sandstone		Permian			Antarcticoxylon	priestleyi		Seward 1914		Antarcticoxylon	priestleyi		Corystospermaceae	Corystospermales	Pteridospermatophyta	NA
Artabe & Brea	2003	Fig. 2-5	Argentina	Mendoza Province	Aqua de la Zorra, Uspallata	Paramillo Formation	lower part, strata 4	Ladinian	oldest biozone of the Cortaderitian stage (Yabeiella mareyesiaca-Scytophyllum-bonettiae-Protocircoporoxylon cortaderitaensis Assmeblage biozone)		Cuneumxylon	spallettii		Artabe et Brea 2004		Cuneumxylon	spallettii		Corystospermaceae	Corystospermales	Pteridospermatophyta	7
Artabe & Brea	2003		Argentina	Mendoza Province		Los Colorados Formation		Triassic			Rhexoxylon	brunoi				Rhexoxylon	brunoi		Corystospermaceae	Corystospermales	Pteridospermatophyta	NA
Artabe & Brea	2003		Argentina	San Juan Province		Cortaderita Formation		Triassic			Rhexoxylon	kraueselii	cf.			Rhexoxylon	krauselii	cf.	Corystospermaceae	Corystospermales	Pteridospermatophyta	NA
Artabe & Brea	2003		Argentina	San Juan Province		Ischigualasto Formation		Triassic			Rhexoxylon	piatnitzkyi				Rhexoxylon	piatnitzkyi		Corystospermaceae	Corystospermales	Pteridospermatophyta	NA
Artabe & Brea	2003		Brasil	Rio Grande do Sud		Caturrita Formation		Triassic			Rhexoxylon	brasiliensis		Herbst et Lutz 1988		Rhexoxylon	brasiliensis		Corystospermaceae	Corystospermales	Pteridospermatophyta	NA
Artabe & Stevenson	1999		Argentina	Mendoza Province		Cacheuta Formation		Upper Triassic			Kurtziana	cacheutensis				Kurtziana	cacheutensis			Cycadales	Cycadophyta	8			x
Artabe & Stevenson	1999		Argentina	Mendoza Province		Tronquimalai Formation		Upper Triassic			Nilssonia	princeps				Nilssonia	princeps			Cycadales	Cycadophyta	8			x
Artabe & Stevenson	1999		Argentina	Mendoza Province		Cacheuta Formation		Upper Triassic			Nilssonia	taeniopteroides				Nilssonia	taeniopteroides			Cycadales	Cycadophyta	8			x
Artabe & Stevenson	1999		Argentina	Mendoza Province		Tronquimalai Formation		Upper Triassic			Pseudoctenis	carteriana				Pseudoctenis	carteriana			Cycadales	Cycadophyta	8			x
Artabe & Stevenson	1999		Argentina	Mendoza Province		Cacheuta Formation		Upper Triassic			Pseudoctenis	falconeriana				Pseudoctenis	falconeriana			Cycadales	Cycadophyta	8			x
Artabe & Stevenson	1999		Argentina	Mendoza Province		Potrerillos Formation		Middle-Upper Triassic			Kurtziana	brandmayri				Kurtziana	brandmayri			Cycadales	Cycadophyta	NA			x
Artabe & Stevenson	1999		Argentina	Neuquén		Paso Flores Formation		Upper Triassic			Kurtziana	cacheutensis				Kurtziana	cacheutensis			Cycadales	Cycadophyta	8			x
Artabe & Stevenson	1999		Argentina	Neuquén		Paso Flores Formation		late Upper Triassic			Nilssonia	taeniopteroides				Nilssonia	taeniopteroides			Cycadales	Cycadophyta	8			x
Artabe & Stevenson	1999		Argentina	Neuquén		Paso Flores Formation		Upper Triassic			Pseudoctenis	carteriana				Pseudoctenis	carteriana			Cycadales	Cycadophyta	8			x
Artabe & Stevenson	1999		Argentina	Rio Negro Province		Los Menucos Formation		Middle-Upper Triassic			Ctenis	japonica				Ctenis	japonica			Cycadales	Cycadophyta	NA			x
Artabe & Stevenson	1999		Argentina	Rio Negro Province		Los Menucos Formation		Middle-Upper Triassic			Pseudoctenis	capensis				Pseudoctenis	capensis			Cycadales	Cycadophyta	NA			x
Artabe & Stevenson	1999		Argentina	Rio Negro Province		Los Menucos Formation		Middle-Upper Triassic			Pseudoctenis	grandifolia				Pseudoctenis	grandifolia			Cycadales	Cycadophyta	NA			x
Artabe & Stevenson	1999		Argentina	Rio Negro Province		Los Menucos Formation		Middle-Upper Triassic			Pseudoctenis	spathulata				Pseudoctenis	spatulata			Cycadales	Cycadophyta	NA			x
Artabe & Stevenson	1999		Argentina	Rio Negro Province		Los Menucos Formation		Middle-Upper Triassic			Pseudoctenis	spectabilis				Pseudoctenis	spectabilis			Cycadales	Cycadophyta	NA			x
Artabe & Stevenson	1999		Argentina	Rio Negro Province		Los Menucos Formation		Middle-Upper Triassic			Pseudoctenis	wardii				Pseudoctenis	wardii			Cycadales	Cycadophyta	NA			x
Artabe & Stevenson	1999		Argentina	San Juan Province		El Alcazar & Cortaderita		Upper Triassic			Kurtziana	cacheutensis				Kurtziana	cacheutensis			Cycadales	Cycadophyta	8			x
Artabe & Stevenson	1999		Argentina	San Juan Province		Ischigualasto Formation		Upper Triassic			Michelilloa	waltonii				Michelilloa	waltonii			Cycadales	Cycadophyta	8			x
Artabe & Stevenson	1999		Argentina	San Juan Province		Cortaderita Formation		Middle-Upper Triassic			Pseudoctenis	anomozamoides				Pseudoctenis	anomozamoides			Cycadales	Cycadophyta	NA			x
Artabe & Stevenson	1999		Argentina	San Juan Province		Barreal Formation		Middle Triassic			Pseudoctenis	balli	cf.			Pseudoctenis	ballii	cf.		Cycadales	Cycadophyta	NA			x
Artabe & Stevenson	1999		Argentina	San Juan Province		Barreal Formation		Middle Triassic			Pseudoctenis	barrealensis				Pseudoctenis	barrealensis			Cycadales	Cycadophyta	NA			x
Artabe & Stevenson	1999		Argentina	San Juan Province		Cortaderita Formation		Middle-Upper Triassic			Pseudoctenis	ctenophylloides				Pseudoctenis	ctenophylloides			Cycadales	Cycadophyta	NA			x
Artabe & Stevenson	1999		Argentina	San Juan Province		Barreal Formation		Middle Triassic			Pseudoctenis	falconeriana				Pseudoctenis	falconeriana			Cycadales	Cycadophyta	NA			x
Artabe & Stevenson	1999		Argentina	San Juan Province		Barreal Formation		Middle Triassic			Pseudoctenis	fissa				Pseudoctenis	fissa			Cycadales	Cycadophyta	NA			x
Artabe & Stevenson	1999		Argentina	San Juan Province		Barreal Formation		Middle Triassic			Pseudoctenis	groeberiana				Pseudoctenis	groeberiana			Cycadales	Cycadophyta	NA			x
Artabe & Stevenson	1999		Argentina	San Juan Province		Barreal Formation		Middle Triassic			Pseudoctenis	harringthoniana				Pseudoctenis	harringthoniana			Cycadales	Cycadophyta	NA			x
Artabe et al.	1999		Argentina	Mendoza Province	El Paramillo de Uspallata	Los Colorados Formation		Upper Triassic			Rhexoxylon	brunoi		Artabe et al. 1999		Rhexoxylon	brunoi		Corystospermaceae	Corystospermales	Pteridospermatophyta	8
Artabe et al.	1999		Argentina	Mendoza Province	Los Colorados hill	Los Colorados Formation		Upper Triassic			Rhexoxylon	brunoi		Artabe et al. 1999		Rhexoxylon	brunoi		Corystospermaceae	Corystospermales	Pteridospermatophyta	8
Artabe et al.	2001		Argentina	Mendoza Province	Agua de la Zorra, 24 km NO of Uspallata	Potrerillos Formation	lower section	lower Ladinian	Biozona de Yabeiella mareyesiaca, Scytophyllum benettiae, Protocircoporoxylon (=Protophyllocladoxylon) cortaderitaensis (MBC)		Araucarioxylon	protoaraucana				Araucarioxylon	protoaraucana		Araucariaceae	Coniferales	Coniferophyta	7
Artabe et al.	2001		Argentina	Mendoza Province	Agua de la Zorra, 24 km NO of Uspallata	Potrerillos Formation	lower section	lower Ladinian	Biozona de Yabeiella mareyesiaca, Scytophyllum benettiae, Protocircoporoxylon (=Protophyllocladoxylon) cortaderitaensis (MBC)		Cladophlebis		sp.			Cladophlebis		sp.	Osmundaceae	Osmundales	Pteridophyta	7		x
Artabe et al.	2001		Argentina	Mendoza Province	Agua de la Zorra, 24 km NO of Uspallata	Potrerillos Formation	lower section	lower Ladinian	Biozona de Yabeiella mareyesiaca, Scytophyllum benettiae, Protocircoporoxylon (=Protophyllocladoxylon) cortaderitaensis (MBC)		Cladophlebis	kurtzi				Cladophlebis	kurtzii		Osmundaceae	Osmundales	Pteridophyta	7
Artabe et al.	2001		Argentina	Mendoza Province	Agua de la Zorra, 24 km NO of Uspallata	Potrerillos Formation	lower section	lower Ladinian	Biozona de Yabeiella mareyesiaca, Scytophyllum benettiae, Protocircoporoxylon (=Protophyllocladoxylon) cortaderitaensis (MBC)		Cladophlebis	mendozaensis				Cladophlebis	mendozaensis		Osmundaceae	Osmundales	Pteridophyta	7
Artabe et al.	2001		Argentina	Mendoza Province	Agua de la Zorra, 24 km NO of Uspallata	Potrerillos Formation	lower section	lower Ladinian	Biozona de Yabeiella mareyesiaca, Scytophyllum benettiae, Protocircoporoxylon (=Protophyllocladoxylon) cortaderitaensis (MBC)		Cladophlebis	mesozoica				Cladophlebis	mesozoica		Osmundaceae	Osmundales	Pteridophyta	7
Artabe et al.	2001		Argentina	Mendoza Province	Agua de la Zorra, 24 km NO of Uspallata	Potrerillos Formation	lower section	lower Ladinian	Biozona de Yabeiella mareyesiaca, Scytophyllum benettiae, Protocircoporoxylon (=Protophyllocladoxylon) cortaderitaensis (MBC)		Cuneumxylon	spallettii				Cuneumxylon	spallettii		Corystospermaceae	Corystospermales	Pteridospermatophyta	7
Artabe et al.	2001		Argentina	Mendoza Province	Agua de la Zorra, 24 km NO of Uspallata	Potrerillos Formation	lower section	lower Ladinian	Biozona de Yabeiella mareyesiaca, Scytophyllum benettiae, Protocircoporoxylon (=Protophyllocladoxylon) cortaderitaensis (MBC)		Neocalamites	carrerei				Neocalamites	carrerei		Equisetaceae	Equisetales	Sphenophyta	7
Artabe et al.	2001		Argentina	Mendoza Province	Agua de la Zorra, 24 km NO of Uspallata	Potrerillos Formation	lower section	lower Ladinian	Biozona de Yabeiella mareyesiaca, Scytophyllum benettiae, Protocircoporoxylon (=Protophyllocladoxylon) cortaderitaensis (MBC)		Neocalamostachys	arrondoi				Neocalamostachys	arrondoi		Equisetaceae	Equisetales	Sphenophyta	7
Artabe et al.	2001		Argentina	Mendoza Province	Agua de la Zorra, 24 km NO of Uspallata	Potrerillos Formation	lower section	lower Ladinian	Biozona de Yabeiella mareyesiaca, Scytophyllum benettiae, Protocircoporoxylon (=Protophyllocladoxylon) cortaderitaensis (MBC)		Nododendron	suberosum				Nododendron	suberosum			Equisetales	Sphenophyta	7
Artabe et al.	2001		Argentina	Rio Negro Province	Los Menucos	Vera Formation		upper Ladinian-Carnian	Biozona de Yabeiella brackebuschiana, Scytophyllum neuburgianum, Rhexoxylonpiatnizkyi (BNP)		Cladophlebis	mendozaensis				Cladophlebis	mendozaensis		Osmundaceae	Osmundales	Pteridophyta	NA
Artabe et al.	2001		Argentina	Rio Negro Province	Los Menucos	Vera Formation		upper Ladinian-Carnian	Biozona de Yabeiella brackebuschiana, Scytophyllum neuburgianum, Rhexoxylonpiatnizkyi (BNP)		Czekanowskia	rigali				Czekanowskia	rigali			Czekanowskiales	Gymnospermae	NA			x
Artabe et al.	2001		Argentina	Rio Negro Province	Los Menucos	Vera Formation		upper Ladinian-Carnian	Biozona de Yabeiella brackebuschiana, Scytophyllum neuburgianum, Rhexoxylonpiatnizkyi (BNP)		Dicroidium	crassum				Dicroidium	crassum		Corystospermaceae	Corystospermales	Pteridospermatophyta	NA
Artabe et al.	2001		Argentina	Rio Negro Province	Los Menucos	Vera Formation		upper Ladinian-Carnian	Biozona de Yabeiella brackebuschiana, Scytophyllum neuburgianum, Rhexoxylonpiatnizkyi (BNP)		Dicroidium	dubium				Dicroidium	dubium		Corystospermaceae	Corystospermales	Pteridospermatophyta	NA
Artabe et al.	2001		Argentina	Rio Negro Province	Los Menucos	Vera Formation		upper Ladinian-Carnian	Biozona de Yabeiella brackebuschiana, Scytophyllum neuburgianum, Rhexoxylonpiatnizkyi (BNP)		Dicroidium	incisum				Dicroidium	incisum		Corystospermaceae	Corystospermales	Pteridospermatophyta	NA
Artabe et al.	2001		Argentina	Rio Negro Province	Los Menucos	Vera Formation		upper Ladinian-Carnian	Biozona de Yabeiella brackebuschiana, Scytophyllum neuburgianum, Rhexoxylonpiatnizkyi (BNP)		Dicroidium	lancifolium				Dicroidium	lancifolium		Corystospermaceae	Corystospermales	Pteridospermatophyta	NA
Artabe et al.	2001		Argentina	Rio Negro Province	Los Menucos	Vera Formation		upper Ladinian-Carnian	Biozona de Yabeiella brackebuschiana, Scytophyllum neuburgianum, Rhexoxylonpiatnizkyi (BNP)		Dicroidium	odontopterioides				Dicroidium	odontopteroides		Corystospermaceae	Corystospermales	Pteridospermatophyta	NA
Artabe et al.	2001		Argentina	Rio Negro Province	Los Menucos	Vera Formation		upper Ladinian-Carnian	Biozona de Yabeiella brackebuschiana, Scytophyllum neuburgianum, Rhexoxylonpiatnizkyi (BNP)		Equisetites	fertilis				Equisetites	fertilis		Equisetaceae	Equisetales	Sphenophyta	NA
Artabe et al.	2001		Argentina	Rio Negro Province	Los Menucos	Vera Formation		upper Ladinian-Carnian	Biozona de Yabeiella brackebuschiana, Scytophyllum neuburgianum, Rhexoxylonpiatnizkyi (BNP)		Heidiphyllum	elongatum				Heidiphyllum	elongatum			Voltziales	Coniferophyta	NA
Artabe et al.	2001		Argentina	Rio Negro Province	Los Menucos	Vera Formation		upper Ladinian-Carnian	Biozona de Yabeiella brackebuschiana, Scytophyllum neuburgianum, Rhexoxylonpiatnizkyi (BNP)		Lepidopteris	madagascariensis				Lepidopteris	madagascariensis		Peltaspermaceae	Peltaspermales	Pteridospermatophyta	NA
Artabe et al.	2001		Argentina	Rio Negro Province	Los Menucos	Vera Formation		upper Ladinian-Carnian	Biozona de Yabeiella brackebuschiana, Scytophyllum neuburgianum, Rhexoxylonpiatnizkyi (BNP)		Pachydermophyllum	praecordillerae				Pachydermophyllum	praecordillerae		Peltaspermaceae	Peltaspermales	Pteridospermatophyta	NA
Artabe et al.	2001		Argentina	Rio Negro Province	Los Menucos	Vera Formation		upper Ladinian-Carnian	Biozona de Yabeiella brackebuschiana, Scytophyllum neuburgianum, Rhexoxylonpiatnizkyi (BNP)		Phyllotheca	australis				Phyllotheca	australis		Equisetaceae	Equisetales	Sphenophyta	NA
Artabe et al.	2001		Argentina	Rio Negro Province	Los Menucos	Vera Formation		upper Ladinian-Carnian	Biozona de Yabeiella brackebuschiana, Scytophyllum neuburgianum, Rhexoxylonpiatnizkyi (BNP)		Pseudoctenis	capensis				Pseudoctenis	capensis			Cycadales	Cycadophyta	NA			x
Artabe et al.	2001		Argentina	Rio Negro Province	Los Menucos	Vera Formation		upper Ladinian-Carnian	Biozona de Yabeiella brackebuschiana, Scytophyllum neuburgianum, Rhexoxylonpiatnizkyi (BNP)		Pseudoctenis	grandifolia				Pseudoctenis	grandifolia			Cycadales	Cycadophyta	NA			x
Artabe et al.	2001		Argentina	Rio Negro Province	Los Menucos	Vera Formation		upper Ladinian-Carnian	Biozona de Yabeiella brackebuschiana, Scytophyllum neuburgianum, Rhexoxylonpiatnizkyi (BNP)		Pseudoctenis	spatulata				Pseudoctenis	spatulata			Cycadales	Cycadophyta	NA			x
Artabe et al.	2001		Argentina	Rio Negro Province	Los Menucos	Vera Formation		upper Ladinian-Carnian	Biozona de Yabeiella brackebuschiana, Scytophyllum neuburgianum, Rhexoxylonpiatnizkyi (BNP)		Pseudoctenis	wardii				Pseudoctenis	wardii			Cycadales	Cycadophyta	NA			x
Artabe et al.	2001		Argentina	Rio Negro Province	Los Menucos	Vera Formation		upper Ladinian-Carnian	Biozona de Yabeiella brackebuschiana, Scytophyllum neuburgianum, Rhexoxylonpiatnizkyi (BNP)		Pteruchus	barrealensis				Pteruchus	barrealensis		Corystospermaceae	Corystospermales	Pteridospermatophyta	NA
Artabe et al.	2001		Argentina	Rio Negro Province	Los Menucos	Vera Formation		upper Ladinian-Carnian	Biozona de Yabeiella brackebuschiana, Scytophyllum neuburgianum, Rhexoxylonpiatnizkyi (BNP)		Sphenobaiera	argentinae				Sphenobaiera	argentinae		incertae sedis	Ginkgoales	Ginkgophyta	NA
Artabe et al.	2001		Argentina	Rio Negro Province	Los Menucos	Vera Formation		upper Ladinian-Carnian	Biozona de Yabeiella brackebuschiana, Scytophyllum neuburgianum, Rhexoxylonpiatnizkyi (BNP)		Sphenobaiera	stormbergensis				Sphenobaiera	stormbergensis		incertae sedis	Ginkgoales	Ginkgophyta	NA
Artabe et al.	2001		Argentina	Rio Negro Province	Los Menucos	Vera Formation		upper Ladinian-Carnian	Biozona de Yabeiella brackebuschiana, Scytophyllum neuburgianum, Rhexoxylonpiatnizkyi (BNP)		Taeniopteris	lata				Taeniopteris	lata		Taeniopteridaceae	incertae sedis	Pteridophylla	NA
Artabe et al.	2001		Argentina	Rio Negro Province	Los Menucos	Vera Formation		upper Ladinian-Carnian	Biozona de Yabeiella brackebuschiana, Scytophyllum neuburgianum, Rhexoxylonpiatnizkyi (BNP)		Taeniopteris	magnifolia				Taeniopteris	magnifolia		Taeniopteridaceae	incertae sedis	Pteridophylla	NA
Artabe et al.	2001		Argentina	Rio Negro Province	Los Menucos	Vera Formation		upper Ladinian-Carnian	Biozona de Yabeiella brackebuschiana, Scytophyllum neuburgianum, Rhexoxylonpiatnizkyi (BNP)		Tranquiloxylon		sp.			Tranquiloxylon		sp.	Corystospermaceae	Corystospermales	Pteridospermatophyta	NA		x
Artabe et al.	2001		Argentina	Rio Negro Province	Los Menucos	Vera Formation		upper Ladinian-Carnian	Biozona de Yabeiella brackebuschiana, Scytophyllum neuburgianum, Rhexoxylonpiatnizkyi (BNP)		Yabeiella	spatulata				Yabeiella	spathulata			Gnetales	Gymnospermae	NA			x
Artabe et al.	2001		Argentina	Rio Negro Province	Los Menucos	Vera Formation		upper Ladinian-Carnian	Biozona de Yabeiella brackebuschiana, Scytophyllum neuburgianum, Rhexoxylonpiatnizkyi (BNP)		Zuberia	brownii				Dicroidium	brownii		Corystospermaceae	Corystospermales	Pteridospermatophyta	NA
Artabe et al.	2001		Argentina	Rio Negro Province	Los Menucos	Vera Formation		upper Ladinian-Carnian	Biozona de Yabeiella brackebuschiana, Scytophyllum neuburgianum, Rhexoxylonpiatnizkyi (BNP)		Zuberia	papillata				Dicroidium	papillata		Corystospermaceae	Corystospermales	Pteridospermatophyta	NA
Artabe et al.	2001		Argentina	Rio Negro Province	Los Menucos	Vera Formation		upper Ladinian-Carnian	Biozona de Yabeiella brackebuschiana, Scytophyllum neuburgianum, Rhexoxylonpiatnizkyi (BNP)		Zuberia	sahnii				Dicroidium	sahnii		Corystospermaceae	Corystospermales	Pteridospermatophyta	NA
Artabe et al.	2001		Argentina	Rio Negro Province	Los Menucos	Vera Formation		upper Ladinian-Carnian	Biozona de Yabeiella brackebuschiana, Scytophyllum neuburgianum, Rhexoxylonpiatnizkyi (BNP)		Zuberia	zuberi				Dicroidium	zuberi		Corystospermaceae	Corystospermales	Pteridospermatophyta	NA
Artabe et al.	2001		Argentina	San Juan Province	Barreal, Cuenca Cuyana	Barreal Formation	fine sandstone and limolites of light color	Anisian	Biozona de Dictyophyllum castellanosii, Johnstonia stelzneria, Saportaea dichotoma (CSD)		Baiera	cuyana				Baiera	cuyana		incertae sedis	Ginkgoales	Ginkgophyta	6
Artabe et al.	2001		Argentina	San Juan Province	Barreal, Cuenca Cuyana	Barreal Formation	fine sandstone and limolites of light color	Anisian	Biozona de Dictyophyllum castellanosii, Johnstonia stelzneria, Saportaea dichotoma (CSD)		Chiropteris	barrealensis				Chiropteris	barrealensis		incertae sedis	Ginkgoales	Ginkgophyta	6
Artabe et al.	2001		Argentina	San Juan Province	Barreal, Cuenca Cuyana	Barreal Formation	fine sandstone and limolites of light color	Anisian	Biozona de Dictyophyllum castellanosii, Johnstonia stelzneria, Saportaea dichotoma (CSD)		Chiropteris	zeilleri				Chiropteris	zeilleri		incertae sedis	Ginkgoales	Ginkgophyta	6
Artabe et al.	2001		Argentina	San Juan Province	Barreal, Cuenca Cuyana	Barreal Formation	fine sandstone and limolites of light color	Anisian	Biozona de Dictyophyllum castellanosii, Johnstonia stelzneria, Saportaea dichotoma (CSD)		Coniopteris	harringtoni				Coniopteris	harringtoni		Dicksoniaceae	Filicales	Pteridophyta	6
Artabe et al.	2001		Argentina	San Juan Province	Barreal, Cuenca Cuyana	Barreal Formation	fine sandstone and limolites of light color	Anisian	Biozona de Dictyophyllum castellanosii, Johnstonia stelzneria, Saportaea dichotoma (CSD)		Coniopteris	walkomi				Coniopteris	walkomi		Dicksoniaceae	Filicales	Pteridophyta	6
Artabe et al.	2001		Argentina	San Juan Province	Barreal, Cuenca Cuyana	Barreal Formation	fine sandstone and limolites of light color	Anisian	Biozona de Dictyophyllum castellanosii, Johnstonia stelzneria, Saportaea dichotoma (CSD)		Dictyophyllum	barrealensis				Dictyophyllum	barrealensis		Dipteridaceae	Filicales	Pteridophyta	6
Artabe et al.	2001		Argentina	San Juan Province	Barreal, Cuenca Cuyana	Barreal Formation	fine sandstone and limolites of light color	Anisian	Biozona de Dictyophyllum castellanosii, Johnstonia stelzneria, Saportaea dichotoma (CSD)		Dictyophyllum	castellanosii				Dictyophyllum	castellanosii		Dipteridaceae	Filicales	Pteridophyta	6
Artabe et al.	2001		Argentina	San Juan Province	Barreal, Cuenca Cuyana	Barreal Formation	fine sandstone and limolites of light color	Anisian	Biozona de Dictyophyllum castellanosii, Johnstonia stelzneria, Saportaea dichotoma (CSD)		Hausmannia	dentata				Hausmannia	dentata		Dipteridaceae	Filicales	Pteridophyta	6
Artabe et al.	2001		Argentina	San Juan Province	Barreal, Cuenca Cuyana	Barreal Formation	fine sandstone and limolites of light color	Anisian	Biozona de Dictyophyllum castellanosii, Johnstonia stelzneria, Saportaea dichotoma (CSD)		Hausmannia	faltisiana				Hausmannia	faltisiana		Dipteridaceae	Filicales	Pteridophyta	6
Artabe et al.	2001		Argentina	San Juan Province	Barreal, Cuenca Cuyana	Barreal Formation	fine sandstone and limolites of light color	Anisian	Biozona de Dictyophyllum castellanosii, Johnstonia stelzneria, Saportaea dichotoma (CSD)		Johnstonia	coriacea				Dicroidium	coriaceum		Corystospermaceae	Corystospermales	Pteridospermatophyta	6
Artabe et al.	2001		Argentina	San Juan Province	Barreal, Cuenca Cuyana	Barreal Formation	fine sandstone and limolites of light color	Anisian	Biozona de Dictyophyllum castellanosii, Johnstonia stelzneria, Saportaea dichotoma (CSD)		Johnstonia	stelzneriana				Dicroidium	stelznerianum		Corystospermaceae	Corystospermales	Pteridospermatophyta	6
Artabe et al.	2001		Argentina	San Juan Province	Barreal, Cuenca Cuyana	Barreal Formation	fine sandstone and limolites of light color	Anisian	Biozona de Dictyophyllum castellanosii, Johnstonia stelzneria, Saportaea dichotoma (CSD)		Neocalamites		sp.			Neocalamites		sp.	Equisetaceae	Equisetales	Sphenophyta	6		x
Artabe et al.	2001		Argentina	San Juan Province	Barreal, Cuenca Cuyana	Barreal Formation	fine sandstone and limolites of light color	Anisian	Biozona de Dictyophyllum castellanosii, Johnstonia stelzneria, Saportaea dichotoma (CSD)		Pachydermophyllum	praecordillerae				Pachydermophyllum	praecordillerae		Peltaspermaceae	Peltaspermales	Pteridospermatophyta	6
Artabe et al.	2001		Argentina	San Juan Province	Barreal, Cuenca Cuyana	Barreal Formation	fine sandstone and limolites of light color	Anisian	Biozona de Dictyophyllum castellanosii, Johnstonia stelzneria, Saportaea dichotoma (CSD)		Pseudoctenis	barrealensis				Pseudoctenis	barrealensis			Cycadales	Cycadophyta	6			x
Artabe et al.	2001		Argentina	San Juan Province	Barreal, Cuenca Cuyana	Barreal Formation	fine sandstone and limolites of light color	Anisian	Biozona de Dictyophyllum castellanosii, Johnstonia stelzneria, Saportaea dichotoma (CSD)		Pseudoctenis	fissa				Pseudoctenis	fissa			Cycadales	Cycadophyta	6			x
Artabe et al.	2001		Argentina	San Juan Province	Barreal, Cuenca Cuyana	Barreal Formation	fine sandstone and limolites of light color	Anisian	Biozona de Dictyophyllum castellanosii, Johnstonia stelzneria, Saportaea dichotoma (CSD)		Pseudoctenis	groeberiana				Pseudoctenis	groeberiana			Cycadales	Cycadophyta	6			x
Artabe et al.	2001		Argentina	San Juan Province	Barreal, Cuenca Cuyana	Barreal Formation	fine sandstone and limolites of light color	Anisian	Biozona de Dictyophyllum castellanosii, Johnstonia stelzneria, Saportaea dichotoma (CSD)		Pseudoctenis	harringtoniana				Pseudoctenis	harringtoniana			Cycadales	Cycadophyta	6			x
Artabe et al.	2001		Argentina	San Juan Province	Barreal, Cuenca Cuyana	Barreal Formation	fine sandstone and limolites of light color	Anisian	Biozona de Dictyophyllum castellanosii, Johnstonia stelzneria, Saportaea dichotoma (CSD)		Pseudoctenis	propinquum				Pseudoctenis	propinquum			Cycadales	Cycadophyta	6			x
Artabe et al.	2001		Argentina	San Juan Province	Barreal, Cuenca Cuyana	Barreal Formation	fine sandstone and limolites of light color	Anisian	Biozona de Dictyophyllum castellanosii, Johnstonia stelzneria, Saportaea dichotoma (CSD)		Pterophyllum	angustum	cf.			Pterophyllum	angustum	cf.		Bennettitales	Cycadophyta	6			x
Artabe et al.	2001		Argentina	San Juan Province	Barreal, Cuenca Cuyana	Barreal Formation	fine sandstone and limolites of light color	Anisian	Biozona de Dictyophyllum castellanosii, Johnstonia stelzneria, Saportaea dichotoma (CSD)		Saportaea	dichotoma				Saportaea	dichotoma			Ginkgoales	Ginkgophyta	6
Artabe et al.	2001		Argentina	San Juan Province	Barreal, Cuenca Cuyana	Barreal Formation	fine sandstone and limolites of light color	Anisian	Biozona de Dictyophyllum castellanosii, Johnstonia stelzneria, Saportaea dichotoma (CSD)		Saportaea	flabellata				Saportaea	flabellata			Ginkgoales	Ginkgophyta	6
Artabe et al.	2001		Argentina	San Juan Province	Barreal, Cuenca Cuyana	Barreal Formation	fine sandstone and limolites of light color	Anisian	Biozona de Dictyophyllum castellanosii, Johnstonia stelzneria, Saportaea dichotoma (CSD)		Saportaea	intermedia				Saportaea	intermedia			Ginkgoales	Ginkgophyta	6
Artabe et al.	2001		Argentina	San Juan Province	Barreal, Cuenca Cuyana	Barreal Formation	fine sandstone and limolites of light color	Anisian	Biozona de Dictyophyllum castellanosii, Johnstonia stelzneria, Saportaea dichotoma (CSD)		Zuberia	barrealensis				Dicroidium	barrealensis		Corystospermaceae	Corystospermales	Pteridospermatophyta	6
Artabe et al.	2001		Argentina	San Juan Province	Barreal, Cuenca Cuyana	Barreal Formation	fine sandstone and limolites of light color	Anisian	Biozona de Dictyophyllum castellanosii, Johnstonia stelzneria, Saportaea dichotoma (CSD)		Zuberia	feistmanteli				Dicroidium	feistmanteli		Corystospermaceae	Corystospermales	Pteridospermatophyta	6
Artabe et al.	2001		Argentina	San Juan Province	Barreal, Cuenca Cuyana	Barreal Formation	fine sandstone and limolites of light color	Anisian	Biozona de Dictyophyllum castellanosii, Johnstonia stelzneria, Saportaea dichotoma (CSD)		Zuberia	zuberi				Dicroidium	zuberi		Corystospermaceae	Corystospermales	Pteridospermatophyta	6
Artabe et al.	2001		Argentina	San Juan-la Rioja provinces	Cuenca de Ischigualasto-Villa Unión	Ischichuca Formation	III sequence	Anisian	Biozona de Dictyophyllum castellanosii, Johnstonia stelzneria, Saportaea dichotoma (CSD)		Dicroidium		sp.			Dicroidium		sp.	Corystospermaceae	Corystospermales	Pteridospermatophyta	6		x
Artabe et al.	2001		Argentina	San Juan-la Rioja provinces	Cuenca de Ischigualasto-Villa Unión	Ischichuca Formation	III sequence	Anisian	Biozona de Dictyophyllum castellanosii, Johnstonia stelzneria, Saportaea dichotoma (CSD)		Dicroidium	dubium				Dicroidium	dubium		Corystospermaceae	Corystospermales	Pteridospermatophyta	6
Artabe et al.	2001		Argentina	San Juan-la Rioja provinces	Cuenca de Ischigualasto-Villa Unión	Ischichuca Formation	II sequence	Anisian	Biozona de Dictyophyllum castellanosii, Johnstonia stelzneria, Saportaea dichotoma (CSD)		Dicroidium	pinnis-distantibus				Dicroidium	pinnis-distantibus		Corystospermaceae	Corystospermales	Pteridospermatophyta	6
Artabe et al.	2001		Argentina	San Juan-la Rioja provinces	Cuenca de Ischigualasto-Villa Unión	Ischichuca Formation	II sequence	Anisian	Biozona de Dictyophyllum castellanosii, Johnstonia stelzneria, Saportaea dichotoma (CSD)		Dordrechtites		sp.			Dordrechtites		sp.	Dordrechtiaceae	Dordrechtiales	Gymnospermae	6		x
Artabe et al.	2001		Argentina	San Juan-la Rioja provinces	Cuenca de Ischigualasto-Villa Unión	Ischichuca Formation	II sequence	Anisian	Biozona de Dictyophyllum castellanosii, Johnstonia stelzneria, Saportaea dichotoma (CSD)		Heidiphyllum	elongatum				Heidiphyllum	elongatum			Voltziales	Coniferophyta	6
Artabe et al.	2001		Argentina	San Juan-la Rioja provinces	Cuenca de Ischigualasto-Villa Unión	Ischichuca Formation	III sequence	Anisian	Biozona de Dictyophyllum castellanosii, Johnstonia stelzneria, Saportaea dichotoma (CSD)		Heidiphyllum	elongatum				Heidiphyllum	elongatum			Voltziales	Coniferophyta	6
Artabe et al.	2001		Argentina	San Juan-la Rioja provinces	Cuenca de Ischigualasto-Villa Unión	Ischichuca Formation	II sequence	Anisian	Biozona de Dictyophyllum castellanosii, Johnstonia stelzneria, Saportaea dichotoma (CSD)		Johnstonia	coriacea				Dicroidium	coriaceum		Corystospermaceae	Corystospermales	Pteridospermatophyta	6
Artabe et al.	2001		Argentina	San Juan-la Rioja provinces	Cuenca de Ischigualasto-Villa Unión	Ischichuca Formation	III sequence	Anisian	Biozona de Dictyophyllum castellanosii, Johnstonia stelzneria, Saportaea dichotoma (CSD)		Johnstonia	stelzneriana				Dicroidium	stelznerianum		Corystospermaceae	Corystospermales	Pteridospermatophyta	6
Artabe et al.	2001		Argentina	San Juan-la Rioja provinces	Cuenca de Ischigualasto-Villa Unión	Ischichuca Formation	II sequence	Anisian	Biozona de Dictyophyllum castellanosii, Johnstonia stelzneria, Saportaea dichotoma (CSD)		Telemachus	elongatus				Heidiphyllum	elongatum			Voltziales	Coniferophyta	6
Artabe et al.	2001		Argentina	San Juan-la Rioja provinces	Cuenca de Ischigualasto-Villa Unión	Ischichuca Formation	II sequence	Anisian	Biozona de Dictyophyllum castellanosii, Johnstonia stelzneria, Saportaea dichotoma (CSD)		Xylopteris	elongata				Dicroidium	elongatum		Corystospermaceae	Corystospermales	Pteridospermatophyta	6
Artabe et al.	2001		Argentina	San Juan-la Rioja provinces	Cuenca de Ischigualasto-Villa Unión	Ischichuca Formation	III sequence	Anisian	Biozona de Dictyophyllum castellanosii, Johnstonia stelzneria, Saportaea dichotoma (CSD)		Zuberia		sp.			Dicroidium		sp.	Corystospermaceae	Corystospermales	Pteridospermatophyta	6		x
Artabe et al.	2001		Argentina	San Juan-la Rioja provinces	Cuenca de Ischigualasto-Villa Unión	Ischichuca Formation	II sequence	Anisian	Biozona de Dictyophyllum castellanosii, Johnstonia stelzneria, Saportaea dichotoma (CSD)		Zuberia	zuberi				Dicroidium	zuberi		Corystospermaceae	Corystospermales	Pteridospermatophyta	6
Artabe et al.	2001		Argentina		Agua de los Pajaritos	El Alcazar Formation		lower Ladinian	Biozona de Yabeiella mareyesiaca, Scytophyllum benettiae, Protocircoporoxylon (=Protophyllocladoxylon) cortaderitaensis (MBC)		Cladophlebis	mendozaensis				Cladophlebis	mendozaensis		Osmundaceae	Osmundales	Pteridophyta	7
Artabe et al.	2001		Argentina		Agua de los Pajaritos	El Alcazar Formation		lower Ladinian	Biozona de Yabeiella mareyesiaca, Scytophyllum benettiae, Protocircoporoxylon (=Protophyllocladoxylon) cortaderitaensis (MBC)		Cladophlebis	mesozoica				Cladophlebis	mesozoica		Osmundaceae	Osmundales	Pteridophyta	7
Artabe et al.	2001		Argentina		Agua de los Pajaritos	El Alcazar Formation		lower Ladinian	Biozona de Yabeiella mareyesiaca, Scytophyllum benettiae, Protocircoporoxylon (=Protophyllocladoxylon) cortaderitaensis (MBC)		Heidiphyllum	elongatum				Heidiphyllum	elongatum			Voltziales	Coniferophyta	7
Artabe et al.	2001		Argentina		Agua de los Pajaritos	El Alcazar Formation		lower Ladinian	Biozona de Yabeiella mareyesiaca, Scytophyllum benettiae, Protocircoporoxylon (=Protophyllocladoxylon) cortaderitaensis (MBC)		Kurtziana	cacheutensis				Kurtziana	cacheutensis			Cycadales	Cycadophyta	7			x
Artabe et al.	2001		Argentina		Agua de los Pajaritos	El Alcazar Formation		lower Ladinian	Biozona de Yabeiella mareyesiaca, Scytophyllum benettiae, Protocircoporoxylon (=Protophyllocladoxylon) cortaderitaensis (MBC)		Linguifolium		sp.			Linguifolium		sp.		incertae sedis	Pteridospermatophyta	7		x
Artabe et al.	2001		Argentina		Agua de los Pajaritos	El Alcazar Formation		lower Ladinian	Biozona de Yabeiella mareyesiaca, Scytophyllum benettiae, Protocircoporoxylon (=Protophyllocladoxylon) cortaderitaensis (MBC)		Neocalamites	carrerei				Neocalamites	carrerei		Equisetaceae	Equisetales	Sphenophyta	7
Artabe et al.	2001		Argentina		Agua de los Pajaritos	El Alcazar Formation		lower Ladinian	Biozona de Yabeiella mareyesiaca, Scytophyllum benettiae, Protocircoporoxylon (=Protophyllocladoxylon) cortaderitaensis (MBC)		Pachydermophyllum	praecordillerae				Pachydermophyllum	praecordillerae		Peltaspermaceae	Peltaspermales	Pteridospermatophyta	7
Artabe et al.	2001		Argentina		Agua de los Pajaritos	El Alcazar Formation		lower Ladinian	Biozona de Yabeiella mareyesiaca, Scytophyllum benettiae, Protocircoporoxylon (=Protophyllocladoxylon) cortaderitaensis (MBC)		Sphenobaiera	robusta				Sphenobaiera	coronata		incertae sedis	Ginkgoales	Ginkgophyta	7
Artabe et al.	2001		Argentina		Agua de los Pajaritos	El Alcazar Formation		lower Ladinian	Biozona de Yabeiella mareyesiaca, Scytophyllum benettiae, Protocircoporoxylon (=Protophyllocladoxylon) cortaderitaensis (MBC)		Tranquiloxylon		sp.			Tranquiloxylon		sp.	Corystospermaceae	Corystospermales	Pteridospermatophyta	7		x
Artabe et al.	2001		Argentina		Agua de los Pajaritos	El Alcazar Formation		lower Ladinian	Biozona de Yabeiella mareyesiaca, Scytophyllum benettiae, Protocircoporoxylon (=Protophyllocladoxylon) cortaderitaensis (MBC)		Yabeiella	mareyesiaca				Yabeiella	mareyesiaca			Gnetales	Gymnospermae	7			x
Artabe et al.	2001		Argentina		Arroyo Llantenes	Llantenes Formation	lower part of the formation	upper Upper Triassic	Biozona de Dicroidium tenuiserratum, Linguifolium arctum, Protocircoporoxylon marianensis (DLM)		Baiera	africana				Baiera	africana		incertae sedis	Ginkgoales	Ginkgophyta	8
Artabe et al.	2001		Argentina		Arroyo Llantenes	Llantenes Formation	lower part of the formation	upper Upper Triassic	Biozona de Dicroidium tenuiserratum, Linguifolium arctum, Protocircoporoxylon marianensis (DLM)		Baiera	furcata				Baiera	furcata		incertae sedis	Ginkgoales	Ginkgophyta	8
Artabe et al.	2001		Argentina		Arroyo Llantenes	Llantenes Formation	lower part of the formation	upper Upper Triassic	Biozona de Dicroidium tenuiserratum, Linguifolium arctum, Protocircoporoxylon marianensis (DLM)		Cladophlebis		sp.			Cladophlebis		sp.	Osmundaceae	Osmundales	Pteridophyta	8		x
Artabe et al.	2001		Argentina		Arroyo Llantenes	Chihuido Formation	middle part of the formation	upper Upper Triassic	Biozona de Dicroidium tenuiserratum, Linguifolium arctum, Protocircoporoxylon marianensis (DLM)		Cladophlebis	antarctica				Cladophlebis	antarctica		Osmundaceae	Osmundales	Pteridophyta	8
Artabe et al.	2001		Argentina		Arroyo Llantenes	Chihuido Formation	middle part of the formation	upper Upper Triassic	Biozona de Dicroidium tenuiserratum, Linguifolium arctum, Protocircoporoxylon marianensis (DLM)		Cladophlebis	denticulata				Cladophlebis	denticulata		Osmundaceae	Osmundales	Pteridophyta	8
Artabe et al.	2001		Argentina		Arroyo Llantenes	Llantenes Formation	lower part of the formation	upper Upper Triassic	Biozona de Dicroidium tenuiserratum, Linguifolium arctum, Protocircoporoxylon marianensis (DLM)		Cladophlebis	kurtzi	cf.			Cladophlebis	kurtzii	cf.	Osmundaceae	Osmundales	Pteridophyta	8
Artabe et al.	2001		Argentina		Arroyo Llantenes	Chihuido Formation	middle part of the formation	upper Upper Triassic	Biozona de Dicroidium tenuiserratum, Linguifolium arctum, Protocircoporoxylon marianensis (DLM)		Cladophlebis	mendozaensis				Cladophlebis	mendozaensis		Osmundaceae	Osmundales	Pteridophyta	8
Artabe et al.	2001		Argentina		Arroyo Llantenes	Chihuido Formation	middle part of the formation	upper Upper Triassic	Biozona de Dicroidium tenuiserratum, Linguifolium arctum, Protocircoporoxylon marianensis (DLM)		Cladophlebis	oblonga				Cladophlebis	oblonga		Osmundaceae	Osmundales	Pteridophyta	8
Artabe et al.	2001		Argentina		Arroyo Llantenes	Llantenes Formation	lower part of the formation	upper Upper Triassic	Biozona de Dicroidium tenuiserratum, Linguifolium arctum, Protocircoporoxylon marianensis (DLM)		Cladophlebis	oblonga				Cladophlebis	oblonga		Osmundaceae	Osmundales	Pteridophyta	8
Artabe et al.	2001		Argentina		Arroyo Llantenes	Llantenes Formation	middle-upper part of the formation	upper Upper Triassic	Biozona de Dicroidium tenuiserratum, Linguifolium arctum, Protocircoporoxylon marianensis (DLM)		Cladophlebis	oblonga				Cladophlebis	oblonga		Osmundaceae	Osmundales	Pteridophyta	8
Artabe et al.	2001		Argentina		Arroyo Llantenes	Llantenes Formation	middle-upper part of the formation	upper Upper Triassic	Biozona de Dicroidium tenuiserratum, Linguifolium arctum, Protocircoporoxylon marianensis (DLM)		Cordaicarpus		sp.			Cordaicarpus		sp.		Cordaitales	Gymnospermae	8		x	x
Artabe et al.	2001		Argentina		Arroyo Llantenes	Llantenes Formation	lower part of the formation	upper Upper Triassic	Biozona de Dicroidium tenuiserratum, Linguifolium arctum, Protocircoporoxylon marianensis (DLM)		Ctenis	takamiana				Ctenis	takamiana			Cycadales	Cycadophyta	8			x
Artabe et al.	2001		Argentina		Arroyo Llantenes	Chihuido Formation	middle part of the formation	upper Upper Triassic	Biozona de Dicroidium tenuiserratum, Linguifolium arctum, Protocircoporoxylon marianensis (DLM)		Dicroidium	crassum				Dicroidium	crassum		Corystospermaceae	Corystospermales	Pteridospermatophyta	8
Artabe et al.	2001		Argentina		Arroyo Llantenes	Llantenes Formation	lower part of the formation	upper Upper Triassic	Biozona de Dicroidium tenuiserratum, Linguifolium arctum, Protocircoporoxylon marianensis (DLM)		Dicroidium	crassum				Dicroidium	crassum		Corystospermaceae	Corystospermales	Pteridospermatophyta	8
Artabe et al.	2001		Argentina		Arroyo Llantenes	Llantenes Formation	middle-upper part of the formation	upper Upper Triassic	Biozona de Dicroidium tenuiserratum, Linguifolium arctum, Protocircoporoxylon marianensis (DLM)		Dicroidium	crassum				Dicroidium	crassum		Corystospermaceae	Corystospermales	Pteridospermatophyta	8
Artabe et al.	2001		Argentina		Arroyo Llantenes	Chihuido Formation	middle part of the formation	upper Upper Triassic	Biozona de Dicroidium tenuiserratum, Linguifolium arctum, Protocircoporoxylon marianensis (DLM)		Dicroidium	incisum				Dicroidium	incisum		Corystospermaceae	Corystospermales	Pteridospermatophyta	8
Artabe et al.	2001		Argentina		Arroyo Llantenes	Llantenes Formation	lower part of the formation	upper Upper Triassic	Biozona de Dicroidium tenuiserratum, Linguifolium arctum, Protocircoporoxylon marianensis (DLM)		Dicroidium	lancifolium				Dicroidium	lancifolium		Corystospermaceae	Corystospermales	Pteridospermatophyta	8
Artabe et al.	2001		Argentina		Arroyo Llantenes	Llantenes Formation	lower part of the formation	upper Upper Triassic	Biozona de Dicroidium tenuiserratum, Linguifolium arctum, Protocircoporoxylon marianensis (DLM)		Dicroidium	odontopteroides				Dicroidium	odontopteroides		Corystospermaceae	Corystospermales	Pteridospermatophyta	8
Artabe et al.	2001		Argentina		Arroyo Llantenes	Llantenes Formation	lower part of the formation	upper Upper Triassic	Biozona de Dicroidium tenuiserratum, Linguifolium arctum, Protocircoporoxylon marianensis (DLM)		Dicroidium	pinnis-distantibus				Dicroidium	pinnis-distantibus		Corystospermaceae	Corystospermales	Pteridospermatophyta	8
Artabe et al.	2001		Argentina		Arroyo Llantenes	Chihuido Formation	middle part of the formation	upper Upper Triassic	Biozona de Dicroidium tenuiserratum, Linguifolium arctum, Protocircoporoxylon marianensis (DLM)		Dictyophyllum	tenuiserratum				Dictyophyllum	tenuiserratum		Dipteridaceae	Filicales	Pteridophyta	8
Artabe et al.	2001		Argentina		Arroyo Llantenes	Llantenes Formation	lower part of the formation	upper Upper Triassic	Biozona de Dicroidium tenuiserratum, Linguifolium arctum, Protocircoporoxylon marianensis (DLM)		Dictyophyllum	tenuiserratum				Dictyophyllum	tenuiserratum		Dipteridaceae	Filicales	Pteridophyta	8
Artabe et al.	2001		Argentina		Arroyo Llantenes	Llantenes Formation	lower part of the formation	upper Upper Triassic	Biozona de Dicroidium tenuiserratum, Linguifolium arctum, Protocircoporoxylon marianensis (DLM)		Ginkgoidium	nathorsti				Ginkgoidium	nathorstii		Ginkgoaceae	Ginkgoales	Ginkgophyta	8
Artabe et al.	2001		Argentina		Arroyo Llantenes	Chihuido Formation	middle part of the formation	upper Upper Triassic	Biozona de Dicroidium tenuiserratum, Linguifolium arctum, Protocircoporoxylon marianensis (DLM)		Ginkgophytopsis	lacerata				Rochipteris	lacerata		Ginkgoaceae	Ginkgoales	Ginkgophyta	8
Artabe et al.	2001		Argentina		Arroyo Llantenes	Llantenes Formation	lower part of the formation	upper Upper Triassic	Biozona de Dicroidium tenuiserratum, Linguifolium arctum, Protocircoporoxylon marianensis (DLM)		Ginkgophytopsis	lacerata				Rochipteris	lacerata		Ginkgoaceae	Ginkgoales	Ginkgophyta	8
Artabe et al.	2001		Argentina		Arroyo Llantenes	Llantenes Formation	middle-upper part of the formation	upper Upper Triassic	Biozona de Dicroidium tenuiserratum, Linguifolium arctum, Protocircoporoxylon marianensis (DLM)		Ginkgophytopsis	lacerata				Rochipteris	lacerata		Ginkgoaceae	Ginkgoales	Ginkgophyta	8
Artabe et al.	2001		Argentina		Arroyo Llantenes	Llantenes Formation	lower part of the formation	upper Upper Triassic	Biozona de Dicroidium tenuiserratum, Linguifolium arctum, Protocircoporoxylon marianensis (DLM)		Heidiphyllum	elongatum				Heidiphyllum	elongatum			Voltziales	Coniferophyta	8
Artabe et al.	2001		Argentina		Arroyo Llantenes	Llantenes Formation	middle-upper part of the formation	upper Upper Triassic	Biozona de Dicroidium tenuiserratum, Linguifolium arctum, Protocircoporoxylon marianensis (DLM)		Heidiphyllum	elongatum				Heidiphyllum	elongatum			Voltziales	Coniferophyta	8
Artabe et al.	2001		Argentina		Arroyo Llantenes	Chihuido Formation	middle part of the formation	upper Upper Triassic	Biozona de Dicroidium tenuiserratum, Linguifolium arctum, Protocircoporoxylon marianensis (DLM)		Linguifolium	arctum				Linguifolium	arctum			incertae sedis	Pteridospermatophyta	8
Artabe et al.	2001		Argentina		Arroyo Llantenes	Llantenes Formation	lower part of the formation	upper Upper Triassic	Biozona de Dicroidium tenuiserratum, Linguifolium arctum, Protocircoporoxylon marianensis (DLM)		Linguifolium	arctum				Linguifolium	arctum			incertae sedis	Pteridospermatophyta	8
Artabe et al.	2001		Argentina		Arroyo Llantenes	Llantenes Formation	middle-upper part of the formation	upper Upper Triassic	Biozona de Dicroidium tenuiserratum, Linguifolium arctum, Protocircoporoxylon marianensis (DLM)		Linguifolium	arctum				Linguifolium	arctum			incertae sedis	Pteridospermatophyta	8
Artabe et al.	2001		Argentina		Arroyo Llantenes	Llantenes Formation	lower part of the formation	upper Upper Triassic	Biozona de Dicroidium tenuiserratum, Linguifolium arctum, Protocircoporoxylon marianensis (DLM)		Linguifolium	steinmannii				Linguifolium	steinmannii			incertae sedis	Pteridospermatophyta	8
Artabe et al.	2001		Argentina		Arroyo Llantenes	Chihuido Formation	middle part of the formation	upper Upper Triassic	Biozona de Dicroidium tenuiserratum, Linguifolium arctum, Protocircoporoxylon marianensis (DLM)		Linguifolium	tenison-woodsii				Linguifolium	tenison-woodsii			incertae sedis	Pteridospermatophyta	8
Artabe et al.	2001		Argentina		Arroyo Llantenes	Llantenes Formation	lower part of the formation	upper Upper Triassic	Biozona de Dicroidium tenuiserratum, Linguifolium arctum, Protocircoporoxylon marianensis (DLM)		Linguifolium	tenison-woodsii				Linguifolium	tenison-woodsii			incertae sedis	Pteridospermatophyta	8
Artabe et al.	2001		Argentina		Arroyo Llantenes	Llantenes Formation	middle-upper part of the formation	upper Upper Triassic	Biozona de Dicroidium tenuiserratum, Linguifolium arctum, Protocircoporoxylon marianensis (DLM)		Linguifolium	tenison-woodsii				Linguifolium	tenison-woodsii			incertae sedis	Pteridospermatophyta	8
Artabe et al.	2001		Argentina		Arroyo Llantenes	Llantenes Formation	lower part of the formation	upper Upper Triassic	Biozona de Dicroidium tenuiserratum, Linguifolium arctum, Protocircoporoxylon marianensis (DLM)		Nilssonia		sp.			Nilssonia		sp.		Cycadales	Cycadophyta	8		x	x
Artabe et al.	2001		Argentina		Arroyo Llantenes	Llantenes Formation	lower part of the formation	upper Upper Triassic	Biozona de Dicroidium tenuiserratum, Linguifolium arctum, Protocircoporoxylon marianensis (DLM)		Pachydermophyllum	pinnatum				Pachydermophyllum	pinnatum		Peltaspermaceae	Peltaspermales	Pteridospermatophyta	8
Artabe et al.	2001		Argentina		Arroyo Llantenes	Llantenes Formation	middle-upper part of the formation	upper Upper Triassic	Biozona de Dicroidium tenuiserratum, Linguifolium arctum, Protocircoporoxylon marianensis (DLM)		Podozamites	lanceolatus				Podozamites	lanceolatus		Podocarpaceae	Coniferales	Coniferophyta	8
Artabe et al.	2001		Argentina		Arroyo Llantenes	Llantenes Formation	lower part of the formation	upper Upper Triassic	Biozona de Dicroidium tenuiserratum, Linguifolium arctum, Protocircoporoxylon marianensis (DLM)		Pseudoctenis	carteriana				Pseudoctenis	carteriana			Cycadales	Cycadophyta	8			x
Artabe et al.	2001		Argentina		Arroyo Llantenes	Llantenes Formation	lower part of the formation	upper Upper Triassic	Biozona de Dicroidium tenuiserratum, Linguifolium arctum, Protocircoporoxylon marianensis (DLM)		Taeniopteris		sp.			Taeniopteris		sp.	Taeniopteridaceae	incertae sedis	Pteridophylla	8		x
Artabe et al.	2001		Argentina		Arroyo Llantenes	Llantenes Formation	lower part of the formation	upper Upper Triassic	Biozona de Dicroidium tenuiserratum, Linguifolium arctum, Protocircoporoxylon marianensis (DLM)		Taeniopteris	arctica	?			Taeniopteris	arctica	?	Taeniopteridaceae	incertae sedis	Pteridophylla	8
Artabe et al.	2001		Argentina		Arroyo Llantenes	Llantenes Formation	lower part of the formation	upper Upper Triassic	Biozona de Dicroidium tenuiserratum, Linguifolium arctum, Protocircoporoxylon marianensis (DLM)		Taeniopteris	plicatella				Taeniopteris	plicatella		Taeniopteridaceae	incertae sedis	Pteridophylla	8
Artabe et al.	2001		Argentina		Arroyo Llantenes	Chihuido Formation	middle part of the formation	upper Upper Triassic	Biozona de Dicroidium tenuiserratum, Linguifolium arctum, Protocircoporoxylon marianensis (DLM)		Taeniopteris	stenophylla				Taeniopteris	stenophylla			Cycadales	Cycadophyta	8			x
Artabe et al.	2001		Argentina		Arroyo Llantenes	Llantenes Formation	lower part of the formation	upper Upper Triassic	Biozona de Dicroidium tenuiserratum, Linguifolium arctum, Protocircoporoxylon marianensis (DLM)		Xylopteris	argentina				Dicroidium	argentina		Corystospermaceae	Corystospermales	Pteridospermatophyta	8
Artabe et al.	2001		Argentina		Arroyo Llantenes	Llantenes Formation	middle-upper part of the formation	upper Upper Triassic	Biozona de Dicroidium tenuiserratum, Linguifolium arctum, Protocircoporoxylon marianensis (DLM)		Xylopteris	argentina				Dicroidium	argentina		Corystospermaceae	Corystospermales	Pteridospermatophyta	8
Artabe et al.	2001		Argentina		Arroyo Llantenes	Llantenes Formation	lower part of the formation	upper Upper Triassic	Biozona de Dicroidium tenuiserratum, Linguifolium arctum, Protocircoporoxylon marianensis (DLM)		Xylopteris	elongata				Dicroidium	elongatum		Corystospermaceae	Corystospermales	Pteridospermatophyta	8
Artabe et al.	2001		Argentina		Arroyo Llantenes	Llantenes Formation	middle-upper part of the formation	upper Upper Triassic	Biozona de Dicroidium tenuiserratum, Linguifolium arctum, Protocircoporoxylon marianensis (DLM)		Xylopteris	elongata				Dicroidium	elongatum		Corystospermaceae	Corystospermales	Pteridospermatophyta	8
Artabe et al.	2001		Argentina		Arroyo Llantenes	Chihuido Formation	middle part of the formation	upper Upper Triassic	Biozona de Dicroidium tenuiserratum, Linguifolium arctum, Protocircoporoxylon marianensis (DLM)		Yabeiella	mareyesiaca				Yabeiella	mareyesiaca			Gnetales	Gymnospermae	8			x
Artabe et al.	2001		Argentina		Arroyo Llantenes	Chihuido Formation	middle part of the formation	upper Upper Triassic	Biozona de Dicroidium tenuiserratum, Linguifolium arctum, Protocircoporoxylon marianensis (DLM)		Zuberia	feistmanteli				Dicroidium	feistmanteli		Corystospermaceae	Corystospermales	Pteridospermatophyta	8
Artabe et al.	2001		Argentina		Arroyo Llantenes	Llantenes Formation	middle-upper part of the formation	upper Upper Triassic	Biozona de Dicroidium tenuiserratum, Linguifolium arctum, Protocircoporoxylon marianensis (DLM)		Zuberia	feistmanteli				Dicroidium	feistmanteli		Corystospermaceae	Corystospermales	Pteridospermatophyta	8
Artabe et al.	2001		Argentina		Arroyo Llantenes	Llantenes Formation	middle-upper part of the formation	upper Upper Triassic	Biozona de Dicroidium tenuiserratum, Linguifolium arctum, Protocircoporoxylon marianensis (DLM)		Zuberia	zuberi				Dicroidium	zuberi		Corystospermaceae	Corystospermales	Pteridospermatophyta	8
Artabe et al.	2001		Argentina		Cacheuta	Cacheuta Formation	lower part of the formation	middle Upper Triassic	Biozona de Dicroidium odontopteroides, Dicroidium landifolium (OL)		Cordaicarpus		sp.			Cordaicarpus		sp.		Cordaitales	Gymnospermae	8		x	x
Artabe et al.	2001		Argentina		Cacheuta	Cacheuta Formation	lower part of the formation	middle Upper Triassic	Biozona de Dicroidium odontopteroides, Dicroidium landifolium (OL)		Cycadocarpidium	andium				Fraxinopsis	andium			Gnetales	Gymnospermae	8			x
Artabe et al.	2001		Argentina		Cacheuta	Cacheuta Formation	lower part of the formation	middle Upper Triassic	Biozona de Dicroidium odontopteroides, Dicroidium landifolium (OL)		Cycadocarpidium	minus				Cycadocarpidium	minus			Cycadales	Cycadophyta	8			x
Artabe et al.	2001		Argentina		Cacheuta	Cacheuta Formation	lower part of the formation	middle Upper Triassic	Biozona de Dicroidium odontopteroides, Dicroidium landifolium (OL)		Dicroidium	lancifolium				Dicroidium	lancifolium		Corystospermaceae	Corystospermales	Pteridospermatophyta	8
Artabe et al.	2001		Argentina		Cacheuta	Cacheuta Formation	lower part of the formation	middle Upper Triassic	Biozona de Dicroidium odontopteroides, Dicroidium landifolium (OL)		Dicroidium	odontopterioides				Dicroidium	odontopteroides		Corystospermaceae	Corystospermales	Pteridospermatophyta	8
Artabe et al.	2001		Argentina		Cacheuta	Cacheuta Formation	lower part of the formation	middle Upper Triassic	Biozona de Dicroidium odontopteroides, Dicroidium landifolium (OL)		Dicroidium	pinnis-distantibus				Dicroidium	pinnis-distantibus		Corystospermaceae	Corystospermales	Pteridospermatophyta	8
Artabe et al.	2001		Argentina		Cacheuta	Cacheuta Formation	lower part of the formation	middle Upper Triassic	Biozona de Dicroidium odontopteroides, Dicroidium landifolium (OL)		Elatocladus	plana				Elatocladus	plana		Podocarpaceae	Coniferales	Coniferophyta	8
Artabe et al.	2001		Argentina		Cacheuta	Cacheuta Formation	lower part of the formation	middle Upper Triassic	Biozona de Dicroidium odontopteroides, Dicroidium landifolium (OL)		Fanerotheca	dichotoma				Famerotheca	dichotoma		Corystospermaceae	Corystospermales	Pteridospermatophyta	8
Artabe et al.	2001		Argentina		Cacheuta	Cacheuta Formation	lower part of the formation	middle Upper Triassic	Biozona de Dicroidium odontopteroides, Dicroidium landifolium (OL)		Feruglioa	samaroides				Feruglioa	samaroides		Corystospermaceae	Corystospermales	Pteridospermatophyta	8
Artabe et al.	2001		Argentina		Cacheuta	Cacheuta Formation	lower part of the formation	middle Upper Triassic	Biozona de Dicroidium odontopteroides, Dicroidium landifolium (OL)		Heidiphyllum	elongatum				Heidiphyllum	elongatum			Voltziales	Coniferophyta	8
Artabe et al.	2001		Argentina		Cacheuta	Cacheuta Formation	lower part of the formation	middle Upper Triassic	Biozona de Dicroidium odontopteroides, Dicroidium landifolium (OL)		Johnstonia	coriacea				Dicroidium	coriaceum		Corystospermaceae	Corystospermales	Pteridospermatophyta	8
Artabe et al.	2001		Argentina		Cacheuta	Cacheuta Formation	lower part of the formation	middle Upper Triassic	Biozona de Dicroidium odontopteroides, Dicroidium landifolium (OL)		Johnstonia	stelzneriana				Dicroidium	stelznerianum		Corystospermaceae	Corystospermales	Pteridospermatophyta	8
Artabe et al.	2001		Argentina		Cacheuta	Cacheuta Formation	lower part of the formation	middle Upper Triassic	Biozona de Dicroidium odontopteroides, Dicroidium landifolium (OL)		Kurtziana	cacheutensis				Kurtziana	cacheutensis			Cycadales	Cycadophyta	8			x
Artabe et al.	2001		Argentina		Cacheuta	Cacheuta Formation	lower part of the formation	middle Upper Triassic	Biozona de Dicroidium odontopteroides, Dicroidium landifolium (OL)		Phacolepis	mendozana				Phacolepis	mendozana			Coniferales	Coniferophyta	8
Artabe et al.	2001		Argentina		Cacheuta	Cacheuta Formation	lower part of the formation	middle Upper Triassic	Biozona de Dicroidium odontopteroides, Dicroidium landifolium (OL)		Pseudoctenis	falconeriana				Pseudoctenis	falconeriana			Cycadales	Cycadophyta	8			x
Artabe et al.	2001		Argentina		Cacheuta	Cacheuta Formation	lower part of the formation	middle Upper Triassic	Biozona de Dicroidium odontopteroides, Dicroidium landifolium (OL)		Pteruchus	simmondsi				Pteruchus	simmondsii		Corystospermaceae	Corystospermales	Pteridospermatophyta	8
Artabe et al.	2001		Argentina		Cacheuta	Cacheuta Formation	lower part of the formation	middle Upper Triassic	Biozona de Dicroidium odontopteroides, Dicroidium landifolium (OL)		Sphenobaiera	argentinae				Sphenobaiera	argentinae		incertae sedis	Ginkgoales	Ginkgophyta	8
Artabe et al.	2001		Argentina		Cacheuta	Cacheuta Formation	lower part of the formation	middle Upper Triassic	Biozona de Dicroidium odontopteroides, Dicroidium landifolium (OL)		Umkomasia		sp.			Umkomasia		sp.	Corystospermaceae	Corystospermales	Pteridospermatophyta	8		x
Artabe et al.	2001		Argentina		Cacheuta	Cacheuta Formation	lower part of the formation	middle Upper Triassic	Biozona de Dicroidium odontopteroides, Dicroidium landifolium (OL)		Umkomasia	cacheutensis				Umkomasia	cacheutensis		Corystospermaceae	Corystospermales	Pteridospermatophyta	8
Artabe et al.	2001		Argentina		Cacheuta	Cacheuta Formation	lower part of the formation	middle Upper Triassic	Biozona de Dicroidium odontopteroides, Dicroidium landifolium (OL)		Xylopteris	argentina				Dicroidium	argentina		Corystospermaceae	Corystospermales	Pteridospermatophyta	8
Artabe et al.	2001		Argentina		Cacheuta	Cacheuta Formation	lower part of the formation	middle Upper Triassic	Biozona de Dicroidium odontopteroides, Dicroidium landifolium (OL)		Yabeiella	brackebuschiana				Yabeiella	brackebuschiana			Gnetales	Gymnospermae	8			x
Artabe et al.	2001		Argentina		Cacheuta	Cacheuta Formation	lower part of the formation	middle Upper Triassic	Biozona de Dicroidium odontopteroides, Dicroidium landifolium (OL)		Yabeiella	mareyesiaca				Yabeiella	mareyesiaca			Gnetales	Gymnospermae	8			x
Artabe et al.	2001		Argentina		Cacheuta	Cacheuta Formation	lower part of the formation	middle Upper Triassic	Biozona de Dicroidium odontopteroides, Dicroidium landifolium (OL)		Zuberia	feistmanteli				Dicroidium	feistmanteli		Corystospermaceae	Corystospermales	Pteridospermatophyta	8
Artabe et al.	2001		Argentina		Cacheuta	Potrerillo Formation	upper part of the Potrerillo Formation	upper Ladinian-Carnian	Biozona de Yabeiella brackebuschiana, Scytophyllum neuburgianum, Rhexoxylonpiatnizkyi (BNP)		Antevsia	extans				Antevsia	extans		Peltaspermaceae	Peltaspermales	Pteridospermatophyta	NA
Artabe et al.	2001		Argentina		Cacheuta	Potrerillo Formation	upper part of the Potrerillo Formation	upper Ladinian-Carnian	Biozona de Yabeiella brackebuschiana, Scytophyllum neuburgianum, Rhexoxylonpiatnizkyi (BNP)		Asterotheca	truempyi				Asterotheca	truempyi		Asterothecaceae	Marattiales	Pteridophyta	NA
Artabe et al.	2001		Argentina		Cacheuta	Potrerillo Formation	upper part of the Potrerillo Formation	upper Ladinian-Carnian	Biozona de Yabeiella brackebuschiana, Scytophyllum neuburgianum, Rhexoxylonpiatnizkyi (BNP)		Baiera	cuyana				Baiera	cuyana		incertae sedis	Ginkgoales	Ginkgophyta	NA
Artabe et al.	2001		Argentina		Cacheuta	Potrerillo Formation	upper part of the Potrerillo Formation	upper Ladinian-Carnian	Biozona de Yabeiella brackebuschiana, Scytophyllum neuburgianum, Rhexoxylonpiatnizkyi (BNP)		Baiera	rollerii				Baiera	ginkgoides		incertae sedis	Ginkgoales	Ginkgophyta	NA
Artabe et al.	2001		Argentina		Cacheuta	Potrerillo Formation	upper part of the Potrerillo Formation	upper Ladinian-Carnian	Biozona de Yabeiella brackebuschiana, Scytophyllum neuburgianum, Rhexoxylonpiatnizkyi (BNP)		Cladophlebis	copiosa				Cladophlebis	copiosa		Osmundaceae	Osmundales	Pteridophyta	NA
Artabe et al.	2001		Argentina		Cacheuta	Potrerillo Formation	upper part of the Potrerillo Formation	upper Ladinian-Carnian	Biozona de Yabeiella brackebuschiana, Scytophyllum neuburgianum, Rhexoxylonpiatnizkyi (BNP)		Cladophlebis	kurtzi				Cladophlebis	kurtzii		Osmundaceae	Osmundales	Pteridophyta	NA
Artabe et al.	2001		Argentina		Cacheuta	Potrerillo Formation	upper part of the Potrerillo Formation	upper Ladinian-Carnian	Biozona de Yabeiella brackebuschiana, Scytophyllum neuburgianum, Rhexoxylonpiatnizkyi (BNP)		Cladophlebis	mendozaensis				Cladophlebis	mendozaensis		Osmundaceae	Osmundales	Pteridophyta	NA
Artabe et al.	2001		Argentina		Cacheuta	Potrerillo Formation	upper part of the Potrerillo Formation	upper Ladinian-Carnian	Biozona de Yabeiella brackebuschiana, Scytophyllum neuburgianum, Rhexoxylonpiatnizkyi (BNP)		Cladophlebis	mesozoica				Cladophlebis	mesozoica		Osmundaceae	Osmundales	Pteridophyta	NA
Artabe et al.	2001		Argentina		Cacheuta	Potrerillo Formation	upper part of the Potrerillo Formation	upper Ladinian-Carnian	Biozona de Yabeiella brackebuschiana, Scytophyllum neuburgianum, Rhexoxylonpiatnizkyi (BNP)		Cordaicarpus		sp.			Cordaicarpus		sp.		Cordaitales	Gymnospermae	NA		x	x
Artabe et al.	2001		Argentina		Cacheuta	Potrerillo Formation	upper part of the Potrerillo Formation	upper Ladinian-Carnian	Biozona de Yabeiella brackebuschiana, Scytophyllum neuburgianum, Rhexoxylonpiatnizkyi (BNP)		Cycadocarpidium	andium				Fraxinopsis	andium			Gnetales	Gymnospermae	NA			x
Artabe et al.	2001		Argentina		Cacheuta	Potrerillo Formation	upper part of the Potrerillo Formation	upper Ladinian-Carnian	Biozona de Yabeiella brackebuschiana, Scytophyllum neuburgianum, Rhexoxylonpiatnizkyi (BNP)		Cycadocarpidium	majus				Cycadocarpidium	majus			Cycadales	Cycadophyta	NA			x
Artabe et al.	2001		Argentina		Cacheuta	Potrerillo Formation	upper part of the Potrerillo Formation	upper Ladinian-Carnian	Biozona de Yabeiella brackebuschiana, Scytophyllum neuburgianum, Rhexoxylonpiatnizkyi (BNP)		Cycadocarpidium	minus				Cycadocarpidium	minus			Cycadales	Cycadophyta	NA			x
Artabe et al.	2001		Argentina		Cacheuta	Potrerillo Formation	upper part of the Potrerillo Formation	upper Ladinian-Carnian	Biozona de Yabeiella brackebuschiana, Scytophyllum neuburgianum, Rhexoxylonpiatnizkyi (BNP)		Dicroidium	crassum				Dicroidium	crassum		Corystospermaceae	Corystospermales	Pteridospermatophyta	NA
Artabe et al.	2001		Argentina		Cacheuta	Potrerillo Formation	upper part of the Potrerillo Formation	upper Ladinian-Carnian	Biozona de Yabeiella brackebuschiana, Scytophyllum neuburgianum, Rhexoxylonpiatnizkyi (BNP)		Dicroidium	odontopterioides				Dicroidium	odontopteroides		Corystospermaceae	Corystospermales	Pteridospermatophyta	NA
Artabe et al.	2001		Argentina		Cacheuta	Potrerillo Formation	upper part of the Potrerillo Formation	upper Ladinian-Carnian	Biozona de Yabeiella brackebuschiana, Scytophyllum neuburgianum, Rhexoxylonpiatnizkyi (BNP)		Equisetites	fertilis				Equisetites	fertilis		Equisetaceae	Equisetales	Sphenophyta	NA
Artabe et al.	2001		Argentina		Cacheuta	Potrerillo Formation	upper part of the Potrerillo Formation	upper Ladinian-Carnian	Biozona de Yabeiella brackebuschiana, Scytophyllum neuburgianum, Rhexoxylonpiatnizkyi (BNP)		Feruglioa	samaroides				Feruglioa	samaroides		Corystospermaceae	Corystospermales	Pteridospermatophyta	NA
Artabe et al.	2001		Argentina		Cacheuta	Potrerillo Formation	upper part of the Potrerillo Formation	upper Ladinian-Carnian	Biozona de Yabeiella brackebuschiana, Scytophyllum neuburgianum, Rhexoxylonpiatnizkyi (BNP)		Ginkgoidium	bifidum				Ginkgoidium	bifidum		Ginkgoaceae	Ginkgoales	Ginkgophyta	NA
Artabe et al.	2001		Argentina		Cacheuta	Potrerillo Formation	upper part of the Potrerillo Formation	upper Ladinian-Carnian	Biozona de Yabeiella brackebuschiana, Scytophyllum neuburgianum, Rhexoxylonpiatnizkyi (BNP)		Ginkgoites		sp.			Ginkgoites		sp.	Ginkgoaceae	Ginkgoales	Ginkgophyta	NA		x
Artabe et al.	2001		Argentina		Cacheuta	Potrerillo Formation	upper part of the Potrerillo Formation	upper Ladinian-Carnian	Biozona de Yabeiella brackebuschiana, Scytophyllum neuburgianum, Rhexoxylonpiatnizkyi (BNP)		Ginkgoites	truncata				Ginkgoites	truncata		Ginkgoaceae	Ginkgoales	Ginkgophyta	NA
Artabe et al.	2001		Argentina		Cacheuta	Potrerillo Formation	upper part of the Potrerillo Formation	upper Ladinian-Carnian	Biozona de Yabeiella brackebuschiana, Scytophyllum neuburgianum, Rhexoxylonpiatnizkyi (BNP)		Heidiphyllum	elongatum				Heidiphyllum	elongatum			Voltziales	Coniferophyta	NA
Artabe et al.	2001		Argentina		Cacheuta	Potrerillo Formation	upper part of the Potrerillo Formation	upper Ladinian-Carnian	Biozona de Yabeiella brackebuschiana, Scytophyllum neuburgianum, Rhexoxylonpiatnizkyi (BNP)		Johnstonia	coriacea				Dicroidium	coriaceum		Corystospermaceae	Corystospermales	Pteridospermatophyta	NA
Artabe et al.	2001		Argentina		Cacheuta	Potrerillo Formation	upper part of the Potrerillo Formation	upper Ladinian-Carnian	Biozona de Yabeiella brackebuschiana, Scytophyllum neuburgianum, Rhexoxylonpiatnizkyi (BNP)		Johnstonia	stelzneriana				Dicroidium	stelznerianum		Corystospermaceae	Corystospermales	Pteridospermatophyta	NA
Artabe et al.	2001		Argentina		Cacheuta	Potrerillo Formation	upper part of the Potrerillo Formation	upper Ladinian-Carnian	Biozona de Yabeiella brackebuschiana, Scytophyllum neuburgianum, Rhexoxylonpiatnizkyi (BNP)		Kurtziana	brandmayri				Kurtziana	brandmayri			Cycadales	Cycadophyta	NA			x
Artabe et al.	2001		Argentina		Cacheuta	Potrerillo Formation	upper part of the Potrerillo Formation	upper Ladinian-Carnian	Biozona de Yabeiella brackebuschiana, Scytophyllum neuburgianum, Rhexoxylonpiatnizkyi (BNP)		Lepidopteris	madagascariensis				Lepidopteris	madagascariensis		Peltaspermaceae	Peltaspermales	Pteridospermatophyta	NA
Artabe et al.	2001		Argentina		Cacheuta	Potrerillo Formation	upper part of the Potrerillo Formation	upper Ladinian-Carnian	Biozona de Yabeiella brackebuschiana, Scytophyllum neuburgianum, Rhexoxylonpiatnizkyi (BNP)		Lobifolia	dejerseyi				Nymbopteron	dejerseyi		incertae sedis	Osmundales	Pteridophyta	NA
Artabe et al.	2001		Argentina		Cacheuta	Potrerillo Formation	upper part of the Potrerillo Formation	upper Ladinian-Carnian	Biozona de Yabeiella brackebuschiana, Scytophyllum neuburgianum, Rhexoxylonpiatnizkyi (BNP)		Muscites	guescelini				Muscites	guescelini				Bryophyta	NA
Artabe et al.	2001		Argentina		Cacheuta	Potrerillo Formation	upper part of the Potrerillo Formation	upper Ladinian-Carnian	Biozona de Yabeiella brackebuschiana, Scytophyllum neuburgianum, Rhexoxylonpiatnizkyi (BNP)		Neocalamites	carrerei				Neocalamites	carrerei		Equisetaceae	Equisetales	Sphenophyta	NA
Artabe et al.	2001		Argentina		Cacheuta	Potrerillo Formation	upper part of the Potrerillo Formation	upper Ladinian-Carnian	Biozona de Yabeiella brackebuschiana, Scytophyllum neuburgianum, Rhexoxylonpiatnizkyi (BNP)		Nododendron	suberosum				Nododendron	suberosum			Equisetales	Sphenophyta	NA
Artabe et al.	2001		Argentina		Cacheuta	Potrerillo Formation	upper part of the Potrerillo Formation	upper Ladinian-Carnian	Biozona de Yabeiella brackebuschiana, Scytophyllum neuburgianum, Rhexoxylonpiatnizkyi (BNP)		Pachydermophyllum	dubium				Pachydermophyllum	dubium		Peltaspermaceae	Peltaspermales	Pteridospermatophyta	NA
Artabe et al.	2001		Argentina		Cacheuta	Potrerillo Formation	upper part of the Potrerillo Formation	upper Ladinian-Carnian	Biozona de Yabeiella brackebuschiana, Scytophyllum neuburgianum, Rhexoxylonpiatnizkyi (BNP)		Pachydermophyllum	pinnatum				Pachydermophyllum	pinnatum		Peltaspermaceae	Peltaspermales	Pteridospermatophyta	NA
Artabe et al.	2001		Argentina		Cacheuta	Potrerillo Formation	upper part of the Potrerillo Formation	upper Ladinian-Carnian	Biozona de Yabeiella brackebuschiana, Scytophyllum neuburgianum, Rhexoxylonpiatnizkyi (BNP)		Pachydermophyllum	praecordillerae				Pachydermophyllum	praecordillerae		Peltaspermaceae	Peltaspermales	Pteridospermatophyta	NA
Artabe et al.	2001		Argentina		Cacheuta	Potrerillo Formation	upper part of the Potrerillo Formation	upper Ladinian-Carnian	Biozona de Yabeiella brackebuschiana, Scytophyllum neuburgianum, Rhexoxylonpiatnizkyi (BNP)		Phyllotheca	australis				Phyllotheca	australis		Equisetaceae	Equisetales	Sphenophyta	NA
Artabe et al.	2001		Argentina		Cacheuta	Potrerillo Formation	upper part of the Potrerillo Formation	upper Ladinian-Carnian	Biozona de Yabeiella brackebuschiana, Scytophyllum neuburgianum, Rhexoxylonpiatnizkyi (BNP)		Pteruchus		sp.			Pteruchus		sp.	Corystospermaceae	Corystospermales	Pteridospermatophyta	NA		x
Artabe et al.	2001		Argentina		Cacheuta	Potrerillo Formation	upper part of the Potrerillo Formation	upper Ladinian-Carnian	Biozona de Yabeiella brackebuschiana, Scytophyllum neuburgianum, Rhexoxylonpiatnizkyi (BNP)		Pteruchus	simmondsi				Pteruchus	simmondsii		Corystospermaceae	Corystospermales	Pteridospermatophyta	NA
Artabe et al.	2001		Argentina		Cacheuta	Potrerillo Formation	upper part of the Potrerillo Formation	upper Ladinian-Carnian	Biozona de Yabeiella brackebuschiana, Scytophyllum neuburgianum, Rhexoxylonpiatnizkyi (BNP)		Sagenopteris	longicaulis				Glossopteris	longicaulis		Glossopteridaceae	Glossopteridales	Pteridospermatophyta	NA
Artabe et al.	2001		Argentina		Cacheuta	Potrerillo Formation	upper part of the Potrerillo Formation	upper Ladinian-Carnian	Biozona de Yabeiella brackebuschiana, Scytophyllum neuburgianum, Rhexoxylonpiatnizkyi (BNP)		Sphenobaiera	argentinae				Sphenobaiera	argentinae		incertae sedis	Ginkgoales	Ginkgophyta	NA
Artabe et al.	2001		Argentina		Cacheuta	Potrerillo Formation	upper part of the Potrerillo Formation	upper Ladinian-Carnian	Biozona de Yabeiella brackebuschiana, Scytophyllum neuburgianum, Rhexoxylonpiatnizkyi (BNP)		Telemachus	elongatus				Heidiphyllum	elongatum			Voltziales	Coniferophyta	NA
Artabe et al.	2001		Argentina		Cacheuta	Potrerillo Formation	upper part of the Potrerillo Formation	upper Ladinian-Carnian	Biozona de Yabeiella brackebuschiana, Scytophyllum neuburgianum, Rhexoxylonpiatnizkyi (BNP)		Telemachus	lignosus				Telemachus	lignosus			Voltziales	Coniferophyta	NA
Artabe et al.	2001		Argentina		Cacheuta	Potrerillo Formation	upper part of the Potrerillo Formation	upper Ladinian-Carnian	Biozona de Yabeiella brackebuschiana, Scytophyllum neuburgianum, Rhexoxylonpiatnizkyi (BNP)		Xylopteris	argentina				Dicroidium	argentina		Corystospermaceae	Corystospermales	Pteridospermatophyta	NA
Artabe et al.	2001		Argentina		Cacheuta	Potrerillo Formation	upper part of the Potrerillo Formation	upper Ladinian-Carnian	Biozona de Yabeiella brackebuschiana, Scytophyllum neuburgianum, Rhexoxylonpiatnizkyi (BNP)		Xylopteris	argentinae				Dicroidium	argentina		Corystospermaceae	Corystospermales	Pteridospermatophyta	NA
Artabe et al.	2001		Argentina		Cacheuta	Potrerillo Formation	upper part of the Potrerillo Formation	upper Ladinian-Carnian	Biozona de Yabeiella brackebuschiana, Scytophyllum neuburgianum, Rhexoxylonpiatnizkyi (BNP)		Xylopteris	elongata				Dicroidium	elongatum		Corystospermaceae	Corystospermales	Pteridospermatophyta	NA
Artabe et al.	2001		Argentina		Cacheuta	Potrerillo Formation	upper part of the Potrerillo Formation	upper Ladinian-Carnian	Biozona de Yabeiella brackebuschiana, Scytophyllum neuburgianum, Rhexoxylonpiatnizkyi (BNP)		Yabeiella	brackebuschiana				Yabeiella	brackebuschiana			Gnetales	Gymnospermae	NA			x
Artabe et al.	2001		Argentina		Cacheuta	Potrerillo Formation	upper part of the Potrerillo Formation	upper Ladinian-Carnian	Biozona de Yabeiella brackebuschiana, Scytophyllum neuburgianum, Rhexoxylonpiatnizkyi (BNP)		Yabeiella	mareyesiaca				Yabeiella	mareyesiaca			Gnetales	Gymnospermae	NA			x
Artabe et al.	2001		Argentina		Cacheuta	Potrerillo Formation	upper part of the Potrerillo Formation	upper Ladinian-Carnian	Biozona de Yabeiella brackebuschiana, Scytophyllum neuburgianum, Rhexoxylonpiatnizkyi (BNP)		Yabeiella	spatulata				Yabeiella	spathulata			Gnetales	Gymnospermae	NA			x
Artabe et al.	2001		Argentina		Cacheuta	Potrerillo Formation	upper part of the Potrerillo Formation	upper Ladinian-Carnian	Biozona de Yabeiella brackebuschiana, Scytophyllum neuburgianum, Rhexoxylonpiatnizkyi (BNP)		Yabeiella	wielandi				Yabeiella	wielandi			Gnetales	Gymnospermae	NA			x
Artabe et al.	2001		Argentina		Canadon de Pancho	Paso Flores Formation		upper Upper Triassic	Biozona de Dicroidium tenuiserratum, Linguifolium arctum, Protocircoporoxylon marianensis (DLM)		Cordaicarpus		sp.			Cordaicarpus		sp.		Cordaitales	Gymnospermae	8		x	x
Artabe et al.	2001		Argentina		Canadon de Pancho	Paso Flores Formation		upper Upper Triassic	Biozona de Dicroidium tenuiserratum, Linguifolium arctum, Protocircoporoxylon marianensis (DLM)		Cycadocarpidium	andium				Fraxinopsis	andium			Gnetales	Gymnospermae	8			x
Artabe et al.	2001		Argentina		Canadon de Pancho	Paso Flores Formation		upper Upper Triassic	Biozona de Dicroidium tenuiserratum, Linguifolium arctum, Protocircoporoxylon marianensis (DLM)		Cycadocarpidium	majus				Cycadocarpidium	majus			Cycadales	Cycadophyta	8			x
Artabe et al.	2001		Argentina		Canadon de Pancho	Paso Flores Formation		upper Upper Triassic	Biozona de Dicroidium tenuiserratum, Linguifolium arctum, Protocircoporoxylon marianensis (DLM)		Czekanowskia	rigali				Czekanowskia	rigali			Czekanowskiales	Gymnospermae	8			x
Artabe et al.	2001		Argentina		Canadon de Pancho	Paso Flores Formation		upper Upper Triassic	Biozona de Dicroidium tenuiserratum, Linguifolium arctum, Protocircoporoxylon marianensis (DLM)		Dicroidium	crassum				Dicroidium	crassum		Corystospermaceae	Corystospermales	Pteridospermatophyta	8
Artabe et al.	2001		Argentina		Canadon de Pancho	Paso Flores Formation		upper Upper Triassic	Biozona de Dicroidium tenuiserratum, Linguifolium arctum, Protocircoporoxylon marianensis (DLM)		Dicroidium	lancifolium				Dicroidium	lancifolium		Corystospermaceae	Corystospermales	Pteridospermatophyta	8
Artabe et al.	2001		Argentina		Canadon de Pancho	Paso Flores Formation		upper Upper Triassic	Biozona de Dicroidium tenuiserratum, Linguifolium arctum, Protocircoporoxylon marianensis (DLM)		Dicroidium	odontopteroides				Dicroidium	odontopteroides		Corystospermaceae	Corystospermales	Pteridospermatophyta	8
Artabe et al.	2001		Argentina		Canadon de Pancho	Paso Flores Formation		upper Upper Triassic	Biozona de Dicroidium tenuiserratum, Linguifolium arctum, Protocircoporoxylon marianensis (DLM)		Heidiphyllum	elonagatum				Heidiphyllum	elongatum			Voltziales	Coniferophyta	8
Artabe et al.	2001		Argentina		Canadon de Pancho	Paso Flores Formation		upper Upper Triassic	Biozona de Dicroidium tenuiserratum, Linguifolium arctum, Protocircoporoxylon marianensis (DLM)		Johnstonia	stelzneriana				Dicroidium	stelznerianum		Corystospermaceae	Corystospermales	Pteridospermatophyta	8
Artabe et al.	2001		Argentina		Canadon de Pancho	Paso Flores Formation		upper Upper Triassic	Biozona de Dicroidium tenuiserratum, Linguifolium arctum, Protocircoporoxylon marianensis (DLM)		Linguifolium	lilleanum				Linguifolium	lilleanum			incertae sedis	Pteridospermatophyta	8
Artabe et al.	2001		Argentina		Canadon de Pancho	Paso Flores Formation		upper Upper Triassic	Biozona de Dicroidium tenuiserratum, Linguifolium arctum, Protocircoporoxylon marianensis (DLM)		Nilssonia	taeniopteroides				Nilssonia	taeniopteroides			Cycadales	Cycadophyta	8			x
Artabe et al.	2001		Argentina		Canadon de Pancho	Paso Flores Formation		upper Upper Triassic	Biozona de Dicroidium tenuiserratum, Linguifolium arctum, Protocircoporoxylon marianensis (DLM)		Pseudoctenis	carteriana				Pseudoctenis	carteriana			Cycadales	Cycadophyta	8			x
Artabe et al.	2001		Argentina		Canadon de Pancho	Paso Flores Formation		upper Upper Triassic	Biozona de Dicroidium tenuiserratum, Linguifolium arctum, Protocircoporoxylon marianensis (DLM)		Scleropteris	grandis				Nymboidiantum	grandis		incertae sedis	Filicales	Pteridophyta	8
Artabe et al.	2001		Argentina		Canadon de Pancho	Paso Flores Formation		upper Upper Triassic	Biozona de Dicroidium tenuiserratum, Linguifolium arctum, Protocircoporoxylon marianensis (DLM)		Sphenobaiera	robusta				Sphenobaiera	coronata		incertae sedis	Ginkgoales	Ginkgophyta	8
Artabe et al.	2001		Argentina		Canadon de Pancho	Paso Flores Formation		upper Upper Triassic	Biozona de Dicroidium tenuiserratum, Linguifolium arctum, Protocircoporoxylon marianensis (DLM)		Taeniopteris	lenticuliformis				Taeniopteris	lenticuliformis		Taeniopteridaceae	incertae sedis	Pteridophylla	8
Artabe et al.	2001		Argentina		Canadon de Pancho	Paso Flores Formation		upper Upper Triassic	Biozona de Dicroidium tenuiserratum, Linguifolium arctum, Protocircoporoxylon marianensis (DLM)		Xylopteris	elongata				Dicroidium	elongatum		Corystospermaceae	Corystospermales	Pteridospermatophyta	8
Artabe et al.	2001		Argentina		Canadon de Pancho	Paso Flores Formation		upper Upper Triassic	Biozona de Dicroidium tenuiserratum, Linguifolium arctum, Protocircoporoxylon marianensis (DLM)		Zuberia	sahnii				Dicroidium	sahnii		Corystospermaceae	Corystospermales	Pteridospermatophyta	8
Artabe et al.	2001		Argentina		Canadon de Pancho	Paso Flores Formation		upper Upper Triassic	Biozona de Dicroidium tenuiserratum, Linguifolium arctum, Protocircoporoxylon marianensis (DLM)		Zuberia	zuberi				Dicroidium	zuberi		Corystospermaceae	Corystospermales	Pteridospermatophyta	8
Artabe et al.	2001		Argentina		Cerro Mariana	Paso Flores Formation	upper part of the formation	upper Upper Triassic	Biozona de Dicroidium tenuiserratum, Linguifolium arctum, Protocircoporoxylon marianensis (DLM)		Cladophlebis	kurtzi				Cladophlebis	kurtzii		Osmundaceae	Osmundales	Pteridophyta	8
Artabe et al.	2001		Argentina		Cerro Mariana	Paso Flores Formation	upper part of the formation	upper Upper Triassic	Biozona de Dicroidium tenuiserratum, Linguifolium arctum, Protocircoporoxylon marianensis (DLM)		Dicroidium	lancifolium				Dicroidium	lancifolium		Corystospermaceae	Corystospermales	Pteridospermatophyta	8
Artabe et al.	2001		Argentina		Cerro Mariana	Paso Flores Formation	upper part of the formation	upper Upper Triassic	Biozona de Dicroidium tenuiserratum, Linguifolium arctum, Protocircoporoxylon marianensis (DLM)		Dictyophyllum	tenuifolium				Dictyophyllum	tenuifolium		Dipteridaceae	Filicales	Pteridophyta	8
Artabe et al.	2001		Argentina		Cerro Mariana	Paso Flores Formation	upper part of the formation	upper Upper Triassic	Biozona de Dicroidium tenuiserratum, Linguifolium arctum, Protocircoporoxylon marianensis (DLM)		Linguifolium	arctum				Linguifolium	arctum			incertae sedis	Pteridospermatophyta	8
Artabe et al.	2001		Argentina		Cerro Mariana	Paso Flores Formation	upper part of the formation	upper Upper Triassic	Biozona de Dicroidium tenuiserratum, Linguifolium arctum, Protocircoporoxylon marianensis (DLM)		Linguifolium	tenison-woodsii				Linguifolium	tenison-woodsii			incertae sedis	Pteridospermatophyta	8
Artabe et al.	2001		Argentina		Cerro Mariana	Paso Flores Formation	upper part of the formation	upper Upper Triassic	Biozona de Dicroidium tenuiserratum, Linguifolium arctum, Protocircoporoxylon marianensis (DLM)		Taeniopteris	lenticuliformis				Taeniopteris	lenticuliformis		Taeniopteridaceae	incertae sedis	Pteridophylla	8
Artabe et al.	2001		Argentina		Cortaderita	Cortaderita Formation	upper, red section	middle Upper Triassic	Biozona de Dicroidium odontopteroides, Dicroidium landifolium (OL)		Dicroidium	lancifolium				Dicroidium	lancifolium		Corystospermaceae	Corystospermales	Pteridospermatophyta	8
Artabe et al.	2001		Argentina		Cortaderita	Cortaderita Formation	upper, red section	middle Upper Triassic	Biozona de Dicroidium odontopteroides, Dicroidium landifolium (OL)		Dicroidium	odontopterioides				Dicroidium	odontopteroides		Corystospermaceae	Corystospermales	Pteridospermatophyta	8
Artabe et al.	2001		Argentina		Cortaderita	Cortaderita Formation	upper, red section	middle Upper Triassic	Biozona de Dicroidium odontopteroides, Dicroidium landifolium (OL)		Ginkgoales					Ginkgoales			Ginkgoaceae	Ginkgoales	Ginkgophyta	8	x
Artabe et al.	2001		Argentina		Cortaderita, Mona Don Francisco	Cortaderita Formation		lower Ladinian	Biozona de Yabeiella mareyesiaca, Scytophyllum benettiae, Protocircoporoxylon (=Protophyllocladoxylon) cortaderitaensis (MBC)		Cladophlebis		sp.			Cladophlebis		sp.	Osmundaceae	Osmundales	Pteridophyta	7		x
Artabe et al.	2001		Argentina		Cortaderita, Mona Don Francisco	Cortaderita Formation		lower Ladinian	Biozona de Yabeiella mareyesiaca, Scytophyllum benettiae, Protocircoporoxylon (=Protophyllocladoxylon) cortaderitaensis (MBC)		Neocalamites	carrerei				Neocalamites	carrerei		Equisetaceae	Equisetales	Sphenophyta	7
Artabe et al.	2001		Argentina		Cortaderita, Mona Don Francisco	Cortaderita Formation		lower Ladinian	Biozona de Yabeiella mareyesiaca, Scytophyllum benettiae, Protocircoporoxylon (=Protophyllocladoxylon) cortaderitaensis (MBC)		Peltaspermum		sp.			Peltaspermum		sp.	Peltaspermaceae	Peltaspermales	Pteridospermatophyta	7		x
Artabe et al.	2001		Argentina		Cortaderita, Mona Don Francisco	Cortaderita Formation		lower Ladinian	Biozona de Yabeiella mareyesiaca, Scytophyllum benettiae, Protocircoporoxylon (=Protophyllocladoxylon) cortaderitaensis (MBC)		Protocircoporoxylon	cortaderitaense				Rhexoxylon	cortaderitaense		Corystospermaceae	Corystospermales	Pteridospermatophyta	7
Artabe et al.	2001		Argentina		Cortaderita, Mona Don Francisco	Cortaderita Formation		lower Ladinian	Biozona de Yabeiella mareyesiaca, Scytophyllum benettiae, Protocircoporoxylon (=Protophyllocladoxylon) cortaderitaensis (MBC)		Pseudoctenis		sp. A			Pseudoctenis		sp.		Cycadales	Cycadophyta	7		x	x
Artabe et al.	2001		Argentina		Cortaderita, Mona Don Francisco	Cortaderita Formation		lower Ladinian	Biozona de Yabeiella mareyesiaca, Scytophyllum benettiae, Protocircoporoxylon (=Protophyllocladoxylon) cortaderitaensis (MBC)		Rhexoxylon		sp. A			Rhexoxylon		sp.	Corystospermaceae	Corystospermales	Pteridospermatophyta	7		x
Artabe et al.	2001		Argentina		Cortaderita, Mona Don Francisco	Cortaderita Formation		lower Ladinian	Biozona de Yabeiella mareyesiaca, Scytophyllum benettiae, Protocircoporoxylon (=Protophyllocladoxylon) cortaderitaensis (MBC)		Scyophyllum	bonettiae				Scytophyllum	bonettiae		Peltaspermaceae	Peltaspermales	Pteridospermatophyta	7
Artabe et al.	2001		Argentina		Cortaderita, Mona Don Francisco	Cortaderita Formation		lower Ladinian	Biozona de Yabeiella mareyesiaca, Scytophyllum benettiae, Protocircoporoxylon (=Protophyllocladoxylon) cortaderitaensis (MBC)		Tranquiloxylon		sp.			Tranquiloxylon		sp.	Corystospermaceae	Corystospermales	Pteridospermatophyta	7		x
Artabe et al.	2001		Argentina		Cortaderita, Mona Don Francisco	Cortaderita Formation		lower Ladinian	Biozona de Yabeiella mareyesiaca, Scytophyllum benettiae, Protocircoporoxylon (=Protophyllocladoxylon) cortaderitaensis (MBC)		Zuberia		sp.			Dicroidium		sp.	Corystospermaceae	Corystospermales	Pteridospermatophyta	7		x
Artabe et al.	2001		Argentina		Cortaderita, Mona Don Francisco	Cortaderita Formation		lower Ladinian	Biozona de Yabeiella mareyesiaca, Scytophyllum benettiae, Protocircoporoxylon (=Protophyllocladoxylon) cortaderitaensis (MBC)		Zuberia	papillata				Dicroidium	papillata		Corystospermaceae	Corystospermales	Pteridospermatophyta	7
Artabe et al.	2001		Argentina		Cortaderita, Mona Don Francisco	Cortaderita Formation		lower Ladinian	Biozona de Yabeiella mareyesiaca, Scytophyllum benettiae, Protocircoporoxylon (=Protophyllocladoxylon) cortaderitaensis (MBC)		Zuberia	zuberi				Dicroidium	zuberi		Corystospermaceae	Corystospermales	Pteridospermatophyta	7
Artabe et al.	2001		Argentina		Divisadero Largo	Rio Blanco Formation	lower part	upper Upper Triassic	Biozona de Dicroidium tenuiserratum, Linguifolium arctum, Protocircoporoxylon marianensis (DLM)		Dicroidium	crassum				Dicroidium	crassum		Corystospermaceae	Corystospermales	Pteridospermatophyta	8
Artabe et al.	2001		Argentina		Divisadero Largo	Rio Blanco Formation	lower part	upper Upper Triassic	Biozona de Dicroidium tenuiserratum, Linguifolium arctum, Protocircoporoxylon marianensis (DLM)		Heidiphyllum	elongatum				Heidiphyllum	elongatum			Voltziales	Coniferophyta	8
Artabe et al.	2001		Argentina		Divisadero Largo	Rio Blanco Formation	lower part	upper Upper Triassic	Biozona de Dicroidium tenuiserratum, Linguifolium arctum, Protocircoporoxylon marianensis (DLM)		Xylopteris	elongata				Dicroidium	elongatum		Corystospermaceae	Corystospermales	Pteridospermatophyta	8
Artabe et al.	2001		Argentina		Divisadero Largo	Rio Blanco Formation	lower part	upper Upper Triassic	Biozona de Dicroidium tenuiserratum, Linguifolium arctum, Protocircoporoxylon marianensis (DLM)	cf.	Baiera	cuyana				Baiera	cuyana		incertae sedis	Ginkgoales	Ginkgophyta	8
Artabe et al.	2001		Argentina		Divisadero Largo	Rio Blanco Formation	lower part	upper Upper Triassic	Biozona de Dicroidium tenuiserratum, Linguifolium arctum, Protocircoporoxylon marianensis (DLM)	cf.	Czekanowskia	rigali				Czekanowskia	rigali			Czekanowskiales	Gymnospermae	8			x
Artabe et al.	2001		Argentina		Hoyada de Ischigualasto	Ischigualasto Formation		upper Ladinian-Carnian	Biozona de Yabeiella brackebuschiana, Scytophyllum neuburgianum, Rhexoxylonpiatnizkyi (BNP)		Lepidopteris	strombergensis				Lepidopteris	strombergensis		Peltaspermaceae	Peltaspermales	Pteridospermatophyta	NA
Artabe et al.	2001		Argentina		Hoyada de Ischigualasto	Ischigualasto Formation		upper Ladinian-Carnian	Biozona de Yabeiella brackebuschiana, Scytophyllum neuburgianum, Rhexoxylonpiatnizkyi (BNP)		Rhexoxylon	piatnitzkyi				Rhexoxylon	piatnitzkyi		Corystospermaceae	Corystospermales	Pteridospermatophyta	NA
Artabe et al.	2001		Argentina		Hoyada de Ischigualasto	Ischigualasto Formation		upper Ladinian-Carnian	Biozona de Yabeiella brackebuschiana, Scytophyllum neuburgianum, Rhexoxylonpiatnizkyi (BNP)		Scytophyllum	neuburgianum				Scytophyllum	neuburgianum		Peltaspermaceae	Peltaspermales	Pteridospermatophyta	NA
Artabe et al.	2001		Argentina		Hoyada de Ischigualasto	Ischigualasto Formation		upper Ladinian-Carnian	Biozona de Yabeiella brackebuschiana, Scytophyllum neuburgianum, Rhexoxylonpiatnizkyi (BNP)		Xylopteris	elongata				Dicroidium	elongatum		Corystospermaceae	Corystospermales	Pteridospermatophyta	NA
Artabe et al.	2001		Argentina		Hoyada de Ischigualasto	Ischigualasto Formation		upper Ladinian-Carnian	Biozona de Yabeiella brackebuschiana, Scytophyllum neuburgianum, Rhexoxylonpiatnizkyi (BNP)		Zuberia	papillata				Dicroidium	papillata		Corystospermaceae	Corystospermales	Pteridospermatophyta	NA
Artabe et al.	2001		Argentina		Lomas de Ranquel Huao	Paso Flores Formation		upper Upper Triassic	Biozona de Dicroidium tenuiserratum, Linguifolium arctum, Protocircoporoxylon marianensis (DLM)		Asterotheca	rigbyana				Asterotheca	rigbyana		Asterothecaceae	Marattiales	Pteridophyta	8
Artabe et al.	2001		Argentina		Lomas de Ranquel Huao	Paso Flores Formation		upper Upper Triassic	Biozona de Dicroidium tenuiserratum, Linguifolium arctum, Protocircoporoxylon marianensis (DLM)		Baiera	africana				Baiera	africana		incertae sedis	Ginkgoales	Ginkgophyta	8
Artabe et al.	2001		Argentina		Lomas de Ranquel Huao	Paso Flores Formation		upper Upper Triassic	Biozona de Dicroidium tenuiserratum, Linguifolium arctum, Protocircoporoxylon marianensis (DLM)		Cladophlebis	indica				Cladophlebis	indica		Osmundaceae	Osmundales	Pteridophyta	8
Artabe et al.	2001		Argentina		Lomas de Ranquel Huao	Paso Flores Formation		upper Upper Triassic	Biozona de Dicroidium tenuiserratum, Linguifolium arctum, Protocircoporoxylon marianensis (DLM)		Cladophlebis	kurtzi				Cladophlebis	kurtzii		Osmundaceae	Osmundales	Pteridophyta	8
Artabe et al.	2001		Argentina		Lomas de Ranquel Huao	Paso Flores Formation		upper Upper Triassic	Biozona de Dicroidium tenuiserratum, Linguifolium arctum, Protocircoporoxylon marianensis (DLM)		Cladophlebis	mendozaensis				Cladophlebis	mendozaensis		Osmundaceae	Osmundales	Pteridophyta	8
Artabe et al.	2001		Argentina		Lomas de Ranquel Huao	Paso Flores Formation		upper Upper Triassic	Biozona de Dicroidium tenuiserratum, Linguifolium arctum, Protocircoporoxylon marianensis (DLM)		Coniopteris	harringtoni				Coniopteris	harringtoni		Dicksoniaceae	Filicales	Pteridophyta	8
Artabe et al.	2001		Argentina		Lomas de Ranquel Huao	Paso Flores Formation		upper Upper Triassic	Biozona de Dicroidium tenuiserratum, Linguifolium arctum, Protocircoporoxylon marianensis (DLM)		Dicroidium	lancifolium				Dicroidium	lancifolium		Corystospermaceae	Corystospermales	Pteridospermatophyta	8
Artabe et al.	2001		Argentina		Lomas de Ranquel Huao	Paso Flores Formation		upper Upper Triassic	Biozona de Dicroidium tenuiserratum, Linguifolium arctum, Protocircoporoxylon marianensis (DLM)		Dicroidium	odontopteroides				Dicroidium	odontopteroides		Corystospermaceae	Corystospermales	Pteridospermatophyta	8
Artabe et al.	2001		Argentina		Lomas de Ranquel Huao	Paso Flores Formation		upper Upper Triassic	Biozona de Dicroidium tenuiserratum, Linguifolium arctum, Protocircoporoxylon marianensis (DLM)		Dictyophyllum	rothi				Dictyophyllum	rothi		Dipteridaceae	Filicales	Pteridophyta	8
Artabe et al.	2001		Argentina		Lomas de Ranquel Huao	Paso Flores Formation		upper Upper Triassic	Biozona de Dicroidium tenuiserratum, Linguifolium arctum, Protocircoporoxylon marianensis (DLM)		Dictyophyllum	tenuifolium				Dictyophyllum	tenuifolium		Dipteridaceae	Filicales	Pteridophyta	8
Artabe et al.	2001		Argentina		Lomas de Ranquel Huao	Paso Flores Formation		upper Upper Triassic	Biozona de Dicroidium tenuiserratum, Linguifolium arctum, Protocircoporoxylon marianensis (DLM)		Heidiphyllum	elongatum				Heidiphyllum	elongatum			Voltziales	Coniferophyta	8
Artabe et al.	2001		Argentina		Lomas de Ranquel Huao	Paso Flores Formation		upper Upper Triassic	Biozona de Dicroidium tenuiserratum, Linguifolium arctum, Protocircoporoxylon marianensis (DLM)		Kurtziana	cacheutensis				Kurtziana	cacheutensis			Cycadales	Cycadophyta	8			x
Artabe et al.	2001		Argentina		Lomas de Ranquel Huao	Paso Flores Formation		upper Upper Triassic	Biozona de Dicroidium tenuiserratum, Linguifolium arctum, Protocircoporoxylon marianensis (DLM)		Pachydermophyllum	praecordillerae				Pachydermophyllum	praecordillerae		Peltaspermaceae	Peltaspermales	Pteridospermatophyta	8
Artabe et al.	2001		Argentina		Lomas de Ranquel Huao	Paso Flores Formation		upper Upper Triassic	Biozona de Dicroidium tenuiserratum, Linguifolium arctum, Protocircoporoxylon marianensis (DLM)		Pseudoctenis	carteriana				Pseudoctenis	carteriana			Cycadales	Cycadophyta	8			x
Artabe et al.	2001		Argentina		Paso Flores	Paso Flores Formation		upper Upper Triassic	Biozona de Dicroidium tenuiserratum, Linguifolium arctum, Protocircoporoxylon marianensis (DLM)		Asterotheca	rigbyana				Asterotheca	rigbyana		Asterothecaceae	Marattiales	Pteridophyta	8
Artabe et al.	2001		Argentina		Paso Flores	Paso Flores Formation		upper Upper Triassic	Biozona de Dicroidium tenuiserratum, Linguifolium arctum, Protocircoporoxylon marianensis (DLM)		Baiera	africana				Baiera	africana		incertae sedis	Ginkgoales	Ginkgophyta	8
Artabe et al.	2001		Argentina		Paso Flores	Paso Flores Formation		upper Upper Triassic	Biozona de Dicroidium tenuiserratum, Linguifolium arctum, Protocircoporoxylon marianensis (DLM)		Baiera	furcata				Baiera	furcata		incertae sedis	Ginkgoales	Ginkgophyta	8
Artabe et al.	2001		Argentina		Paso Flores	Paso Flores Formation		upper Upper Triassic	Biozona de Dicroidium tenuiserratum, Linguifolium arctum, Protocircoporoxylon marianensis (DLM)		Cladophlebis	grahami				Cladophlebis	grahami		Osmundaceae	Osmundales	Pteridophyta	8
Artabe et al.	2001		Argentina		Paso Flores	Paso Flores Formation		upper Upper Triassic	Biozona de Dicroidium tenuiserratum, Linguifolium arctum, Protocircoporoxylon marianensis (DLM)		Cladophlebis	indica				Cladophlebis	indica		Osmundaceae	Osmundales	Pteridophyta	8
Artabe et al.	2001		Argentina		Paso Flores	Paso Flores Formation		upper Upper Triassic	Biozona de Dicroidium tenuiserratum, Linguifolium arctum, Protocircoporoxylon marianensis (DLM)		Cordaicarpus		sp.			Cordaicarpus		sp.		Cordaitales	Gymnospermae	8		x	x
Artabe et al.	2001		Argentina		Paso Flores	Paso Flores Formation		upper Upper Triassic	Biozona de Dicroidium tenuiserratum, Linguifolium arctum, Protocircoporoxylon marianensis (DLM)		Czekanowskia	rigali				Czekanowskia	rigali			Czekanowskiales	Gymnospermae	8			x
Artabe et al.	2001		Argentina		Paso Flores	Paso Flores Formation		upper Upper Triassic	Biozona de Dicroidium tenuiserratum, Linguifolium arctum, Protocircoporoxylon marianensis (DLM)		Dicroidium	incisum				Dicroidium	incisum		Corystospermaceae	Corystospermales	Pteridospermatophyta	8
Artabe et al.	2001		Argentina		Paso Flores	Paso Flores Formation		upper Upper Triassic	Biozona de Dicroidium tenuiserratum, Linguifolium arctum, Protocircoporoxylon marianensis (DLM)		Dicroidium	lancifolium				Dicroidium	lancifolium		Corystospermaceae	Corystospermales	Pteridospermatophyta	8
Artabe et al.	2001		Argentina		Paso Flores	Paso Flores Formation		upper Upper Triassic	Biozona de Dicroidium tenuiserratum, Linguifolium arctum, Protocircoporoxylon marianensis (DLM)		Dicroidium	odontopteroides				Dicroidium	odontopteroides		Corystospermaceae	Corystospermales	Pteridospermatophyta	8
Artabe et al.	2001		Argentina		Paso Flores	Paso Flores Formation		upper Upper Triassic	Biozona de Dicroidium tenuiserratum, Linguifolium arctum, Protocircoporoxylon marianensis (DLM)		Dictyophyllum	rothi				Dictyophyllum	rothi		Dipteridaceae	Filicales	Pteridophyta	8
Artabe et al.	2001		Argentina		Paso Flores	Paso Flores Formation		upper Upper Triassic	Biozona de Dicroidium tenuiserratum, Linguifolium arctum, Protocircoporoxylon marianensis (DLM)		Dictyophyllum	tenuifolium				Dictyophyllum	tenuifolium		Dipteridaceae	Filicales	Pteridophyta	8
Artabe et al.	2001		Argentina		Paso Flores	Paso Flores Formation		upper Upper Triassic	Biozona de Dicroidium tenuiserratum, Linguifolium arctum, Protocircoporoxylon marianensis (DLM)		Ginkgo	matatiensis				Ginkgoites	matatiensis		Ginkgoaceae	Ginkgoales	Ginkgophyta	8
Artabe et al.	2001		Argentina		Paso Flores	Paso Flores Formation		upper Upper Triassic	Biozona de Dicroidium tenuiserratum, Linguifolium arctum, Protocircoporoxylon marianensis (DLM)		Goeppertella	stipanicicii				Goeppertella	stipanicicii		Dipteridaceae	Filicales	Pteridophyta	8
Artabe et al.	2001		Argentina		Paso Flores	Paso Flores Formation		upper Upper Triassic	Biozona de Dicroidium tenuiserratum, Linguifolium arctum, Protocircoporoxylon marianensis (DLM)		Heidiphyllum	elongatum				Heidiphyllum	elongatum			Voltziales	Coniferophyta	8
Artabe et al.	2001		Argentina		Paso Flores	Paso Flores Formation		upper Upper Triassic	Biozona de Dicroidium tenuiserratum, Linguifolium arctum, Protocircoporoxylon marianensis (DLM)		Marattia	muensteri				Marattia	muensteri		Marattiaceae	Marattiales	Pteridophyta	8
Artabe et al.	2001		Argentina		Paso Flores	Paso Flores Formation		upper Upper Triassic	Biozona de Dicroidium tenuiserratum, Linguifolium arctum, Protocircoporoxylon marianensis (DLM)		Pseudoctenis	carteriana				Pseudoctenis	carteriana			Cycadales	Cycadophyta	8			x
Artabe et al.	2001		Argentina		Paso Flores	Paso Flores Formation		upper Upper Triassic	Biozona de Dicroidium tenuiserratum, Linguifolium arctum, Protocircoporoxylon marianensis (DLM)		Pseudoctenis	falconeriana				Pseudoctenis	falconeriana			Cycadales	Cycadophyta	8			x
Artabe et al.	2001		Argentina		Paso Flores	Paso Flores Formation		upper Upper Triassic	Biozona de Dicroidium tenuiserratum, Linguifolium arctum, Protocircoporoxylon marianensis (DLM)		Scleropteris	grandis				Nymboidiantum	grandis		incertae sedis	Filicales	Pteridophyta	8
Artabe et al.	2001		Argentina		Paso Flores	Paso Flores Formation		upper Upper Triassic	Biozona de Dicroidium tenuiserratum, Linguifolium arctum, Protocircoporoxylon marianensis (DLM)		Solenites	vimineus				Solenites	vimineus			Czekanowskiales	Gymnospermae	8			x
Artabe et al.	2001		Argentina		Paso Flores	Paso Flores Formation		upper Upper Triassic	Biozona de Dicroidium tenuiserratum, Linguifolium arctum, Protocircoporoxylon marianensis (DLM)		Sphenobaiera	robusta				Sphenobaiera	coronata		incertae sedis	Ginkgoales	Ginkgophyta	8
Artabe et al.	2001		Argentina		Paso Flores	Paso Flores Formation		upper Upper Triassic	Biozona de Dicroidium tenuiserratum, Linguifolium arctum, Protocircoporoxylon marianensis (DLM)		Sphenobaiera	taeniata				Sphenobaiera	taeniata		incertae sedis	Ginkgoales	Ginkgophyta	8
Artabe et al.	2007		Argentina	Mendoza Province	Bayo and Cocodrilo Hills	Paso Flores Formation		late Upper Triassic			Baiera	africana		Baldoni		Baiera	africana		incertae sedis	Ginkgoales	Ginkgophyta	8
Artabe et al.	2007		Argentina	Mendoza Province	Bayo and Cocodrilo Hills	Paso Flores Formation		late Upper Triassic			Cladophlebis	mendozaensis		Frenguelli		Cladophlebis	mendozaensis		Osmundaceae	Osmundales	Pteridophyta	8
Artabe et al.	2007		Argentina	Mendoza Province	Bayo and Cocodrilo Hills	Paso Flores Formation		late Upper Triassic			Dicroidium	odontopterioides		(Morris) Gothan		Dicroidium	odontopteroides		Corystospermaceae	Corystospermales	Pteridospermatophyta	8
Artabe et al.	2007		Argentina	Mendoza Province	Bayo and Cocodrilo Hills	Paso Flores Formation		late Upper Triassic			Johnstonia	stelzneriana		(Geinitz) Frenguelli		Dicroidium	stelznerianum		Corystospermaceae	Corystospermales	Pteridospermatophyta	8
Artabe et al.	2007		Argentina	Mendoza Province	Bayo and Cocodrilo Hills	Paso Flores Formation		late Upper Triassic			Kurtziana	cacheutensis		(Kurtz) Frenguelli		Kurtziana	cacheutensis			Cycadales	Cycadophyta	8			x
Artabe et al.	2007		Argentina	Mendoza Province	Bayo and Cocodrilo Hills	Paso Flores Formation		late Upper Triassic			Pachydermophyllum	praecordillerae		(Frenguelli) Retallack		Pachydermophyllum	praecordillerae		Peltaspermaceae	Peltaspermales	Pteridospermatophyta	8
Artabe et al.	2007		Argentina	Mendoza Province	Bayo and Cocodrilo Hills	Paso Flores Formation		late Upper Triassic			Xylopteris	elongata		(Carruthers) Frenguelli		Dicroidium	elongatum		Corystospermaceae	Corystospermales	Pteridospermatophyta	8
Artabe et al.	2007		Argentina	Mendoza Province	Bayo and Cocodrilo Hills	Potrerillos Formation		Ladinian-Carnian			Anomozamites	gracilis		Nathorst		Anomozamites	gracilis			Bennettitales	Cycadophyta	NA			x
Artabe et al.	2007		Argentina	Mendoza Province	Bayo and Cocodrilo Hills	Potrerillos Formation		Ladinian-Carnian			Anomozamites	nilssonia		(Philips) Lindley et Hutton		Anomozamites	nilssonii			Bennettitales	Cycadophyta	NA			x
Artabe et al.	2007	Fig. 5C	Argentina	Mendoza Province	Bayo and Cocodrilo Hills	Potrerillos Formation		Ladinian-Carnian			Baiera	africana		Baldoni		Baiera	africana		incertae sedis	Ginkgoales	Ginkgophyta	NA
Artabe et al.	2007		Argentina	Mendoza Province	Bayo and Cocodrilo Hills	Cañadón Largo Formation		Triassic			Baiera	africana		Baldoni		Baiera	africana		incertae sedis	Ginkgoales	Ginkgophyta	NA
Artabe et al.	2007		Argentina	Mendoza Province	Bayo and Cocodrilo Hills	Chihuido Formation		Triassic			Baiera	africana		Baldoni		Baiera	africana		incertae sedis	Ginkgoales	Ginkgophyta	NA
Artabe et al.	2007		Argentina	Mendoza Province	Bayo and Cocodrilo Hills	Llantenes Formation		Triassic			Baiera	africana		Baldoni		Baiera	africana		incertae sedis	Ginkgoales	Ginkgophyta	NA
Artabe et al.	2007	Fig. 5J	Argentina	Mendoza Province	Bayo and Cocodrilo Hills	Potrerillos Formation		Ladinian-Carnian			Baiera	cuyana		Frenguelli		Baiera	cuyana		incertae sedis	Ginkgoales	Ginkgophyta	NA
Artabe et al.	2007		Argentina	Mendoza Province	Bayo and Cocodrilo Hills	Barreal Formation		Triassic			Baiera	cuyana		Frenguelli		Baiera	cuyana		incertae sedis	Ginkgoales	Ginkgophyta	NA
Artabe et al.	2007		Argentina	Mendoza Province	Bayo and Cocodrilo Hills	El Alcázar Formation		Triassic			Baiera	cuyana		Frenguelli		Baiera	cuyana		incertae sedis	Ginkgoales	Ginkgophyta	NA
Artabe et al.	2007		Argentina	Mendoza Province	Bayo and Cocodrilo Hills	Río Blanco Formation		Triassic			Baiera	cuyana		Frenguelli		Baiera	cuyana		incertae sedis	Ginkgoales	Ginkgophyta	NA
Artabe et al.	2007	Fig. 3C-D	Argentina	Mendoza Province	Bayo and Cocodrilo Hills	Potrerillos Formation		Ladinian-Carnian			Cladophlebis	mendozaensis		Frenguelli		Cladophlebis	mendozaensis		Osmundaceae	Osmundales	Pteridophyta	NA
Artabe et al.	2007		Argentina	Mendoza Province	Bayo and Cocodrilo Hills	Agua de los Pajaritos Formation		Triassic			Cladophlebis	mendozaensis		Frenguelli		Cladophlebis	mendozaensis		Osmundaceae	Osmundales	Pteridophyta	NA
Artabe et al.	2007		Argentina	Mendoza Province	Bayo and Cocodrilo Hills	Barreal Formation		Triassic			Cladophlebis	mendozaensis		Frenguelli		Cladophlebis	mendozaensis		Osmundaceae	Osmundales	Pteridophyta	NA
Artabe et al.	2007		Argentina	Mendoza Province	Bayo and Cocodrilo Hills	Cacheuta Formation		Triassic			Cladophlebis	mendozaensis		Frenguelli		Cladophlebis	mendozaensis		Osmundaceae	Osmundales	Pteridophyta	NA
Artabe et al.	2007		Argentina	Mendoza Province	Bayo and Cocodrilo Hills	Carrizal Formation		Triassic			Cladophlebis	mendozaensis		Frenguelli		Cladophlebis	mendozaensis		Osmundaceae	Osmundales	Pteridophyta	NA
Artabe et al.	2007		Argentina	Mendoza Province	Bayo and Cocodrilo Hills	Cañadón Largo Formation		Triassic			Cladophlebis	mendozaensis		Frenguelli		Cladophlebis	mendozaensis		Osmundaceae	Osmundales	Pteridophyta	NA
Artabe et al.	2007		Argentina	Mendoza Province	Bayo and Cocodrilo Hills	Chihuido Formation		Triassic			Cladophlebis	mendozaensis		Frenguelli		Cladophlebis	mendozaensis		Osmundaceae	Osmundales	Pteridophyta	NA
Artabe et al.	2007		Argentina	Mendoza Province	Bayo and Cocodrilo Hills	Cortaderita Formation		Triassic			Cladophlebis	mendozaensis		Frenguelli		Cladophlebis	mendozaensis		Osmundaceae	Osmundales	Pteridophyta	NA
Artabe et al.	2007		Argentina	Mendoza Province	Bayo and Cocodrilo Hills	Ischigualasto Formation		Triassic			Cladophlebis	mendozaensis		Frenguelli		Cladophlebis	mendozaensis		Osmundaceae	Osmundales	Pteridophyta	NA
Artabe et al.	2007		Argentina	Mendoza Province	Bayo and Cocodrilo Hills	Laguna Colorada Formation		Triassic			Cladophlebis	mendozaensis		Frenguelli		Cladophlebis	mendozaensis		Osmundaceae	Osmundales	Pteridophyta	NA
Artabe et al.	2007		Argentina	Mendoza Province	Bayo and Cocodrilo Hills	Los Rastros Formation		Triassic			Cladophlebis	mendozaensis		Frenguelli		Cladophlebis	mendozaensis		Osmundaceae	Osmundales	Pteridophyta	NA
Artabe et al.	2007		Argentina	Mendoza Province	Bayo and Cocodrilo Hills	Vera Formation		Triassic			Cladophlebis	mendozaensis		Frenguelli		Cladophlebis	mendozaensis		Osmundaceae	Osmundales	Pteridophyta	NA
Artabe et al.	2007	Fig. 3A-B	Argentina	Mendoza Province	Bayo and Cocodrilo Hills	Potrerillos Formation		Ladinian-Carnian			Cladophlebis	mesozoica		Kurtz		Cladophlebis	mesozoica		Osmundaceae	Osmundales	Pteridophyta	NA
Artabe et al.	2007		Argentina	Mendoza Province	Bayo and Cocodrilo Hills	Agua de los Pajaritos Formation		Triassic			Cladophlebis	mesozoica		Kurtz		Cladophlebis	mesozoica		Osmundaceae	Osmundales	Pteridophyta	NA
Artabe et al.	2007		Argentina	Mendoza Province	Bayo and Cocodrilo Hills	Cacheuta Formation		Triassic			Cladophlebis	mesozoica		Kurtz		Cladophlebis	mesozoica		Osmundaceae	Osmundales	Pteridophyta	NA
Artabe et al.	2007		Argentina	Mendoza Province	Bayo and Cocodrilo Hills	Cañadón Largo Formation		Triassic			Cladophlebis	mesozoica		Kurtz		Cladophlebis	mesozoica		Osmundaceae	Osmundales	Pteridophyta	NA
Artabe et al.	2007		Argentina	Mendoza Province	Bayo and Cocodrilo Hills	Laguna Colorada Formation		Triassic			Cladophlebis	mesozoica		Kurtz		Cladophlebis	mesozoica		Osmundaceae	Osmundales	Pteridophyta	NA
Artabe et al.	2007		Argentina	Mendoza Province	Bayo and Cocodrilo Hills	Los Rastros Formation		Triassic			Cladophlebis	mesozoica		Kurtz		Cladophlebis	mesozoica		Osmundaceae	Osmundales	Pteridophyta	NA
Artabe et al.	2007		Argentina	Mendoza Province	Bayo and Cocodrilo Hills	Cañadón Largo Formation		Triassic			Dicroidium	argenteum		(Retallack) Gnaedinger et Herbst		Dicroidium	argenteum		Corystospermaceae	Corystospermales	Pteridospermatophyta	NA
Artabe et al.	2007		Argentina	Mendoza Province	Bayo and Cocodrilo Hills	Los Rastros Formation		Triassic			Dicroidium	argenteum		(Retallack) Gnaedinger et Herbst		Dicroidium	argenteum		Corystospermaceae	Corystospermales	Pteridospermatophyta	NA
Artabe et al.	2007		Argentina	Mendoza Province	Bayo and Cocodrilo Hills	Cañadón Largo Formation		Triassic			Dicroidium	dubium		(Feistmantel) Gothan		Dicroidium	dubium		Corystospermaceae	Corystospermales	Pteridospermatophyta	NA
Artabe et al.	2007		Argentina	Mendoza Province	Bayo and Cocodrilo Hills	El Alcázar Formation		Triassic			Dicroidium	dubium		(Feistmantel) Gothan		Dicroidium	dubium		Corystospermaceae	Corystospermales	Pteridospermatophyta	NA
Artabe et al.	2007		Argentina	Mendoza Province	Bayo and Cocodrilo Hills	Ischichuca Formation		Triassic			Dicroidium	dubium		(Feistmantel) Gothan		Dicroidium	dubium		Corystospermaceae	Corystospermales	Pteridospermatophyta	NA
Artabe et al.	2007		Argentina	Mendoza Province	Bayo and Cocodrilo Hills	Los Rastros Formation		Triassic			Dicroidium	dubium		(Feistmantel) Gothan		Dicroidium	dubium		Corystospermaceae	Corystospermales	Pteridospermatophyta	NA
Artabe et al.	2007		Argentina	Mendoza Province	Bayo and Cocodrilo Hills	Vera Formation		Triassic			Dicroidium	dubium		(Feistmantel) Gothan		Dicroidium	dubium		Corystospermaceae	Corystospermales	Pteridospermatophyta	NA
Artabe et al.	2007		Argentina	Mendoza Province	Bayo and Cocodrilo Hills	Barreal Formation		Triassic			Dicroidium	odontopterioides		(Morris) Gothan		Dicroidium	odontopteroides		Corystospermaceae	Corystospermales	Pteridospermatophyta	NA
Artabe et al.	2007		Argentina	Mendoza Province	Bayo and Cocodrilo Hills	Cacheuta Formation		Triassic			Dicroidium	odontopterioides		(Morris) Gothan		Dicroidium	odontopteroides		Corystospermaceae	Corystospermales	Pteridospermatophyta	NA
Artabe et al.	2007		Argentina	Mendoza Province	Bayo and Cocodrilo Hills	Cañadón Largo Formation		Triassic			Dicroidium	odontopterioides		(Morris) Gothan		Dicroidium	odontopteroides		Corystospermaceae	Corystospermales	Pteridospermatophyta	NA
Artabe et al.	2007		Argentina	Mendoza Province	Bayo and Cocodrilo Hills	Chihuido Formation		Triassic			Dicroidium	odontopterioides		(Morris) Gothan		Dicroidium	odontopteroides		Corystospermaceae	Corystospermales	Pteridospermatophyta	NA
Artabe et al.	2007		Argentina	Mendoza Province	Bayo and Cocodrilo Hills	Cortaderita Formation		Triassic			Dicroidium	odontopterioides		(Morris) Gothan		Dicroidium	odontopteroides		Corystospermaceae	Corystospermales	Pteridospermatophyta	NA
Artabe et al.	2007		Argentina	Mendoza Province	Bayo and Cocodrilo Hills	El Alcázar Formation		Triassic			Dicroidium	odontopterioides		(Morris) Gothan		Dicroidium	odontopteroides		Corystospermaceae	Corystospermales	Pteridospermatophyta	NA
Artabe et al.	2007		Argentina	Mendoza Province	Bayo and Cocodrilo Hills	Ischichuca Formation		Triassic			Dicroidium	odontopterioides		(Morris) Gothan		Dicroidium	odontopteroides		Corystospermaceae	Corystospermales	Pteridospermatophyta	NA
Artabe et al.	2007		Argentina	Mendoza Province	Bayo and Cocodrilo Hills	Ischigualasto Formation		Triassic			Dicroidium	odontopterioides		(Morris) Gothan		Dicroidium	odontopteroides		Corystospermaceae	Corystospermales	Pteridospermatophyta	NA
Artabe et al.	2007		Argentina	Mendoza Province	Bayo and Cocodrilo Hills	Laguna Colorada Formation		Triassic			Dicroidium	odontopterioides		(Morris) Gothan		Dicroidium	odontopteroides		Corystospermaceae	Corystospermales	Pteridospermatophyta	NA
Artabe et al.	2007		Argentina	Mendoza Province	Bayo and Cocodrilo Hills	Llantenes Formation		Triassic			Dicroidium	odontopterioides		(Morris) Gothan		Dicroidium	odontopteroides		Corystospermaceae	Corystospermales	Pteridospermatophyta	NA
Artabe et al.	2007		Argentina	Mendoza Province	Bayo and Cocodrilo Hills	Los Rastros Formation		Triassic			Dicroidium	odontopterioides		(Morris) Gothan		Dicroidium	odontopteroides		Corystospermaceae	Corystospermales	Pteridospermatophyta	NA
Artabe et al.	2007		Argentina	Mendoza Province	Bayo and Cocodrilo Hills	Vera Formation		Triassic			Dicroidium	odontopterioides		(Morris) Gothan		Dicroidium	odontopteroides		Corystospermaceae	Corystospermales	Pteridospermatophyta	NA
Artabe et al.	2007		Argentina	Mendoza Province	Bayo and Cocodrilo Hills	Agua de los Pajaritos Formation		Triassic			Equisetites	fertilis		(Frenguelli) Frenguelli		Equisetites	fertilis		Equisetaceae	Equisetales	Sphenophyta	NA
Artabe et al.	2007		Argentina	Mendoza Province	Bayo and Cocodrilo Hills	Cortaderita Formation		Triassic			Equisetites	fertilis		(Frenguelli) Frenguelli		Equisetites	fertilis		Equisetaceae	Equisetales	Sphenophyta	NA
Artabe et al.	2007		Argentina	Mendoza Province	Bayo and Cocodrilo Hills	Los Rastros Formation		Triassic			Equisetites	fertilis		(Frenguelli) Frenguelli		Equisetites	fertilis		Equisetaceae	Equisetales	Sphenophyta	NA
Artabe et al.	2007		Argentina	Mendoza Province	Bayo and Cocodrilo Hills	Vera Formation		Triassic			Equisetites	fertilis		(Frenguelli) Frenguelli		Equisetites	fertilis		Equisetaceae	Equisetales	Sphenophyta	NA
Artabe et al.	2007		Argentina	Mendoza Province	Bayo and Cocodrilo Hills	Cacheuta Formation		Triassic			Feruglioa	samaroides		Frenguelli		Feruglioa	samaroides		Corystospermaceae	Corystospermales	Pteridospermatophyta	NA
Artabe et al.	2007		Argentina	Mendoza Province	Bayo and Cocodrilo Hills	Cacheuta Formation		Triassic			Fraxinopsis	andium		(Frenguelli) Anderson et Anderson		Fraxinopsis	andium			Gnetales	Gymnospermae	NA			x
Artabe et al.	2007		Argentina	Mendoza Province	Bayo and Cocodrilo Hills	Los Rastros Formation		Triassic			Fraxinopsis	andium		(Frenguelli) Anderson et Anderson		Fraxinopsis	andium			Gnetales	Gymnospermae	NA			x
Artabe et al.	2007		Argentina	Mendoza Province	Bayo and Cocodrilo Hills	Barreal Formation		Triassic			Johnstonia	coriacea		(Johnston) Walkom		Dicroidium	coriaceum		Corystospermaceae	Corystospermales	Pteridospermatophyta	NA
Artabe et al.	2007		Argentina	Mendoza Province	Bayo and Cocodrilo Hills	Cacheuta Formation		Triassic			Johnstonia	coriacea		(Johnston) Walkom		Dicroidium	coriaceum		Corystospermaceae	Corystospermales	Pteridospermatophyta	NA
Artabe et al.	2007		Argentina	Mendoza Province	Bayo and Cocodrilo Hills	Carrizal Formation		Triassic			Johnstonia	coriacea		(Johnston) Walkom		Dicroidium	coriaceum		Corystospermaceae	Corystospermales	Pteridospermatophyta	NA
Artabe et al.	2007		Argentina	Mendoza Province	Bayo and Cocodrilo Hills	El Alcázar Formation		Triassic			Johnstonia	coriacea		(Johnston) Walkom		Dicroidium	coriaceum		Corystospermaceae	Corystospermales	Pteridospermatophyta	NA
Artabe et al.	2007		Argentina	Mendoza Province	Bayo and Cocodrilo Hills	Ischichuca Formation		Triassic			Johnstonia	coriacea		(Johnston) Walkom		Dicroidium	coriaceum		Corystospermaceae	Corystospermales	Pteridospermatophyta	NA
Artabe et al.	2007		Argentina	Mendoza Province	Bayo and Cocodrilo Hills	Ischigualasto Formation		Triassic			Johnstonia	coriacea		(Johnston) Walkom		Dicroidium	coriaceum		Corystospermaceae	Corystospermales	Pteridospermatophyta	NA
Artabe et al.	2007		Argentina	Mendoza Province	Bayo and Cocodrilo Hills	Los Rastros Formation		Triassic			Johnstonia	coriacea		(Johnston) Walkom		Dicroidium	coriaceum		Corystospermaceae	Corystospermales	Pteridospermatophyta	NA
Artabe et al.	2007		Argentina	Mendoza Province	Bayo and Cocodrilo Hills	Agua de los Pajaritos Formation		Triassic			Johnstonia	stelzneriana		(Geinitz) Frenguelli		Dicroidium	stelznerianum		Corystospermaceae	Corystospermales	Pteridospermatophyta	NA
Artabe et al.	2007		Argentina	Mendoza Province	Bayo and Cocodrilo Hills	Barreal Formation		Triassic			Johnstonia	stelzneriana		(Geinitz) Frenguelli		Dicroidium	stelznerianum		Corystospermaceae	Corystospermales	Pteridospermatophyta	NA
Artabe et al.	2007		Argentina	Mendoza Province	Bayo and Cocodrilo Hills	Cacheuta Formation		Triassic			Johnstonia	stelzneriana		(Geinitz) Frenguelli		Dicroidium	stelznerianum		Corystospermaceae	Corystospermales	Pteridospermatophyta	NA
Artabe et al.	2007		Argentina	Mendoza Province	Bayo and Cocodrilo Hills	Carrizal Formation		Triassic			Johnstonia	stelzneriana		(Geinitz) Frenguelli		Dicroidium	stelznerianum		Corystospermaceae	Corystospermales	Pteridospermatophyta	NA
Artabe et al.	2007		Argentina	Mendoza Province	Bayo and Cocodrilo Hills	Chihuido Formation		Triassic			Johnstonia	stelzneriana		(Geinitz) Frenguelli		Dicroidium	stelznerianum		Corystospermaceae	Corystospermales	Pteridospermatophyta	NA
Artabe et al.	2007		Argentina	Mendoza Province	Bayo and Cocodrilo Hills	Cortaderita Formation		Triassic			Johnstonia	stelzneriana		(Geinitz) Frenguelli		Dicroidium	stelznerianum		Corystospermaceae	Corystospermales	Pteridospermatophyta	NA
Artabe et al.	2007		Argentina	Mendoza Province	Bayo and Cocodrilo Hills	Ischichuca Formation		Triassic			Johnstonia	stelzneriana		(Geinitz) Frenguelli		Dicroidium	stelznerianum		Corystospermaceae	Corystospermales	Pteridospermatophyta	NA
Artabe et al.	2007		Argentina	Mendoza Province	Bayo and Cocodrilo Hills	Ischigualasto Formation		Triassic			Johnstonia	stelzneriana		(Geinitz) Frenguelli		Dicroidium	stelznerianum		Corystospermaceae	Corystospermales	Pteridospermatophyta	NA
Artabe et al.	2007		Argentina	Mendoza Province	Bayo and Cocodrilo Hills	Los Rastros Formation		Triassic			Johnstonia	stelzneriana		(Geinitz) Frenguelli		Dicroidium	stelznerianum		Corystospermaceae	Corystospermales	Pteridospermatophyta	NA
Artabe et al.	2007	Fig. 5A-B	Argentina	Mendoza Province	Bayo and Cocodrilo Hills	Potrerillos Formation		Ladinian-Carnian			Kurtziana	cacheutensis		(Kurtz) Frenguelli		Kurtziana	cacheutensis			Cycadales	Cycadophyta	NA			x
Artabe et al.	2007		Argentina	Mendoza Province	Bayo and Cocodrilo Hills	Cacheuta Formation		Triassic			Kurtziana	cacheutensis		(Kurtz) Frenguelli		Kurtziana	cacheutensis			Cycadales	Cycadophyta	NA			x
Artabe et al.	2007		Argentina	Mendoza Province	Bayo and Cocodrilo Hills	Cortaderita Formation		Triassic			Kurtziana	cacheutensis		(Kurtz) Frenguelli		Kurtziana	cacheutensis			Cycadales	Cycadophyta	NA			x
Artabe et al.	2007		Argentina	Mendoza Province	Bayo and Cocodrilo Hills	El Alcázar Formation		Triassic			Kurtziana	cacheutensis		(Kurtz) Frenguelli		Kurtziana	cacheutensis			Cycadales	Cycadophyta	NA			x
Artabe et al.	2007	Fig. 2C-F	Argentina	Mendoza Province	Bayo and Cocodrilo Hills	Potrerillos Formation		Ladinian-Carnian			Neocalamites	carrerei		(Zeiller) Halle		Neocalamites	carrerei		Equisetaceae	Equisetales	Sphenophyta	NA
Artabe et al.	2007		Argentina	Mendoza Province	Bayo and Cocodrilo Hills	Agua de los Pajaritos Formation		Triassic			Neocalamites	carrerei		(Zeiller) Halle		Neocalamites	carrerei		Equisetaceae	Equisetales	Sphenophyta	NA
Artabe et al.	2007		Argentina	Mendoza Province	Bayo and Cocodrilo Hills	Cacheuta Formation		Triassic			Neocalamites	carrerei		(Zeiller) Halle		Neocalamites	carrerei		Equisetaceae	Equisetales	Sphenophyta	NA
Artabe et al.	2007		Argentina	Mendoza Province	Bayo and Cocodrilo Hills	Cañadón Largo Formation		Triassic			Neocalamites	carrerei		(Zeiller) Halle		Neocalamites	carrerei		Equisetaceae	Equisetales	Sphenophyta	NA
Artabe et al.	2007		Argentina	Mendoza Province	Bayo and Cocodrilo Hills	Cerro de las Cabras Formation		Triassic			Neocalamites	carrerei		(Zeiller) Halle		Neocalamites	carrerei		Equisetaceae	Equisetales	Sphenophyta	NA
Artabe et al.	2007		Argentina	Mendoza Province	Bayo and Cocodrilo Hills	Cortaderita Formation		Triassic			Neocalamites	carrerei		(Zeiller) Halle		Neocalamites	carrerei		Equisetaceae	Equisetales	Sphenophyta	NA
Artabe et al.	2007		Argentina	Mendoza Province	Bayo and Cocodrilo Hills	El Alcázar Formation		Triassic			Neocalamites	carrerei		(Zeiller) Halle		Neocalamites	carrerei		Equisetaceae	Equisetales	Sphenophyta	NA
Artabe et al.	2007		Argentina	Mendoza Province	Bayo and Cocodrilo Hills	Hilario Formation		Triassic			Neocalamites	carrerei		(Zeiller) Halle		Neocalamites	carrerei		Equisetaceae	Equisetales	Sphenophyta	NA
Artabe et al.	2007		Argentina	Mendoza Province	Bayo and Cocodrilo Hills	Ischichuca Formation		Triassic			Neocalamites	carrerei		(Zeiller) Halle		Neocalamites	carrerei		Equisetaceae	Equisetales	Sphenophyta	NA
Artabe et al.	2007		Argentina	Mendoza Province	Bayo and Cocodrilo Hills	Ischigualasto Formation		Triassic			Neocalamites	carrerei		(Zeiller) Halle		Neocalamites	carrerei		Equisetaceae	Equisetales	Sphenophyta	NA
Artabe et al.	2007		Argentina	Mendoza Province	Bayo and Cocodrilo Hills	Los Rastros Formation		Triassic			Neocalamites	carrerei		(Zeiller) Halle		Neocalamites	carrerei		Equisetaceae	Equisetales	Sphenophyta	NA
Artabe et al.	2007	Fig. 4J	Argentina	Mendoza Province	Bayo and Cocodrilo Hills	Potrerillos Formation		Ladinian-Carnian			Pachydermophyllum	praecordillerae		(Frenguelli) Retallack		Pachydermophyllum	praecordillerae		Peltaspermaceae	Peltaspermales	Pteridospermatophyta	NA
Artabe et al.	2007		Argentina	Mendoza Province	Bayo and Cocodrilo Hills	Barreal Formation		Triassic			Pachydermophyllum	praecordillerae		(Frenguelli) Retallack		Pachydermophyllum	praecordillerae		Peltaspermaceae	Peltaspermales	Pteridospermatophyta	NA
Artabe et al.	2007		Argentina	Mendoza Province	Bayo and Cocodrilo Hills	Chihuido Formation		Triassic			Pachydermophyllum	praecordillerae		(Frenguelli) Retallack		Pachydermophyllum	praecordillerae		Peltaspermaceae	Peltaspermales	Pteridospermatophyta	NA
Artabe et al.	2007		Argentina	Mendoza Province	Bayo and Cocodrilo Hills	Cortaderita Formation		Triassic			Pachydermophyllum	praecordillerae		(Frenguelli) Retallack		Pachydermophyllum	praecordillerae		Peltaspermaceae	Peltaspermales	Pteridospermatophyta	NA
Artabe et al.	2007		Argentina	Mendoza Province	Bayo and Cocodrilo Hills	El Alcázar Formation		Triassic			Pachydermophyllum	praecordillerae		(Frenguelli) Retallack		Pachydermophyllum	praecordillerae		Peltaspermaceae	Peltaspermales	Pteridospermatophyta	NA
Artabe et al.	2007		Argentina	Mendoza Province	Bayo and Cocodrilo Hills	Los Rastros Formation		Triassic			Pachydermophyllum	praecordillerae		(Frenguelli) Retallack		Pachydermophyllum	praecordillerae		Peltaspermaceae	Peltaspermales	Pteridospermatophyta	NA
Artabe et al.	2007		Argentina	Mendoza Province	Bayo and Cocodrilo Hills	Vera Formation		Triassic			Pachydermophyllum	praecordillerae		(Frenguelli) Retallack		Pachydermophyllum	praecordillerae		Peltaspermaceae	Peltaspermales	Pteridospermatophyta	NA
Artabe et al.	2007	Fig. 5G	Argentina	Mendoza Province	Bayo and Cocodrilo Hills	Potrerillos Formation		Ladinian-Carnian			Sphenobaiera	argentinae		(Kurtz) Frenguelli		Sphenobaiera	argentinae		incertae sedis	Ginkgoales	Ginkgophyta	NA
Artabe et al.	2007		Argentina	Mendoza Province	Bayo and Cocodrilo Hills	Barreal Formation		Triassic			Sphenobaiera	argentinae		(Kurtz) Frenguelli		Sphenobaiera	argentinae		incertae sedis	Ginkgoales	Ginkgophyta	NA
Artabe et al.	2007		Argentina	Mendoza Province	Bayo and Cocodrilo Hills	Cacheuta Formation		Triassic			Sphenobaiera	argentinae		(Kurtz) Frenguelli		Sphenobaiera	argentinae		incertae sedis	Ginkgoales	Ginkgophyta	NA
Artabe et al.	2007		Argentina	Mendoza Province	Bayo and Cocodrilo Hills	Carrizal Formation		Triassic			Sphenobaiera	argentinae		(Kurtz) Frenguelli		Sphenobaiera	argentinae		incertae sedis	Ginkgoales	Ginkgophyta	NA
Artabe et al.	2007		Argentina	Mendoza Province	Bayo and Cocodrilo Hills	Cañadón Largo Formation		Triassic			Sphenobaiera	argentinae		(Kurtz) Frenguelli		Sphenobaiera	argentinae		incertae sedis	Ginkgoales	Ginkgophyta	NA
Artabe et al.	2007		Argentina	Mendoza Province	Bayo and Cocodrilo Hills	Cortaderita Formation		Triassic			Sphenobaiera	argentinae		(Kurtz) Frenguelli		Sphenobaiera	argentinae		incertae sedis	Ginkgoales	Ginkgophyta	NA
Artabe et al.	2007		Argentina	Mendoza Province	Bayo and Cocodrilo Hills	El Alcázar Formation		Triassic			Sphenobaiera	argentinae		(Kurtz) Frenguelli		Sphenobaiera	argentinae		incertae sedis	Ginkgoales	Ginkgophyta	NA
Artabe et al.	2007		Argentina	Mendoza Province	Bayo and Cocodrilo Hills	Vera Formation		Triassic			Sphenobaiera	argentinae		(Kurtz) Frenguelli		Sphenobaiera	argentinae		incertae sedis	Ginkgoales	Ginkgophyta	NA
Artabe et al.	2007		Argentina	Mendoza Province	Bayo and Cocodrilo Hills	Barreal Formation		Triassic			Xylopteris	elongata		(Carruthers) Frenguelli		Dicroidium	elongatum		Corystospermaceae	Corystospermales	Pteridospermatophyta	NA
Artabe et al.	2007		Argentina	Mendoza Province	Bayo and Cocodrilo Hills	Chihuido Formation		Triassic			Xylopteris	elongata		(Carruthers) Frenguelli		Dicroidium	elongatum		Corystospermaceae	Corystospermales	Pteridospermatophyta	NA
Artabe et al.	2007		Argentina	Mendoza Province	Bayo and Cocodrilo Hills	Cortaderita Formation		Triassic			Xylopteris	elongata		(Carruthers) Frenguelli		Dicroidium	elongatum		Corystospermaceae	Corystospermales	Pteridospermatophyta	NA
Artabe et al.	2007		Argentina	Mendoza Province	Bayo and Cocodrilo Hills	El Alcázar Formation		Triassic			Xylopteris	elongata		(Carruthers) Frenguelli		Dicroidium	elongatum		Corystospermaceae	Corystospermales	Pteridospermatophyta	NA
Artabe et al.	2007		Argentina	Mendoza Province	Bayo and Cocodrilo Hills	Ischichuca Formation		Triassic			Xylopteris	elongata		(Carruthers) Frenguelli		Dicroidium	elongatum		Corystospermaceae	Corystospermales	Pteridospermatophyta	NA
Artabe et al.	2007		Argentina	Mendoza Province	Bayo and Cocodrilo Hills	Ischigualasto Formation		Triassic			Xylopteris	elongata		(Carruthers) Frenguelli		Dicroidium	elongatum		Corystospermaceae	Corystospermales	Pteridospermatophyta	NA
Artabe et al.	2007		Argentina	Mendoza Province	Bayo and Cocodrilo Hills	Laguna Colorada Formation		Triassic			Xylopteris	elongata		(Carruthers) Frenguelli		Dicroidium	elongatum		Corystospermaceae	Corystospermales	Pteridospermatophyta	NA
Artabe et al.	2007		Argentina	Mendoza Province	Bayo and Cocodrilo Hills	Llantenes Formation		Triassic			Xylopteris	elongata		(Carruthers) Frenguelli		Dicroidium	elongatum		Corystospermaceae	Corystospermales	Pteridospermatophyta	NA
Artabe et al.	2007		Argentina	Mendoza Province	Bayo and Cocodrilo Hills	Los Rastros Formation		Triassic			Xylopteris	elongata		(Carruthers) Frenguelli		Dicroidium	elongatum		Corystospermaceae	Corystospermales	Pteridospermatophyta	NA
Artabe et al.	2007		Argentina	Mendoza Province	Bayo and Cocodrilo Hills	Río Blanco Formation		Triassic			Xylopteris	elongata		(Carruthers) Frenguelli		Dicroidium	elongatum		Corystospermaceae	Corystospermales	Pteridospermatophyta	NA
Artabe et al.	2007		Argentina	Mendoza Province	Bayo and Cocodrilo Hills	Barreal Formation		Triassic			Yabeiella	brackebuschiana		(Kurtz) Oishi		Yabeiella	brackebuschiana			Gnetales	Gymnospermae	NA			x
Artabe et al.	2007		Argentina	Mendoza Province	Bayo and Cocodrilo Hills	Cacheuta Formation		Triassic			Yabeiella	brackebuschiana		(Kurtz) Oishi		Yabeiella	brackebuschiana			Gnetales	Gymnospermae	NA			x
Artabe et al.	2007		Argentina	Mendoza Province	Bayo and Cocodrilo Hills	Chihuido Formation		Triassic			Yabeiella	brackebuschiana		(Kurtz) Oishi		Yabeiella	brackebuschiana			Gnetales	Gymnospermae	NA			x
Artabe et al.	2007		Argentina	Mendoza Province	Bayo and Cocodrilo Hills	El Alcázar Formation		Triassic			Yabeiella	brackebuschiana		(Kurtz) Oishi		Yabeiella	brackebuschiana			Gnetales	Gymnospermae	NA			x
Artabe et al.	2007		Argentina	Mendoza Province	Bayo and Cocodrilo Hills	Ischichuca Formation		Triassic			Yabeiella	brackebuschiana		(Kurtz) Oishi		Yabeiella	brackebuschiana			Gnetales	Gymnospermae	NA			x
Artabe et al.	2007		Argentina	Mendoza Province	Bayo and Cocodrilo Hills	Los Rastros Formation		Triassic			Yabeiella	brackebuschiana		(Kurtz) Oishi		Yabeiella	brackebuschiana			Gnetales	Gymnospermae	NA			x
Artabe et al.	2007		Argentina	Mendoza Province	Bayo and Cocodrilo Hills	Cortaderita Formation		Ladinian-Carnian			Yabeiella	du-toiti		Oishi		Yabeiella	du-toiti			Gnetales	Gymnospermae	NA			x
Artabe et al.	2007		Argentina	Mendoza Province	Bayo and Cocodrilo Hills	Cacheuta Formation		Triassic			Yabeiella	mareyesiaca		(Geinitz) Oishi		Yabeiella	mareyesiaca			Gnetales	Gymnospermae	NA			x
Artabe et al.	2007		Argentina	Mendoza Province	Bayo and Cocodrilo Hills	Carrizal Formation		Triassic			Yabeiella	mareyesiaca		(Geinitz) Oishi		Yabeiella	mareyesiaca			Gnetales	Gymnospermae	NA			x
Artabe et al.	2007		Argentina	Mendoza Province	Bayo and Cocodrilo Hills	Cerro de las Cabras Formation		Triassic			Yabeiella	mareyesiaca		(Geinitz) Oishi		Yabeiella	mareyesiaca			Gnetales	Gymnospermae	NA			x
Artabe et al.	2007		Argentina	Mendoza Province	Bayo and Cocodrilo Hills	Chihuido Formation		Triassic			Yabeiella	mareyesiaca		(Geinitz) Oishi		Yabeiella	mareyesiaca			Gnetales	Gymnospermae	NA			x
Artabe et al.	2007		Argentina	Mendoza Province	Bayo and Cocodrilo Hills	Cortaderita Formation		Triassic			Yabeiella	mareyesiaca		(Geinitz) Oishi		Yabeiella	mareyesiaca			Gnetales	Gymnospermae	NA			x
Artabe et al.	2007		Argentina	Mendoza Province	Bayo and Cocodrilo Hills	El Alcázar Formation		Triassic			Yabeiella	mareyesiaca		(Geinitz) Oishi		Yabeiella	mareyesiaca			Gnetales	Gymnospermae	NA			x
Artabe et al.	2007		Argentina	Mendoza Province	Bayo and Cocodrilo Hills	Ischichuca Formation		Triassic			Yabeiella	mareyesiaca		(Geinitz) Oishi		Yabeiella	mareyesiaca			Gnetales	Gymnospermae	NA			x
Artabe et al.	2007		Argentina	Mendoza Province	Bayo and Cocodrilo Hills	Laguna Colorada Formation		Triassic			Yabeiella	mareyesiaca		(Geinitz) Oishi		Yabeiella	mareyesiaca			Gnetales	Gymnospermae	NA			x
Artabe et al.	2007		Argentina	Mendoza Province	Bayo and Cocodrilo Hills	Los Rastros Formation		Triassic			Yabeiella	mareyesiaca		(Geinitz) Oishi		Yabeiella	mareyesiaca			Gnetales	Gymnospermae	NA			x
Artabe et al.	2007		Argentina	Mendoza Province	Bayo and Cocodrilo Hills	Quebrada de la Mina Formation		Triassic			Yabeiella	mareyesiaca		(Geinitz) Oishi		Yabeiella	mareyesiaca			Gnetales	Gymnospermae	NA			x
Artabe et al.	2007		Argentina	Mendoza Province	Bayo and Cocodrilo Hills	Cortaderita Formation		Triassic			Yabeiella	spathulata		Oishi		Yabeiella	spathulata			Gnetales	Gymnospermae	NA			x
Artabe et al.	2007		Argentina	Mendoza Province	Bayo and Cocodrilo Hills	Los Rastros Formation		Triassic			Yabeiella	spathulata		Oishi		Yabeiella	spathulata			Gnetales	Gymnospermae	NA			x
Artabe et al.	2007		Argentina	Mendoza Province	Bayo and Cocodrilo Hills	Vera Formation		Triassic			Yabeiella	spathulata		Oishi		Yabeiella	spathulata			Gnetales	Gymnospermae	NA			x
Artabe et al.	2007	Fig. 4E, I	Argentina	Mendoza Province	Bayo and Cocodrilo Hills	Potrerillos Formation		Ladinian-Carnian			Zuberia	feistmanteli		(Johnston) Frenguelli 1943		Dicroidium	feistmanteli		Corystospermaceae	Corystospermales	Pteridospermatophyta	NA
Artabe et al.	2007		Argentina	Mendoza Province	Bayo and Cocodrilo Hills	Barreal Formation		Triassic			Zuberia	feistmanteli		(Johnston) Frenguelli		Dicroidium	feistmanteli		Corystospermaceae	Corystospermales	Pteridospermatophyta	NA
Artabe et al.	2007		Argentina	Mendoza Province	Bayo and Cocodrilo Hills	Camden Head Claystone		Triassic			Zuberia	feistmanteli		(Johnston) Frenguelli		Dicroidium	feistmanteli		Corystospermaceae	Corystospermales	Pteridospermatophyta	NA
Artabe et al.	2007		Argentina	Mendoza Province	Bayo and Cocodrilo Hills	Cerro de las Cabras Formation		Triassic			Zuberia	feistmanteli		(Johnston) Frenguelli		Dicroidium	feistmanteli		Corystospermaceae	Corystospermales	Pteridospermatophyta	NA
Artabe et al.	2007		Argentina	Mendoza Province	Bayo and Cocodrilo Hills	Chihuido Formation		Triassic			Zuberia	feistmanteli		(Johnston) Frenguelli		Dicroidium	feistmanteli		Corystospermaceae	Corystospermales	Pteridospermatophyta	NA
Artabe et al.	2007		Argentina	Mendoza Province	Bayo and Cocodrilo Hills	Cortaderita Formation		Triassic			Zuberia	feistmanteli		(Johnston) Frenguelli		Dicroidium	feistmanteli		Corystospermaceae	Corystospermales	Pteridospermatophyta	NA
Artabe et al.	2007		Argentina	Mendoza Province	Bayo and Cocodrilo Hills	Llantenes Formation		Triassic			Zuberia	feistmanteli		(Johnston) Frenguelli		Dicroidium	feistmanteli		Corystospermaceae	Corystospermales	Pteridospermatophyta	NA
Artabe et al.	2007		Argentina	Mendoza Province	Bayo Hill	Potrerillos Formation		Ladinian-Carnian			Baiera	africana		Baldoni		Baiera	africana		incertae sedis	Ginkgoales	Ginkgophyta	NA
Artabe et al.	2007		Argentina	Mendoza Province	Bayo Hill	Potrerillos Formation		Ladinian-Carnian			Baiera	cuyana		Frenguelli		Baiera	cuyana		incertae sedis	Ginkgoales	Ginkgophyta	NA
Artabe et al.	2007		Argentina	Mendoza Province	Bayo Hill	Potrerillos Formation		Ladinian-Carnian			Cladophlebis	mendozaensis		Frenguelli		Cladophlebis	mendozaensis		Osmundaceae	Osmundales	Pteridophyta	NA
Artabe et al.	2007		Argentina	Mendoza Province	Bayo Hill	Potrerillos Formation		Ladinian-Carnian			Cladophlebis	mesozoica		Kurtz		Cladophlebis	mesozoica		Osmundaceae	Osmundales	Pteridophyta	NA
Artabe et al.	2007		Argentina	Mendoza Province	Bayo Hill	Potrerillos Formation		Ladinian-Carnian			Dicroidium	argenteum		(Retallack) Gnaedinger et Herbst		Dicroidium	argenteum		Corystospermaceae	Corystospermales	Pteridospermatophyta	NA
Artabe et al.	2007	Fig. 3E-G	Argentina	Mendoza Province	Bayo Hill	Potrerillos Formation		Ladinian-Carnian			Dicroidium	argenteum		(Retallack) Gnaedinger et Herbst		Dicroidium	argenteum		Corystospermaceae	Corystospermales	Pteridospermatophyta	NA
Artabe et al.	2007		Argentina	Mendoza Province	Bayo Hill	Potrerillos Formation		Ladinian-Carnian			Dicroidium	crassum		(Menéndez) Petriella		Dicroidium	crassum		Corystospermaceae	Corystospermales	Pteridospermatophyta	NA
Artabe et al.	2007	Fig. 3H	Argentina	Mendoza Province	Bayo Hill	Potrerillos Formation		Ladinian-Carnian			Dicroidium	dubium		(Feistmantel) Gothan 1912		Dicroidium	dubium		Corystospermaceae	Corystospermales	Pteridospermatophyta	NA
Artabe et al.	2007		Argentina	Mendoza Province	Bayo Hill	Potrerillos Formation		Ladinian-Carnian			Dicroidium	odontopterioides		(Morris) Gothan		Dicroidium	odontopteroides		Corystospermaceae	Corystospermales	Pteridospermatophyta	NA
Artabe et al.	2007	Fig. 4A	Argentina	Mendoza Province	Bayo Hill	Potrerillos Formation		Ladinian-Carnian			Dicroidium	odontopterioides		(Morris) Gothan		Dicroidium	odontopteroides		Corystospermaceae	Corystospermales	Pteridospermatophyta	NA
Artabe et al.	2007		Argentina	Mendoza Province	Bayo Hill	Potrerillos Formation		Ladinian-Carnian			Equisetites	fertilis		(Frenguelli) Frenguelli		Equisetites	fertilis		Equisetaceae	Equisetales	Sphenophyta	NA
Artabe et al.	2007	Fig. 2A-B	Argentina	Mendoza Province	Bayo Hill	Potrerillos Formation		Ladinian-Carnian			Equisetites	fertilis		(Frenguelli) Frenguelli		Equisetites	fertilis		Equisetaceae	Equisetales	Sphenophyta	NA
Artabe et al.	2007		Argentina	Mendoza Province	Bayo Hill	Potrerillos Formation		Ladinian-Carnian			Feruglioa	samaroides		Frenguelli		Feruglioa	samaroides		Corystospermaceae	Corystospermales	Pteridospermatophyta	NA
Artabe et al.	2007	Fig. 4F-G	Argentina	Mendoza Province	Bayo Hill	Potrerillos Formation		Ladinian-Carnian			Feruglioa	samaroides		Frenguelli		Feruglioa	samaroides		Corystospermaceae	Corystospermales	Pteridospermatophyta	NA
Artabe et al.	2007		Argentina	Mendoza Province	Bayo Hill	Potrerillos Formation		Ladinian-Carnian			Fraxinopsis	andium		(Frenguelli) Anderson et Anderson		Fraxinopsis	andium			Gnetales	Gymnospermae	NA			x
Artabe et al.	2007	Fig. 5I	Argentina	Mendoza Province	Bayo Hill	Potrerillos Formation		Ladinian-Carnian			Fraxinopsis	andium		(Frenguelli) Anderson et Anderson		Fraxinopsis	andium			Gnetales	Gymnospermae	NA			x
Artabe et al.	2007		Argentina	Mendoza Province	Bayo Hill	Potrerillos Formation		Ladinian-Carnian			Gontriglossa		sp.			Gontriglossa		sp.		Gnetales	Gymnospermae	NA		x	x
Artabe et al.	2007	Fig. 5K	Argentina	Mendoza Province	Bayo Hill	Potrerillos Formation		Ladinian-Carnian			Gontriglossa		sp.			Gontriglossa		sp.		Gnetales	Gymnospermae	NA		x	x
Artabe et al.	2007	Fig. 4C-D	Argentina	Mendoza Province	Bayo Hill	Potrerillos Formation		Ladinian-Carnian			Johnstonia	coriacea		(Johnston) Walkom		Dicroidium	coriaceum		Corystospermaceae	Corystospermales	Pteridospermatophyta	NA
Artabe et al.	2007		Argentina	Mendoza Province	Bayo Hill	Potrerillos Formation		Ladinian-Carnian			Johnstonia	stelzneriana		(Geinitz) Frenguelli		Dicroidium	stelznerianum		Corystospermaceae	Corystospermales	Pteridospermatophyta	NA
Artabe et al.	2007	Fig. 4B	Argentina	Mendoza Province	Bayo Hill	Potrerillos Formation		Ladinian-Carnian			Johnstonia	stelzneriana		(Geinitz) Frenguelli		Dicroidium	stelznerianum		Corystospermaceae	Corystospermales	Pteridospermatophyta	NA
Artabe et al.	2007		Argentina	Mendoza Province	Bayo Hill	Potrerillos Formation		Ladinian-Carnian			Kurtziana	cacheutensis		(Kurtz) Frenguelli		Kurtziana	cacheutensis			Cycadales	Cycadophyta	NA			x
Artabe et al.	2007		Argentina	Mendoza Province	Bayo Hill	Potrerillos Formation		Ladinian-Carnian			Neocalamites	carrerei		(Zeiller) Halle		Neocalamites	carrerei		Equisetaceae	Equisetales	Sphenophyta	NA
Artabe et al.	2007		Argentina	Mendoza Province	Bayo Hill	Potrerillos Formation		Ladinian-Carnian			Pachydermophyllum	praecordillerae		(Frenguelli) Retallack		Pachydermophyllum	praecordillerae		Peltaspermaceae	Peltaspermales	Pteridospermatophyta	NA
Artabe et al.	2007		Argentina	Mendoza Province	Bayo Hill	Potrerillos Formation		Ladinian-Carnian			Rochipteris		sp.			Rochipteris		sp.	Petriellaceae	Petriellales	Pteridospermatophyta	NA		x
Artabe et al.	2007	Fig. 5H	Argentina	Mendoza Province	Bayo Hill	Potrerillos Formation		Ladinian-Carnian			Rochipteris		sp.			Rochipteris		sp.	Petriellaceae	Petriellales	Pteridospermatophyta	NA		x
Artabe et al.	2007		Argentina	Mendoza Province	Bayo Hill	Potrerillos Formation		Ladinian-Carnian			Sphenobaiera	argentinae		(Kurtz) Frenguelli		Sphenobaiera	argentinae		incertae sedis	Ginkgoales	Ginkgophyta	NA
Artabe et al.	2007		Argentina	Mendoza Province	Bayo Hill	Potrerillos Formation		Ladinian-Carnian			Xylopteris	elongata		(Carruthers) Frenguelli		Dicroidium	elongatum		Corystospermaceae	Corystospermales	Pteridospermatophyta	NA
Artabe et al.	2007	Fig. 4H	Argentina	Mendoza Province	Bayo Hill	Potrerillos Formation		Ladinian-Carnian			Xylopteris	elongata		(Carruthers) Frenguelli		Dicroidium	elongatum		Corystospermaceae	Corystospermales	Pteridospermatophyta	NA
Artabe et al.	2007		Argentina	Mendoza Province	Bayo Hill	Potrerillos Formation		Ladinian-Carnian			Yabeiella	brackebuschiana		(Kurtz) Oishi		Yabeiella	brackebuschiana			Gnetales	Gymnospermae	NA			x
Artabe et al.	2007	Fig. 5D	Argentina	Mendoza Province	Bayo Hill	Potrerillos Formation		Ladinian-Carnian			Yabeiella	brackebuschiana		(Kurtz) Oishi		Yabeiella	brackebuschiana			Gnetales	Gymnospermae	NA			x
Artabe et al.	2007	Fig: 5E	Argentina	Mendoza Province	Bayo Hill	Potrerillos Formation		Ladinian-Carnian			Yabeiella	mareyesiaca		(Geinitz) Oishi		Yabeiella	mareyesiaca			Gnetales	Gymnospermae	NA			x
Artabe et al.	2007	Fig. 5F	Argentina	Mendoza Province	Bayo Hill	Potrerillos Formation		Ladinian-Carnian			Yabeiella	spathulata		Oishi		Yabeiella	spathulata			Gnetales	Gymnospermae	NA			x
Artabe et al.	2007		Argentina	Mendoza Province	Bayo Hill	Potrerillos Formation		Ladinian-Carnian			Zuberia	feistmanteli		(Johnston) Frenguelli		Dicroidium	feistmanteli		Corystospermaceae	Corystospermales	Pteridospermatophyta	NA
Artabe et al.	2007		Argentina	Mendoza Province	Cocodrilo Hill	Potrerillos Formation		Ladinian-Carnian			Cladophlebis	mesozoica		Kurtz		Cladophlebis	mesozoica		Osmundaceae	Osmundales	Pteridophyta	NA
Artabe et al.	2007		Argentina	Mendoza Province	Cocodrilo Hill	Potrerillos Formation		Ladinian-Carnian			Dicroidium	odontopterioides		(Morris) Gothan		Dicroidium	odontopteroides		Corystospermaceae	Corystospermales	Pteridospermatophyta	NA
Artabe et al.	2007		Argentina	Mendoza Province	Cocodrilo Hill	Potrerillos Formation		Ladinian-Carnian			Johnstonia	coriacea		(Johnston) Walkom		Dicroidium	coriaceum		Corystospermaceae	Corystospermales	Pteridospermatophyta	NA
Artabe et al.	2007		Argentina	Mendoza Province	Cocodrilo Hill	Potrerillos Formation		Ladinian-Carnian			Neocalamites	carrerei		(Zeiller) Halle		Neocalamites	carrerei		Equisetaceae	Equisetales	Sphenophyta	NA
Artabe et al.	2007		Argentina	Mendoza Province	Cocodrilo Hill	Potrerillos Formation		Ladinian-Carnian			Xylopteris	elongata		(Carruthers) Frenguelli		Dicroidium	elongatum		Corystospermaceae	Corystospermales	Pteridospermatophyta	NA
Artabe et al.	2007		Argentina	Mendoza Province	Cocodrilo Hill	Potrerillos Formation		Ladinian-Carnian			Zuberia	feistmanteli		(Johnston) Frenguelli		Dicroidium	feistmanteli		Corystospermaceae	Corystospermales	Pteridospermatophyta	NA
Artabe et al.	2007		Chile			Cajón Troncoso Formation		Triassic			Asterotheca		sp.			Asterotheca		sp.	Asterothecaceae	Marattiales	Pteridophyta	NA		x
Artabe et al.	2007		Chile			Tralcán Formation		Triassic			Asterotheca	frassinettii		Herbst et Troncoso		Asterotheca	frassinettii		Asterothecaceae	Marattiales	Pteridophyta	NA
Artabe et al.	2007		Chile			La Ternera Formation		Triassic			Asterotheca	fuchsi		(Zeiller) Herbst		Asterotheca	fuchsii		Asterothecaceae	Marattiales	Pteridophyta	NA
Artabe et al.	2007		Chile			Santa Juana Formation		Triassic			Asterotheca	fuchsi		(Zeiller) Herbst		Asterotheca	fuchsii		Asterothecaceae	Marattiales	Pteridophyta	NA
Artabe et al.	2007		Chile			San Felix (Alto del Carmen) Formation		Triassic			Asterotheca	menendezii		de la Sota et Archangelsky		Asterotheca	menendezii		Asterothecaceae	Marattiales	Pteridophyta	NA
Artabe et al.	2007		Chile			La Ternera Formation		Triassic			Asterotheca	rigbyana		Herbst et Troncoso		Asterotheca	rigbyana		Asterothecaceae	Marattiales	Pteridophyta	NA
Artabe et al.	2007		Chile			Santa Juana Formation		Triassic			Asterotheca	rigbyana		Herbst et Troncoso		Asterotheca	rigbyana		Asterothecaceae	Marattiales	Pteridophyta	NA
Artabe et al.	2007		Chile			Santa Juana Formation		Triassic			Baiera		sp.			Baiera		sp.	incertae sedis	Ginkgoales	Ginkgophyta	NA		x
Artabe et al.	2007		Chile			Santa Juana Formation		Triassic			Chansitheca	argentina		Herbst		Rooitodites	argentina		Gleicheniaceae	Filicales	Pteridophyta	NA
Artabe et al.	2007		Chile			Panguipulli Formation		Triassic			Cladophlebis		sp.			Cladophlebis		sp.	Osmundaceae	Osmundales	Pteridophyta	NA		x
Artabe et al.	2007		Chile			Cajón Troncoso Formation		Triassic			Cladophlebis	copiosa	cf.			Cladophlebis	copiosa	cf.	Osmundaceae	Osmundales	Pteridophyta	NA
Artabe et al.	2007		Chile			Cajón Troncoso Formation		Triassic			Cladophlebis	kurtzii		Frenguelli		Cladophlebis	kurtzii		Osmundaceae	Osmundales	Pteridophyta	NA
Artabe et al.	2007		Chile			La Ternera Formation		Triassic			Cladophlebis	kurtzii		Frenguelli		Cladophlebis	kurtzii		Osmundaceae	Osmundales	Pteridophyta	NA
Artabe et al.	2007		Chile			Panguipulli Formation		Triassic			Cladophlebis	kurtzii		Frenguelli		Cladophlebis	kurtzii		Osmundaceae	Osmundales	Pteridophyta	NA
Artabe et al.	2007		Chile			Santa Juana Formation		Triassic			Cladophlebis	kurtzii		Frenguelli		Cladophlebis	kurtzii		Osmundaceae	Osmundales	Pteridophyta	NA
Artabe et al.	2007		Chile			Tralcán Formation		Triassic			Cladophlebis	kurtzii		Frenguelli		Cladophlebis	kurtzii		Osmundaceae	Osmundales	Pteridophyta	NA
Artabe et al.	2007		Chile			La Ternera Formation		Triassic			Cladophlebis	mendozaensis		(Geinitz) Frenguelli		Cladophlebis	mendozaensis		Osmundaceae	Osmundales	Pteridophyta	NA
Artabe et al.	2007		Chile			Panguipulli Formation		Triassic			Cladophlebis	mesozoica		Kurtz ex Frenguelli		Cladophlebis	mesozoica		Osmundaceae	Osmundales	Pteridophyta	NA
Artabe et al.	2007		Chile			Santa Juana Formation		Triassic			Clathropteris	platyphylla		Goeppert		Clathropteris	platyphylla		Dipteridaceae	Filicales	Pteridophyta	NA
Artabe et al.	2007		Chile			La Ternera Formation		Triassic			Dejerseya	lobata		(Jones et de Jersey) Herbst		Dejerseya	lobata		Matatiellaceae	Matatiellales	Pteridospermatophyta	NA
Artabe et al.	2007		Chile			La Ternera Formation		Triassic			Dejerseya	lunensis		(Johnston) Anderson et Anderson		Dejerseya	lunensis		Matatiellaceae	Matatiellales	Pteridospermatophyta	NA
Artabe et al.	2007		Chile			El Puquén Formation		Triassic			Dicroidium	argenteum		(Retallack) Gnaedinger et Herbst		Dicroidium	argenteum		Corystospermaceae	Corystospermales	Pteridospermatophyta	NA
Artabe et al.	2007		Chile			Las Breas Formation		Triassic			Dicroidium	crassum		(Menéndez) Petriella		Dicroidium	crassum		Corystospermaceae	Corystospermales	Pteridospermatophyta	NA
Artabe et al.	2007		Chile			San Felix (Alto del Carmen) Formation		Triassic			Dicroidium	crassum		(Menéndez) Petriella		Dicroidium	crassum		Corystospermaceae	Corystospermales	Pteridospermatophyta	NA
Artabe et al.	2007		Chile			El Puquén Formation		Triassic			Dicroidium	dubium		(Feistmantel) Gothan		Dicroidium	dubium		Corystospermaceae	Corystospermales	Pteridospermatophyta	NA
Artabe et al.	2007		Chile			La Ternera Formation		Triassic			Dicroidium	hernandezii		Gnaedinger et Herbst		Dicroidium	hernandezii		Corystospermaceae	Corystospermales	Pteridospermatophyta	NA
Artabe et al.	2007		Chile			El Puquén Formation		Triassic			Dicroidium	lancifoium		(Morris) Gothan		Dicroidium	lancifolium		Corystospermaceae	Corystospermales	Pteridospermatophyta	NA
Artabe et al.	2007		Chile			La Ternera Formation		Triassic			Dicroidium	lancifoium		(Morris) Gothan		Dicroidium	lancifolium		Corystospermaceae	Corystospermales	Pteridospermatophyta	NA
Artabe et al.	2007		Chile			Las Breas Formation		Triassic			Dicroidium	lancifoium		(Morris) Gothan		Dicroidium	lancifolium		Corystospermaceae	Corystospermales	Pteridospermatophyta	NA
Artabe et al.	2007		Chile			Panguipulli Formation		Triassic			Dicroidium	lancifoium		(Morris) Gothan		Dicroidium	lancifolium		Corystospermaceae	Corystospermales	Pteridospermatophyta	NA
Artabe et al.	2007		Chile			San Felix (Alto del Carmen) Formation		Triassic			Dicroidium	lancifoium		(Morris) Gothan		Dicroidium	lancifolium		Corystospermaceae	Corystospermales	Pteridospermatophyta	NA
Artabe et al.	2007		Chile			El Puquén Formation		Triassic			Dicroidium	obtusifolium		(Johnston) Townrow		Dicroidium	obtusifolium		Corystospermaceae	Corystospermales	Pteridospermatophyta	NA
Artabe et al.	2007		Chile			Las Breas Formation		Triassic			Dicroidium	obtusifolium		(Johnston) Townrow		Dicroidium	obtusifolium		Corystospermaceae	Corystospermales	Pteridospermatophyta	NA
Artabe et al.	2007		Chile			Cajón Troncoso Formation		Triassic			Dicroidium	odontopteroides		(Morris) Gothan		Dicroidium	odontopteroides		Corystospermaceae	Corystospermales	Pteridospermatophyta	NA
Artabe et al.	2007		Chile			El Puquén Formation		Triassic			Dicroidium	odontopteroides		(Morris) Gothan		Dicroidium	odontopteroides		Corystospermaceae	Corystospermales	Pteridospermatophyta	NA
Artabe et al.	2007		Chile			La Ternera Formation		Triassic			Dicroidium	odontopteroides		(Morris) Gothan		Dicroidium	odontopteroides		Corystospermaceae	Corystospermales	Pteridospermatophyta	NA
Artabe et al.	2007		Chile			Las Breas Formation		Triassic			Dicroidium	odontopteroides		(Morris) Gothan		Dicroidium	odontopteroides		Corystospermaceae	Corystospermales	Pteridospermatophyta	NA
Artabe et al.	2007		Chile			Panguipulli Formation		Triassic			Dicroidium	odontopteroides		(Morris) Gothan		Dicroidium	odontopteroides		Corystospermaceae	Corystospermales	Pteridospermatophyta	NA
Artabe et al.	2007		Chile			San Felix (Alto del Carmen) Formation		Triassic			Dicroidium	odontopteroides		(Morris) Gothan		Dicroidium	odontopteroides		Corystospermaceae	Corystospermales	Pteridospermatophyta	NA
Artabe et al.	2007		Chile			San Felix (Alto del Carmen) Formation		Triassic			Dictyophyllum		sp.			Dictyophyllum		sp.	Dipteridaceae	Filicales	Pteridophyta	NA		x
Artabe et al.	2007		Chile			La Ternera Formation		Triassic			Dictyophyllum	fuenzalidae		Herbst		Dictyophyllum	fuenzalidae		Dipteridaceae	Filicales	Pteridophyta	NA
Artabe et al.	2007		Chile			Santa Juana Formation		Triassic			Dictyophyllum	fuenzalidae		Herbst		Dictyophyllum	fuenzalidae		Dipteridaceae	Filicales	Pteridophyta	NA
Artabe et al.	2007		Chile			La Ternera Formation		Triassic			Dictyophyllum	rothi		Frenguelli		Dictyophyllum	rothi		Dipteridaceae	Filicales	Pteridophyta	NA
Artabe et al.	2007		Chile			Cajón Troncoso Formation		Triassic			Dictyophyllum	tenuifolium		(Stipanicic et Menéndez) Bonetti et Herbst		Dictyophyllum	tenuifolium		Dipteridaceae	Filicales	Pteridophyta	NA
Artabe et al.	2007		Chile			La Ternera Formation		Triassic			Dictyophyllum	tenuifolium		(Stipanicic et Menéndez) Bonetti et Herbst		Dictyophyllum	tenuifolium		Dipteridaceae	Filicales	Pteridophyta	NA
Artabe et al.	2007		Chile			Santa Juana Formation		Triassic			Dictyophyllum	tenuifolium		(Stipanicic et Menéndez) Bonetti et Herbst		Dictyophyllum	tenuifolium		Dipteridaceae	Filicales	Pteridophyta	NA
Artabe et al.	2007		Chile			La Ternera Formation		Triassic			Ginkgoites	chilensis		Gnaedinger		Ginkgoites	chilensis		Ginkgoaceae	Ginkgoales	Ginkgophyta	NA
Artabe et al.	2007		Chile			La Ternera Formation		Triassic			Ginkgoites	copiapensis		Solms-Laubach) Herbst Troncoso et Gnaedinger		Ginkgoites	copiapensis		Ginkgoaceae	Ginkgoales	Ginkgophyta	NA
Artabe et al.	2007		Chile			La Ternera Formation		Triassic			Ginkgoites	covacevicii		Troncoso et Herbst		Ginkgoites	covacevicii		Ginkgoaceae	Ginkgoales	Ginkgophyta	NA
Artabe et al.	2007		Chile			La Ternera Formation		Triassic			Ginkgoites	cuneata		(carruthers) Herbst Troncoso et Gnaedinger		Rochipteris	cuneata		Petriellaceae	Petriellales	Pteridospermatophyta	NA
Artabe et al.	2007		Chile			La Ternera Formation		Triassic			Ginkgoites	dutoitii		Anderson et Anderson		Ginkgoites	dutoitii		Ginkgoaceae	Ginkgoales	Ginkgophyta	NA
Artabe et al.	2007		Chile			El Puquén Formation		Triassic			Ginkgoites	matatiensis		(Anderson et Anderson) Troncoso et Herbst		Ginkgoites	matatiensis		Ginkgoaceae	Ginkgoales	Ginkgophyta	NA
Artabe et al.	2007		Chile			Panguipulli Formation		Triassic			Ginkgoites	matatiensis		(Anderson et Anderson) Troncoso et Herbst		Ginkgoites	matatiensis		Ginkgoaceae	Ginkgoales	Ginkgophyta	NA
Artabe et al.	2007		Chile			La Ternera Formation		Triassic			Ginkgoites	waldeckensis		(Anderson et Anderson) Gnaedinger et Herbst		Ginkgoites	waldeckensis		Ginkgoaceae	Ginkgoales	Ginkgophyta	NA
Artabe et al.	2007		Chile			La Ternera Formation		Triassic			Gleichenites	cachivaritensis		Herbst		Gleichenites	cachivaritensis		Gleicheniaceae	Filicales	Pteridophyta	NA
Artabe et al.	2007		Chile			Panguipulli Formation		Triassic			Gleichenites	cachivaritensis		Herbst		Gleichenites	cachivaritensis		Gleicheniaceae	Filicales	Pteridophyta	NA
Artabe et al.	2007		Chile			Panguipulli Formation		Triassic			Gleichenites	gallegoi		Herbst		Gleichenites	gallegoi		Gleicheniaceae	Filicales	Pteridophyta	NA
Artabe et al.	2007		Chile			Santa Juana Formation		Triassic			Gleichenites	quilacoyensis		Leppe et Moisan		Gleichenites	quilacoyensis		Gleicheniaceae	Filicales	Pteridophyta	NA
Artabe et al.	2007		Chile			Las Breas Formation		Triassic			Goeppertella	taverai		Herbst		Goeppertella	taverai		Dipteridaceae	Filicales	Pteridophyta	NA
Artabe et al.	2007		Chile			Panguipulli Formation		Triassic			Heidiphyllum	elongatum		(Morris) Rettallack		Heidiphyllum	elongatum			Voltziales	Coniferophyta	NA
Artabe et al.	2007		Chile			Tralcán Formation		Triassic			Heidiphyllum	elongatum		(Morris) Rettallack		Heidiphyllum	elongatum			Voltziales	Coniferophyta	NA
Artabe et al.	2007		Chile			Tralcán Formation		Triassic			Johnstonia		sp.			Johnstonia		sp.	Corystospermaceae	Corystospermales	Pteridospermatophyta	NA
Artabe et al.	2007		Chile			La Ternera Formation		Triassic			Johnstonia	dutoitii		(Townrow) Retallack		Dicroidium	dutoitii		Corystospermaceae	Corystospermales	Pteridospermatophyta	NA
Artabe et al.	2007		Chile			Cajón Troncoso Formation		Triassic			Kurtiana	cacheutensis		(Kurtz) Frenguelli emend. Petriella et Arrondo		Kurtziana	cacheutensis			Cycadales	Cycadophyta	NA			x
Artabe et al.	2007		Chile			La Ternera Formation		Triassic			Lepidopteris	madagascariensis		Carpentier		Lepidopteris	madagascariensis		Peltaspermaceae	Peltaspermales	Pteridospermatophyta	NA
Artabe et al.	2007		Chile			La Ternera Formation		Triassic			Lepidopteris	stormbergensis		(Seward) Townrow		Lepidopteris	strombergensis		Peltaspermaceae	Peltaspermales	Pteridospermatophyta	NA
Artabe et al.	2007		Chile			Panguipulli Formation		Triassic			Lepidopteris	stormbergensis		(Seward) Townrow		Lepidopteris	strombergensis		Peltaspermaceae	Peltaspermales	Pteridospermatophyta	NA
Artabe et al.	2007		Chile			Panguipulli Formation		Triassic			Linguifolium		sp.			Linguifolium		sp.		incertae sedis	Pteridospermatophyta	NA		x
Artabe et al.	2007		Chile			Cajón Troncoso Formation		Triassic			Linguifolium	lilleanum		Arber		Linguifolium	lilleanum			incertae sedis	Pteridospermatophyta	NA
Artabe et al.	2007		Chile			La Ternera Formation		Triassic			Linguifolium	lilleanum		Arber		Linguifolium	lilleanum			incertae sedis	Pteridospermatophyta	NA
Artabe et al.	2007		Chile			Panguipulli Formation		Triassic			Linguifolium	lilleanum		Arber		Linguifolium	lilleanum			incertae sedis	Pteridospermatophyta	NA
Artabe et al.	2007		Chile			Santa Juana Formation		Triassic			Linguifolium	lilleanum		Arber		Linguifolium	lilleanum			incertae sedis	Pteridospermatophyta	NA
Artabe et al.	2007		Chile			La Ternera Formation		Triassic			Linguifolium	steinmanni		(Solms-Laubach) Frenguelli		Linguifolium	steinmannii			incertae sedis	Pteridospermatophyta	NA
Artabe et al.	2007		Chile			La Ternera Formation		Triassic			Lobatoxylon	kamthiensis		(Prasad) Lutz Crisafulli et Herbst		Lobatoxylon	kamthiensis			incertae sedis	incertae sedis	NA				x
Artabe et al.	2007		Chile			Panguipulli Formation		Triassic			Neocalamites		sp.			Neocalamites		sp.	Equisetaceae	Equisetales	Sphenophyta	NA		x
Artabe et al.	2007		Chile			La Ternera Formation		Triassic			Neocalamites	carrerei		(Zeiller) Halle		Neocalamites	carrerei		Equisetaceae	Equisetales	Sphenophyta	NA
Artabe et al.	2007		Chile			Santa Juana Formation		Triassic			Pecopteris	cottoni		Zeiller		Asterotheca	cottoni		Asterothecaceae	Marattiales	Pteridophyta	NA
Artabe et al.	2007		Chile			Las Breas Formation		Triassic			Protochamaecyparioxylon	klizchii		Giraud		Protochamaecyparioxylon	klizchii			incertae sedis	incertae sedis	NA				x
Artabe et al.	2007		Chile			La Ternera Formation		Triassic			Protocircoporoxylon	cortaderitaensis		(Menéndez) Vogellehner		Rhexoxylon	cortaderitaense		Corystospermaceae	Corystospermales	Pteridospermatophyta	NA
Artabe et al.	2007		Chile			El Puquén Formation		Triassic			Pseudoctenis	harringtoniana		Bonetti		Pseudoctenis	harringtoniana			Cycadales	Cycadophyta	NA			x
Artabe et al.	2007		Chile			La Ternera Formation		Triassic			Pseudoctenis	harringtoniana		Bonetti		Pseudoctenis	harringtoniana			Cycadales	Cycadophyta	NA			x
Artabe et al.	2007		Chile			La Ternera Formation		Triassic			Pseudoctenis	longipinnata		Anderson et Anderson		Pseudoctenis	longipinnata			Cycadales	Cycadophyta	NA			x
Artabe et al.	2007		Chile			Santa Juana Formation		Triassic			Pseudoctenis	longipinnata		Anderson et Anderson		Pseudoctenis	longipinnata			Cycadales	Cycadophyta	NA			x
Artabe et al.	2007		Chile			La Ternera Formation		Triassic			Pseudoctenis	megaspathulata		Herbst et Troncoso		Pseudoctenis	megaspathulata			Cycadales	Cycadophyta	NA			x
Artabe et al.	2007		Chile			Panguipulli Formation		Triassic			Pseudoctenis	multilineata		(Shirley) Herbst et Troncoso		Pseudoctenis	multilineata			Cycadales	Cycadophyta	NA			x
Artabe et al.	2007		Chile			Santa Juana Formation		Triassic			Pseudoctenis	spathulata	cf.			Pseudoctenis	spatulata	cf.		Cycadales	Cycadophyta	NA			x
Artabe et al.	2007		Chile			Santa Juana Formation		Triassic			Pseudoctenis	truncata		Leppe et Moisan		Pseudoctenis	truncata			Cycadales	Cycadophyta	NA			x
Artabe et al.	2007		Chile			Santa Juana Formation		Triassic			Pterophyllum		sp.			Pterophyllum		sp.		Bennettitales	Cycadophyta	NA		x	x
Artabe et al.	2007		Chile			Cajón Troncoso Formation		Triassic			Pterophyllum	ascaratei		Herbst et Troncoso		Pterophyllum	ascaratei			Bennettitales	Cycadophyta	NA			x
Artabe et al.	2007		Chile			La Ternera Formation		Triassic			Pterophyllum	ascaratei		Herbst et Troncoso		Pterophyllum	ascaratei			Bennettitales	Cycadophyta	NA			x
Artabe et al.	2007		Chile			Santa Juana Formation		Triassic			Pterophyllum	ascaratei		Herbst et Troncoso		Pterophyllum	ascaratei			Bennettitales	Cycadophyta	NA			x
Artabe et al.	2007		Chile			Tralcán Formation		Triassic			Pterophyllum	tralcanensis		Herbst et Troncoso		Pterophyllum	tralcanensis			Bennettitales	Cycadophyta	NA			x
Artabe et al.	2007		Chile			Tralcán Formation		Triassic			Pterophyllum	valdivianum		Herbst et Troncoso		Pterophyllum	valdivianum			Bennettitales	Cycadophyta	NA			x
Artabe et al.	2007		Chile			San Felix (Alto del Carmen) Formation		Triassic			Ptilophyllum		sp.			Ptilophyllum		sp.		incertae sedis	incertae sedis	NA		x		x
Artabe et al.	2007		Chile			Santa Juana Formation		Triassic			Rienitsia	colliveri		Herbst		Rienitsia	colliveri		Asterothecaceae	Marattiales	Pteridophyta	NA
Artabe et al.	2007		Chile			La Ternera Formation		Triassic			Rienitsia	ternerae		Herbst et Troncoso		Rienitsia	ternerae		Asterothecaceae	Marattiales	Pteridophyta	NA
Artabe et al.	2007		Chile			Panguipulli Formation		Triassic			Rissikia	media		(Tenison Woods) Townrow		Rissikia	media		Podocarpaceae	Coniferales	Coniferophyta	NA
Artabe et al.	2007		Chile			La Ternera Formation		Triassic			Rochipteris		sp.			Rochipteris		sp.	Petriellaceae	Petriellales	Pteridospermatophyta	NA		x
Artabe et al.	2007		Chile			El Puquén Formation		Triassic			Sphenobaiera	argentinae		(Kurtz) Florin		Sphenobaiera	argentinae		incertae sedis	Ginkgoales	Ginkgophyta	NA
Artabe et al.	2007		Chile			La Ternera Formation		Triassic			Sphenobaiera	argentinae		(Kurtz) Florin		Sphenobaiera	argentinae		incertae sedis	Ginkgoales	Ginkgophyta	NA
Artabe et al.	2007		Chile			La Ternera Formation		Triassic			Sphenobaiera	bifida		(Frenguelli) Troncoso et Herbst		Sphenobaiera	bifida		incertae sedis	Ginkgoales	Ginkgophyta	NA
Artabe et al.	2007		Chile			Panguipulli Formation		Triassic			Sphenobaiera	calensis		Anderson et Anderson		Sphenobaiera	calensis		incertae sedis	Ginkgoales	Ginkgophyta	NA
Artabe et al.	2007		Chile			El Puquén Formation		Triassic			Sphenobaiera	schenkii		(Feistmantel) Florin		Sphenobaiera	schenkii		incertae sedis	Ginkgoales	Ginkgophyta	NA
Artabe et al.	2007		Chile			El Puquén Formation		Triassic			Sphenobaiera	sectina		Anderson et Anderson		Sphenobaiera	robusta		incertae sedis	Ginkgoales	Ginkgophyta	NA
Artabe et al.	2007		Chile			El Puquén Formation		Triassic			Sphenobaiera	stormbergensis		(Seward) Frenguelli		Sphenobaiera	stormbergensis		incertae sedis	Ginkgoales	Ginkgophyta	NA
Artabe et al.	2007		Chile			Las Breas Formation		Triassic			Taeniopteris	anavolans		Anderson et Anderson		Taeniopteris	anavolans		Taeniopteridaceae	incertae sedis	Pteridophylla	NA
Artabe et al.	2007		Chile			El Puquén Formation		Triassic			Taeniopteris	densinervis		Menéndez		Taeniopteris	densinervis		Taeniopteridaceae	incertae sedis	Pteridophylla	NA
Artabe et al.	2007		Chile			La Ternera Formation		Triassic			Taeniopteris	densinervis		Menéndez		Taeniopteris	densinervis		Taeniopteridaceae	incertae sedis	Pteridophylla	NA
Artabe et al.	2007		Chile			Las Breas Formation		Triassic			Taeniopteris	homerifolius		Anderson et Anderson		Taeniopteris	homerifolius		Taeniopteridaceae	incertae sedis	Pteridophylla	NA
Artabe et al.	2007		Chile			La Ternera Formation		Triassic			Taeniopteris	lutzae		Gnaedinger et Herbst		Taeniopteris	lutzae		Taeniopteridaceae	incertae sedis	Pteridophylla	NA
Artabe et al.	2007		Chile			La Ternera Formation		Triassic			Taeniopteris	magnifolia		Rogers		Taeniopteris	magnifolia		Taeniopteridaceae	incertae sedis	Pteridophylla	NA
Artabe et al.	2007		Chile			Las Breas Formation		Triassic			Taeniopteris	magnifolia		Rogers		Taeniopteris	magnifolia		Taeniopteridaceae	incertae sedis	Pteridophylla	NA
Artabe et al.	2007		Chile			Tralcán Formation		Triassic			Taeniopteris	parvilocus		Anderson et Anderson		Taeniopteris	parvilocus		Taeniopteridaceae	incertae sedis	Pteridophylla	NA
Artabe et al.	2007		Chile			La Ternera Formation		Triassic			Taeniopteris	plicatella		(Solms-Laubach) Menéndez		Taeniopteris	plicatella		Taeniopteridaceae	incertae sedis	Pteridophylla	NA
Artabe et al.	2007		Chile			La Ternera Formation		Triassic			Taeniopteris	thomsoniana		(Arber) Blachke et Grant-Mackie		Taeniopteris	thomsoniana			Cycadales	Cycadophyta	NA			x
Artabe et al.	2007		Chile			La Ternera Formation		Triassic			Taeniopteris	troncosoi		Gnaedinger & Herbst		Taeniopteris	troncosoi		Taeniopteridaceae	incertae sedis	Pteridophylla	NA
Artabe et al.	2007		Chile			La Ternera Formation		Triassic			Taeniopteris	vittata		Brongniart		Taeniopteris	vittata		Taeniopteridaceae	incertae sedis	Pteridophylla	NA
Artabe et al.	2007		Chile			El Puquén Formation		Triassic			Taeniopteris	wianamatae		(Feistmantel) Walkom		Taeniopteris	wianamatae		Taeniopteridaceae	incertae sedis	Pteridophylla	NA
Artabe et al.	2007		Chile			La Ternera Formation		Triassic			Taeniopteris	wianamatae		(Feistmantel) Walkom		Taeniopteris	wianamatae		Taeniopteridaceae	incertae sedis	Pteridophylla	NA
Artabe et al.	2007		Chile			La Ternera Formation		Triassic			Todites		sp.			Todites		sp.	Osmundaceae	Osmundales	Pteridophyta	NA		x
Artabe et al.	2007		Chile			Santa Juana Formation		Triassic			Todites	baldonii		Herbst		Todites	baldonii		Osmundaceae	Osmundales	Pteridophyta	NA
Artabe et al.	2007		Chile			La Ternera Formation		Triassic			Todites	chilensis		Herbst et Troncoso		Todites	chilensis		Osmundaceae	Osmundales	Pteridophyta	NA
Artabe et al.	2007		Chile			La Ternera Formation		Triassic			Vladiloxylon	troncosoi		Lutz Crisafulli et Herbst		Vladiloxylon	troncosoi			incertae sedis	Gymnospermae	NA
Artabe et al.	2007		Chile			La Ternera Formation		Triassic			Xylopteris	argentina		(Kurtz) Frenguelli		Dicroidium	argentina		Corystospermaceae	Corystospermales	Pteridospermatophyta	NA
Artabe et al.	2007		Chile			Las Breas Formation		Triassic			Xylopteris	argentina		(Kurtz) Frenguelli		Dicroidium	argentina		Corystospermaceae	Corystospermales	Pteridospermatophyta	NA
Artabe et al.	2007		Chile			El Puquén Formation		Triassic			Yabeiella	brackebuschiana		(Kurtz) Ôishi		Yabeiella	brackebuschiana			Gnetales	Gymnospermae	NA			x
Artabe et al.	2007		Chile			La Ternera Formation		Triassic			Yabeiella	brackebuschiana		(Kurtz) Ôishi		Yabeiella	brackebuschiana			Gnetales	Gymnospermae	NA			x
Artabe et al.	2007		Chile			La Ternera Formation		Triassic			Yabeiella	mareyesiaca		(Geinitz) Ôishi		Yabeiella	mareyesiaca			Gnetales	Gymnospermae	NA			x
Artabe et al.	2007		Chile			San Felix (Alto del Carmen) Formation		Triassic			Yabeiella	mareyesiaca		(Geinitz) Ôishi		Yabeiella	mareyesiaca			Gnetales	Gymnospermae	NA			x
Artabe et al.	2007		Chile			Las Breas Formation		Triassic			Zuberia	zuberi		(Szajnocha) Frenguelli		Dicroidium	zuberi		Corystospermaceae	Corystospermales	Pteridospermatophyta	NA
Artabe et al.	2007		Chile			Panguipulli Formation		Triassic			Zuberia	zuberi		(Szajnocha) Frenguelli		Dicroidium	zuberi		Corystospermaceae	Corystospermales	Pteridospermatophyta	NA
Artabe et al.	2007		Chile			La Ternera Formation		Triassic		?	Ginkgoites	antarctica		(Saporta) Seward		Ginkgoites	antarctica		Ginkgoaceae	Ginkgoales	Ginkgophyta	NA
Artabe et al.	2007		Chile			El Puquén Formation		Triassic		cf.	Cycadites		sp.		cf.	Scytophyllum		sp.	Marattiaceae	Marattiales	Pteridophyta	NA		x
Artabe et al.	2007		Chile			La Ternera Formation		Triassic		cf.	Dejerseya		sp.		cf.	Dejerseya		sp.	Matatiellaceae	Matatiellales	Pteridospermatophyta	NA		x
Artabe et al.	2007		Chile			Las Breas Formation		Triassic		cf.	Dejerseya		sp.		cf.	Dejerseya		sp.	Matatiellaceae	Matatiellales	Pteridospermatophyta	NA		x
Artabe et al.	2007		Chile			El Puquén Formation		Triassic		cf.	Sphenobaiera	pontifolia		Anderson et Anderson		Sphenobaiera	pontifolia		incertae sedis	Ginkgoales	Ginkgophyta	NA
Asama	1981	pl. 5, fig. 3-4, pl. 8, fig. 4, pl. 10, fig. 3	Japan	Miyagi Prefecture	Maiya, Furudate, Towa-cho, Tome-gun	Nishikori Formation	Plant bed A in black shale, marine fossils	lower Permian	Parafusulina Zone		Taeniopteris		sp.			Taeniopteris		sp.	Taeniopteridaceae	incertae sedis	Pteridophylla	1		x
Asama	1981	pl. 2, fig. 3, pl. 4, fig. 7, pl. 6, fig. 5, pl. 7, fig. 1-3, pl. 8, fig. 2-3, pl. 9, fig. 1-2, pl. 11, fig. 1-4, pl. 12, fig. 1-2	Japan	Miyagi Prefecture	Maiya, Furudate, Towa-cho, Tome-gun	Nishikori Formation	Plant bed A in black shale, marine fossils	lower Permian	Parafusulina Zone		Taeniopteris	arakawae		Asama 1981		Taeniopteris	arakawae		Taeniopteridaceae	incertae sedis	Pteridophylla	1		NA
Asama	1981	pl. 1, fig. 4, pl. 12, fig. 3	Japan	Miyagi Prefecture	Maiya, Furudate, Towa-cho, Tome-gun	Nishikori Formation	Plant bed A in black shale, marine fossils	lower Permian	Parafusulina Zone		Taeniopteris	laciniata	?	Kawasaki 1931		Taeniopteris	laciniata	?	Taeniopteridaceae	incertae sedis	Pteridophylla	1
Asama	1981	pl. 3, fig. 2, pl. 4, fig. 5-6, pl. 5, fig. 1, pl. 10, fig. 4	Japan	Miyagi Prefecture	Maiya, Furudate, Towa-cho, Tome-gun	Nishikori Formation	Plant bed A in black shale, marine fossils	lower Permian	Parafusulina Zone		Taeniopteris	latecostata		Halle 1927		Taeniopteris	latecostata		Taeniopteridaceae	incertae sedis	Pteridophylla	1
Asama	1981	pl. 6, fig. 4, pl. 9, fig. 3, pl. 10, fig. 2, pl. 11, fig. 5-8, pl. 13, fig. 1-2	Japan	Miyagi Prefecture	Maiya, Furudate, Towa-cho, Tome-gun	Nishikori Formation	Plant bed A in black shale, marine fossils	lower Permian	Parafusulina Zone		Taeniopteris	linearifolia		Asama 1981		Taeniopteris	linearifolia		Taeniopteridaceae	incertae sedis	Pteridophylla	1		NA
Asama	1981	pl. 7, fig. 4-5, pl. 8, fig. 1	Japan	Miyagi Prefecture	Maiya, Furudate, Towa-cho, Tome-gun	Nishikori Formation	Plant bed A in black shale, marine fossils	lower Permian	Parafusulina Zone		Taeniopteris	maiyaensis		Asama 1981		Taeniopteris	maiyaensis		Taeniopteridaceae	incertae sedis	Pteridophylla	1		NA
Asama	1981	pl. 5, fig. 2, pl. 6, fig. 1-3, pl. 39, fig. 1-5	Japan	Miyagi Prefecture	Maiya, Furudate, Towa-cho, Tome-gun	Nishikori Formation	Plant bed A in black shale, marine fossils	lower Permian	Parafusulina Zone		Taeniopteris	nystroemii		Halle 1927		Taeniopteris	nystroemii		Taeniopteridaceae	incertae sedis	Pteridophylla	1
Asama	1981	pl. 5, fig. 2, pl. 6, fig. 1-3, pl. 39, fig. 1-5	Japan	Miyagi Prefecture	Maiya, Furudate, Towa-cho, Tome-gun	Nishikori Formation	Plant bed B, in laminated sandstone	lower Permian	Parafusulina Zone		Taeniopteris	nystroemii		Halle 1927		Taeniopteris	nystroemii		Taeniopteridaceae	incertae sedis	Pteridophylla	1
Asama	1981	pl. 4, fig. 1-4, pl. 5, fig. 5, pl. 13, fig. 3-5	Japan	Miyagi Prefecture	Maiya, Furudate, Towa-cho, Tome-gun	Nishikori Formation	Plant bed A in black shale, marine fossils	lower Permian	Parafusulina Zone		Taeniopteris	oishii		Asama 1981		Taeniopteris	oishii		Taeniopteridaceae	incertae sedis	Pteridophylla	1		NA
Asama	1981	pl. 2, fig. 1, pl. 3, fig. 3-4	Japan	Miyagi Prefecture	Maiya, Furudate, Towa-cho, Tome-gun	Nishikori Formation	Plant bed A in black shale, marine fossils	lower Permian	Parafusulina Zone		Taeniopteris	paradensissima		Asama 1981		Taeniopteris	paradensissima		Taeniopteridaceae	incertae sedis	Pteridophylla	1		NA
Asama	1981	pl. 1, fig. 1-3, pl. 2, fig. 2, pl. 13, fig. 6	Japan	Miyagi Prefecture	Maiya, Furudate, Towa-cho, Tome-gun	Nishikori Formation	Plant bed A in black shale, marine fossils	lower Permian	Parafusulina Zone		Taeniopteris	schenkii	cf.	Sterzel		Taeniopteris	schenkii	cf.	Taeniopteridaceae	incertae sedis	Pteridophylla	1
Asama	1981	pl. 9, fig. 4-5	Japan	Miyagi Prefecture	Maiya, Furudate, Towa-cho, Tome-gun	Nishikori Formation	Plant bed A in black shale, marine fossils	lower Permian	Parafusulina Zone		Taeniopteris	setamaiensis		Asama et Murata 1974		Taeniopteris	setamaiensis		Taeniopteridaceae	incertae sedis	Pteridophylla	1
Asama	1981	pl. 3, fig. 1	Japan	Miyagi Prefecture	Maiya, Furudate, Towa-cho, Tome-gun	Nishikori Formation	Plant bed A in black shale, marine fossils	lower Permian	Parafusulina Zone		Taeniopteris	thailandica		Asama 1966		Taeniopteris	thailandica		Taeniopteridaceae	incertae sedis	Pteridophylla	1
Asama & Murata	1974	Pl. 1, fig. 1b, pl. 2, fig. 2-4	Japan	Iwate Prefecture	Setamai area	upper Sakamotozawa Formation	lowermost part of the Motoiwazawa Sandstone Member	late Artinskian			Taeniopteris	motoiwaensis		Asama et Murata 1974								1	x			x
Asama & Murata	1974	pl. 1, fig. 1a, 2, pl. 2, fig. 1, 2a	Japan	Iwate Prefecture	Setamai area	upper Sakamotozawa Formation	lowermost part of the Motoiwazawa Sandstone Member	late Artinskian			Taeniopteris	setamaiensis		Asama et Murata 1974		Taeniopteris	setamaiensis		Taeniopteridaceae	incertae sedis	Pteridophylla	1		NA
Asama et al.	1975		Malaysia	Gunong Blumut area	Linggiu River, Johore			Kazanian			Annularia	shirakii		Kawasaki		Annularia	shirakii		Calamitaceae	Equisetales	Sphenophyta	1
Asama et al.	1975		Malaysia	Gunong Blumut area	Linggiu River, Johore			Kazanian			Aphlebia		sp.			Aphlebia		sp.		Marattiales	Pteridophyta	1		x
Asama et al.	1975		Malaysia	Gunong Blumut area	Linggiu River, Johore			Kazanian			Bicoemplectopteridium	longifolium		(Kodaira) Asama		Bicoemplectopteridium	longifolium			Gigantopteridales	Gymnospermae	1			x
Asama et al.	1975		Malaysia	Gunong Blumut area	Linggiu River, Johore			Kazanian			Bicoemplectopteris	hallei	?	Asama		Gigantonoclea	hallei	?		Gigantopteridales	Gymnospermae	1			x
Asama et al.	1975		Malaysia	Gunong Blumut area	Linggiu River, Johore			Kazanian			Calamites	suckowii	cf.	Brongniart		Calamites	suckowii	cf.	Calamitaceae	Equisetales	Sphenophyta	1
Asama et al.	1975		Malaysia	Gunong Blumut area	Linggiu River, Johore			Kazanian			Carpolithus		sp.			Carpolithes		sp.		incertae sedis	Gymnospermae	1		x
Asama et al.	1975		Malaysia	Gunong Blumut area	Linggiu River, Johore			Kazanian			Cladophlebis	ozakii		Yabe et Oishi		Cladophlebis	ozakii			incertae sedis	Pteridophyta	1
Asama et al.	1975		Malaysia	Gunong Blumut area	Linggiu River, Johore			Kazanian			Cordaicarpus	cordai		Jongmans et Gothan		Cordaicarpus	cordai			Cordaitales	Gymnospermae	1			x
Asama et al.	1975		Malaysia	Gunong Blumut area	Linggiu River, Johore			Kazanian			Gigantonoclea	lagrelii		(Halle) Koidzumi		Gigantonoclea	lagrelii			Gigantopteridales	Gymnospermae	1			x
Asama et al.	1975		Malaysia	Gunong Blumut area	Linggiu River, Johore			Kazanian			Gigantopteris	nicotianaefolia		Schenk		Gigantonoclea	nicotianaefolia			Gigantopteridales	Gymnospermae	1			x
Asama et al.	1975		Malaysia	Gunong Blumut area	Linggiu River, Johore			Kazanian			Gigantospermum	posthumi		Jongmans et Gothan		Gigantospermum	posthumi			Gigantopteridales	Gymnospermae	1			x
Asama et al.	1975		Malaysia	Gunong Blumut area	Linggiu River, Johore			Kazanian			Lepidodendron	chosenense	cf.	Kawasaki		Lepidodendron	chosenense	cf.	Lepidodendraceae	Lepidodendrales	Lycophyta	1
Asama et al.	1975		Malaysia	Gunong Blumut area	Linggiu River, Johore			Kazanian			Lobatannularia	fujiyamae		Kon'no et Asama 1970		Lobatannularia	fujiyamae		Calamitaceae	Equisetales	Sphenophyta	1
Asama et al.	1975		Malaysia	Gunong Blumut area	Linggiu River, Johore			Kazanian			Lobatannularia	johorensis		Kon'no et Asama 1970		Lobatannularia	johorensis		Calamitaceae	Equisetales	Sphenophyta	1
Asama et al.	1975		Malaysia	Gunong Blumut area	Linggiu River, Johore			Kazanian			Lobatannularia	suntharalingamii		Kon'no et Asama 1970		Lobatannularia	suntharalingamii		Calamitaceae	Equisetales	Sphenophyta	1
Asama et al.	1975		Malaysia	Gunong Blumut area	Linggiu River, Johore			Kazanian			Neuropteridium	yokoyamae		Kon'no et Asama 1970		Neuropteridium	yokoyamae		Osmundaceae	Osmundales	Pteridophyta	1
Asama et al.	1975		Malaysia	Gunong Blumut area	Linggiu River, Johore			Kazanian			Neuropteris		sp.			Neuropteridium		sp.	Osmundaceae	Osmundales	Pteridophyta	1		x
Asama et al.	1975		Malaysia	Gunong Blumut area	Linggiu River, Johore			Kazanian			Paratrizygia	glossopteroides		(Kawasaki) Asama		Paratrizygia	glossopteroides			Sphenophyllales	Sphenophyta	1
Asama et al.	1975		Malaysia	Gunong Blumut area	Linggiu River, Johore			Kazanian			Paratrizygia	koboensis		(Kobatake) Asama		Paratrizygia	koboensis			Sphenophyllales	Sphenophyta	1
Asama et al.	1975		Malaysia	Gunong Blumut area	Linggiu River, Johore			Kazanian			Pecopteris	arcuata		Halle		Pecopteris	arcuata			incertae sedis	Pteridophylla	1
Asama et al.	1975		Malaysia	Gunong Blumut area	Linggiu River, Johore			Kazanian			Pecopteris	yinii		Kon'no et Asama 1970		Pecopteris	yinii			incertae sedis	Pteridophylla	1
Asama et al.	1975		Malaysia	Gunong Blumut area	Linggiu River, Johore			Kazanian			Psaronius	johorensis		Ogura 1970		Psaronius	johorensis		Psaroniaceae	Marattiales	Pteridophyta	1
Asama et al.	1975		Malaysia	Gunong Blumut area	Linggiu River, Johore			Kazanian			Ptychocarpus	malaianus		Kon'no 1970		Ptychocarpus	malaianus			incertae sedis	Pteridospermatophyta	1
Asama et al.	1975		Malaysia	Gunong Blumut area	Linggiu River, Johore			Kazanian			Rajahia	bifurcata		Kon'no 1970		Rajahia	bifurcata			Marattiales	Pteridophyta	1
Asama et al.	1975		Malaysia	Gunong Blumut area	Linggiu River, Johore			Kazanian			Rajahia	linggiuensis		Kon'no 1970		Rajahia	linggiuensis			Marattiales	Pteridophyta	1
Asama et al.	1975		Malaysia	Gunong Blumut area	Linggiu River, Johore			Kazanian			Rajahia	pseudohemitelioides		Kon'no 1970		Rajahia	pseudohemitelioides			Marattiales	Pteridophyta	1
Asama et al.	1975		Malaysia	Gunong Blumut area	Linggiu River, Johore			Kazanian			Rajahia	rajahii		Kon'no 1970		Rajahia	rajahii			Marattiales	Pteridophyta	1
Asama et al.	1975		Malaysia	Gunong Blumut area	Linggiu River, Johore			Kazanian			Rajahia	sengensis		Kon'no 1970		Rajahia	sengensis			Marattiales	Pteridophyta	1
Asama et al.	1975		Malaysia	Gunong Blumut area	Linggiu River, Johore			Kazanian			Rhipidopsis	baieroides		Kawaskai et Kon'no		Rhipidopsis	baieroides			Cycadales	Cycadophyta	1			x
Asama et al.	1975		Malaysia	Gunong Blumut area	Linggiu River, Johore			Kazanian			Sphenozamites		sp.			Sphenozamites		sp.		Bennettitales	Cycadophyta	1		x	x
Asama et al.	1975		Malaysia	Gunong Blumut area	Linggiu River, Johore			Kazanian			Taeniopteris	crassicaulis	cf.	Jongmans et Gothan		Taeniopteris	crassicaulis	cf.	Taeniopteridaceae	incertae sedis	Pteridophylla	1
Asama et al.	1975		Malaysia	Gunong Blumut area	Linggiu River, Johore			Kazanian			Taeniopteris	hallei		Kawasaki		Taeniopteris	hallei		Taeniopteridaceae	incertae sedis	Pteridophylla	1
Asama et al.	1975		Malaysia	Gunong Blumut area	Linggiu River, Johore			Kazanian			Taeniopteris	multinervis		Weiss		Taeniopteris	multinervis		Taeniopteridaceae	incertae sedis	Pteridophylla	1
Asama et al.	1975		Malaysia	Gunong Blumut area	Linggiu River, Johore			Kazanian			Taeniopteris	nystroemii		Halle		Taeniopteris	nystroemii		Taeniopteridaceae	incertae sedis	Pteridophylla	1
Asama et al.	1975		Malaysia	Gunong Blumut area	Linggiu River, Johore			Kazanian			Tingia	subcarbonica		Kon'no et Asama 1970		Tingia	subcarbonica			Noeggerathiales	Gymnospermae	1			x
Asama et al.	1975		Malaysia	Gunong Blumut area	Linggiu River, Johore			Kazanian			Tricoemplectopteris	taiyuanensis		Asama		Tricoemplectopteris	taiyuanensis			incertae sedis	incertae sedis	1				x
Asama et al.	1975		Malaysia	Gunong Blumut area	Linggiu River, Johore			Kazanian			Trizygia	sinocoreana		(Yabe) Asama		Trizygia	sino-coreana		Sphenophyllaceae	Sphenophyllales	Sphenophyta	1
Asama et al.	1975		Malaysia	Gunong Blumut area	Linggiu River, Johore			Kazanian			Trizygia	speciosa		Royle		Trizygia	speciosa		Sphenophyllaceae	Sphenophyllales	Sphenophyta	1
Asama et al.	1975		Malaysia	Gunong Blumut area	Linggiu River, Johore			Kazanian			Validopteris	sinensis		Stockmans et Mathieu		Validopteris	sinensis			incertae sedis	incertae sedis	1				x
Asama et al.	1975		Malaysia	Pahang	Jengka Pass			upper Permian	lower part of the Yabeina zone		Annularia	shirakii		Kawasaki		Annularia	shirakii		Calamitaceae	Equisetales	Sphenophyta	NA
Asama et al.	1975		Malaysia	Pahang	Jengka Pass			upper Permian	lower part of the Yabeina zone		Bicoemplectopteris	hallei		Asama		Gigantonoclea	hallei			Gigantopteridales	Gymnospermae	NA			x
Asama et al.	1975		Malaysia	Pahang	Jengka Pass			upper Permian	lower part of the Yabeina zone		Cathaysiopteris	whitei	cf.	(Halle) Koidzumi		Cathaysiopteris	whitei	cf.		Gigantopteridales	Gymnospermae	NA			x
Asama et al.	1975		Malaysia	Pahang	Jengka Pass			upper Permian	lower part of the Yabeina zone		Cordaianthus	volkmannii	cf.	(Ettingshausen)		Cordaianthus	volkmannii	cf.		incertae sedis	Coniferophyta	NA
Asama et al.	1975		Malaysia	Pahang	Jengka Pass			upper Permian	lower part of the Yabeina zone		Cordaites	schenkii		Halle		Cordaites	schenkii			Cordaitales	Gymnospermae	NA			x
Asama et al.	1975		Malaysia	Pahang	Jengka Pass			upper Permian	lower part of the Yabeina zone		Cordaites	simplicinervius	cf.	Jongmans et Gothan		Cordaites	simplicinervius	cf.		Cordaitales	Gymnospermae	NA			x
Asama et al.	1975		Malaysia	Pahang	Jengka Pass			upper Permian	lower part of the Yabeina zone		Lobatannularia	johorensis		Kon'no et Asama 1970		Lobatannularia	johorensis		Calamitaceae	Equisetales	Sphenophyta	NA
Asama et al.	1975		Malaysia	Pahang	Jengka Pass			upper Permian	lower part of the Yabeina zone		Lobatannularia	suntharalingamii		Kon'no et Asama 1970		Lobatannularia	suntharalingamii		Calamitaceae	Equisetales	Sphenophyta	NA
Asama et al.	1975		Malaysia	Pahang	Jengka Pass			upper Permian	lower part of the Yabeina zone		Neuropteridium	yokoyamae		Kon'no et Asama 1970		Neuropteridium	yokoyamae		Osmundaceae	Osmundales	Pteridophyta	NA
Asama et al.	1975		Malaysia	Pahang	Jengka Pass			upper Permian	lower part of the Yabeina zone		Neuropteris		sp.			Neuropteridium		sp.	Osmundaceae	Osmundales	Pteridophyta	NA		x
Asama et al.	1975		Malaysia	Pahang	Jengka Pass			upper Permian	lower part of the Yabeina zone		Paratrizygia	koboensis		(Kobatake) Asama		Paratrizygia	koboensis			Sphenophyllales	Sphenophyta	NA
Asama et al.	1975		Malaysia	Pahang	Jengka Pass			upper Permian	lower part of the Yabeina zone		Pecopteris	arcuata		Halle		Pecopteris	arcuata			incertae sedis	Pteridophylla	NA
Asama et al.	1975		Malaysia	Pahang	Jengka Pass			upper Permian	lower part of the Yabeina zone		Protoblechnum	wongii	cf.	Halle		Protoblechnum	wongii	cf.		Peltaspermales	Pteridospermatophyta	NA
Asama et al.	1975		Malaysia	Pahang	Jengka Pass			upper Permian	lower part of the Yabeina zone		Taeniopteris		sp.			Taeniopteris		sp.	Taeniopteridaceae	incertae sedis	Pteridophylla	NA		x
Asama et al.	1975		Malaysia	Pahang	Jengka Pass			upper Permian	lower part of the Yabeina zone		Taeniopteris	iwaii		Asama		Taeniopteris	iwaii		Taeniopteridaceae	incertae sedis	Pteridophylla	NA
Asama et al.	1975		Malaysia	Pahang	Jengka Pass			upper Permian	lower part of the Yabeina zone		Taeniopteris	latecostata		Halle		Taeniopteris	latecostata		Taeniopteridaceae	incertae sedis	Pteridophylla	NA
Asama et al.	1975		Malaysia	Pahang	Jengka Pass			upper Permian	lower part of the Yabeina zone		Taeniopteris	multinervis		Weiss		Taeniopteris	multinervis		Taeniopteridaceae	incertae sedis	Pteridophylla	NA
Asama et al.	1975		Malaysia	Pahang	Jengka Pass			upper Permian	lower part of the Yabeina zone		Taeniopteris	shansiensis		Halle		Taeniopteris	shansiensis		Taeniopteridaceae	incertae sedis	Pteridophylla	NA
Asama et al.	1975		Malaysia	Pahang	Jengka Pass			upper Permian	lower part of the Yabeina zone		Taeniopteris	taiyuanensis		Halle		Taeniopteris	taiyuanensis		Taeniopteridaceae	incertae sedis	Pteridophylla	NA
Asama et al.	1975		Malaysia	Pahang	Jengka Pass			upper Permian	lower part of the Yabeina zone		Taeniopteris	thailandica	cf.	Asama		Taeniopteris	thailandica	cf.	Taeniopteridaceae	incertae sedis	Pteridophylla	NA
Asama et al.	1975		Malaysia	Pahang	Jengka Pass			upper Permian	lower part of the Yabeina zone		Trigonocarpus		sp.			Trigonocarpus		sp.		incertae sedis	Pteridospermatophyta	NA		x
Asama et al.	1975		Thailand		Khlong Wang Ang, 50 km southwest of Phetchabun			Kazanian	Parafusulina Zone		Alethopteris	thailandica		Kon'no 1963		Alethopteris	thailandica			Medullosales	Pteridospermatophyta	1			x
Asama et al.	1975		Thailand		Khlong Wang Ang, 50 km southwest of Phetchabun			Kazanian	Parafusulina Zone		Bowmanites		sp.			Bowmanites		sp.		Sphenophyllales	Sphenophyta	1		x
Asama et al.	1975		Thailand		Khlong Wang Ang, 50 km southwest of Phetchabun			Kazanian	Parafusulina Zone		Cordaites	principalis		(Germar) Geinitz		Cordaites	principalis			Cordaitales	Gymnospermae	1			x
Asama et al.	1975		Thailand		Khlong Wang Ang, 50 km southwest of Phetchabun			Kazanian	Parafusulina Zone		Glossopteris	angustifolia	cf.	Brongniart		Glossopteris	angustifolia	cf.	Glossopteridaceae	Glossopteridales	Pteridospermatophyta	1
Asama et al.	1975		Thailand		Khlong Wang Ang, 50 km southwest of Phetchabun			Kazanian	Parafusulina Zone		Palaeovittaria	parvifolia		Kon'no 1963		Palaeovittaria	parvifolia			Glossopteridales	Pteridospermatophyta	1
Asama et al.	1975		Thailand		Khlong Wang Ang, 50 km southwest of Phetchabun			Kazanian	Parafusulina Zone		Pecopteris		sp.			Pecopteris		sp.		incertae sedis	Pteridophylla	1		x
Asama et al.	1975		Thailand		Khlong Wang Ang, 50 km southwest of Phetchabun			Kazanian	Parafusulina Zone		Poacordaites	linearis		Grand 'Eury		Poacordaites	linearis			Cordaitales	Gymnospermae	1			x
Asama et al.	1975		Thailand		Khlong Wang Ang, 50 km southwest of Phetchabun			Kazanian	Parafusulina Zone		Poacordaites	phetchabulensis		Kon'no 1963		Poacordaites	phetchabulensis			Cordaitales	Gymnospermae	1			x
Asama et al.	1975		Thailand		Khlong Wang Ang, 50 km southwest of Phetchabun			Kazanian	Parafusulina Zone		Protoblechnum	wongii		Halle		Protoblechnum	wongii			Peltaspermales	Pteridospermatophyta	1
Asama et al.	1975		Thailand		Khlong Wang Ang, 50 km southwest of Phetchabun			Kazanian	Parafusulina Zone		Psygmophyllum		sp.			Psygmophyllum		sp.		Palaeophyllales	Ginkgophyta	1		x	x
Asama et al.	1975		Thailand		Khlong Wang Ang, 50 km southwest of Phetchabun			Kazanian	Parafusulina Zone		Psygmophyllum	komalarjunii		Asama 1966		Psygmophyllum	komalarjunii			Palaeophyllales	Ginkgophyta	1			x
Asama et al.	1975		Thailand		Khlong Wang Ang, 50 km southwest of Phetchabun			Kazanian	Parafusulina Zone		Samaropsis		sp.			Samaropsis		sp.		Cordaitales	Gymnospermae	1		x	x
Asama et al.	1975		Thailand		Khlong Wang Ang, 50 km southwest of Phetchabun			Kazanian	Parafusulina Zone		Sphenophyllum	phetchabunense		Asama 1966		Sphenophyllum	phetchabunense		Sphenophyllaceae	Sphenophyllales	Sphenophyta	1
Asama et al.	1975		Thailand		Khlong Wang Ang, 50 km southwest of Phetchabun			Kazanian	Parafusulina Zone		Sphenophyllum	trapaefolium		Stockmans et Mathieu		Sphenophyllum	trapaefolium		Sphenophyllaceae	Sphenophyllales	Sphenophyta	1
Asama et al.	1975		Thailand		Khlong Wang Ang, 50 km southwest of Phetchabun			Kazanian	Parafusulina Zone		Taeniopteris		sp.			Taeniopteris		sp.	Taeniopteridaceae	incertae sedis	Pteridophylla	1		x
Asama et al.	1975		Thailand		Khlong Wang Ang, 50 km southwest of Phetchabun			Kazanian	Parafusulina Zone		Taeniopteris	hallei		Kawasaki		Taeniopteris	hallei		Taeniopteridaceae	incertae sedis	Pteridophylla	1
Asama et al.	1975		Thailand		Khlong Wang Ang, 50 km southwest of Phetchabun			Kazanian	Parafusulina Zone		Taeniopteris	iwaii		Asama 1966		Taeniopteris	iwaii		Taeniopteridaceae	incertae sedis	Pteridophylla	1
Asama et al.	1975		Thailand		Khlong Wang Ang, 50 km southwest of Phetchabun			Kazanian	Parafusulina Zone		Taeniopteris	konnoi		Asama 1966		Taeniopteris	konnoi		Taeniopteridaceae	incertae sedis	Pteridophylla	1
Asama et al.	1975		Thailand		Khlong Wang Ang, 50 km southwest of Phetchabun			Kazanian	Parafusulina Zone		Taeniopteris	latecostata		Halle 1927		Taeniopteris	latecostata		Taeniopteridaceae	incertae sedis	Pteridophylla	1
Asama et al.	1975		Thailand		Khlong Wang Ang, 50 km southwest of Phetchabun			Kazanian	Parafusulina Zone		Taeniopteris	nystroemii		Halle 1927		Taeniopteris	nystroemii		Taeniopteridaceae	incertae sedis	Pteridophylla	1
Asama et al.	1975		Thailand		Khlong Wang Ang, 50 km southwest of Phetchabun			Kazanian	Parafusulina Zone		Taeniopteris	serrulata	cf.	Kawasaki		Taeniopteris	serrulata	cf.	Taeniopteridaceae	incertae sedis	Pteridophylla	1
Asama et al.	1975		Thailand		Khlong Wang Ang, 50 km southwest of Phetchabun			Kazanian	Parafusulina Zone		Taeniopteris	thailandica		Asama 1966		Taeniopteris	thailandica		Taeniopteridaceae	incertae sedis	Pteridophylla	1
Asama et al.	1975		Thailand		Loei, 9 km, Loei-Dan Sai Highway, Changwat Loei			Kazanian	Gigantopteris flora		Alethopteris		sp.			Alethopteris		sp.		Medullosales	Pteridospermatophyta	1		x	x
Asama et al.	1975		Thailand		Loei, 9 km, Loei-Dan Sai Highway, Changwat Loei			Kazanian	Gigantopteris flora		Bicoemplectopteridium	longifolium		(Kodaira) Asama		Bicoemplectopteridium	longifolium			Gigantopteridales	Gymnospermae	1			x
Asama et al.	1975		Thailand		Loei, 9 km, Loei-Dan Sai Highway, Changwat Loei			Kazanian	Gigantopteris flora		Bicoemplectopteris	hallei	?	Asama		Gigantonoclea	hallei	?		Gigantopteridales	Gymnospermae	1			x
Asama et al.	1975		Thailand		Loei, 9 km, Loei-Dan Sai Highway, Changwat Loei			Kazanian	Gigantopteris flora		Gigantonoclea	lagrelii		(Halle) Koidzumi		Gigantonoclea	lagrelii			Gigantopteridales	Gymnospermae	1			x
Asama et al.	1975		Thailand		Loei, 9 km, Loei-Dan Sai Highway, Changwat Loei			Kazanian	Gigantopteris flora		Pecopteris		sp.			Pecopteris		sp.		incertae sedis	Pteridophylla	1		x
Asama et al.	1975		Thailand		Loei, 9 km, Loei-Dan Sai Highway, Changwat Loei			Kazanian	Gigantopteris flora		Pecopteris	hemiterioides		Brongniart		Cyathocarpus	hemitelioides		Marattiaceae	Marattiales	Pteridophyta	1
Asama et al.	1975		Thailand		Loei, 9 km, Loei-Dan Sai Highway, Changwat Loei			Kazanian	Gigantopteris flora		Pecopteris	lativenosa		Halle		Pecopteris	lativenosa			incertae sedis	Pteridophylla	1
Asama et al.	1975		Thailand		Loei, 9 km, Loei-Dan Sai Highway, Changwat Loei			Kazanian	Gigantopteris flora		Poacordaites		sp.			Poacordaites		sp.		Cordaitales	Gymnospermae	1		x	x
Asama et al.	1975		Thailand		Loei, 9 km, Loei-Dan Sai Highway, Changwat Loei			Kazanian	Gigantopteris flora		Protoblechnum	wongii		Halle		Protoblechnum	wongii			Peltaspermales	Pteridospermatophyta	1
Asama et al.	1975		Thailand		Loei, 9 km, Loei-Dan Sai Highway, Changwat Loei			Kazanian	Gigantopteris flora		Ptychocarpus		sp.			Ptychocarpus		sp.		incertae sedis	Pteridospermatophyta	1		x
Asama et al.	1975		Thailand		Loei, 9 km, Loei-Dan Sai Highway, Changwat Loei			Kazanian	Gigantopteris flora		Samaropsis		sp.			Samaropsis		sp.		Cordaitales	Gymnospermae	1		x	x
Asama et al.	1975		Thailand		Loei, 9 km, Loei-Dan Sai Highway, Changwat Loei			Kazanian	Gigantopteris flora		Shirakiopteris	loeiensis		Asama 1968		Shirakiopteris	loeiensis			incertae sedis	incertae sedis	1				x
Asama et al.	1975		Thailand		Loei, 9 km, Loei-Dan Sai Highway, Changwat Loei			Kazanian	Gigantopteris flora		Sphenophyllum		sp.			Sphenophyllum		sp.	Sphenophyllaceae	Sphenophyllales	Sphenophyta	1		x
Asama et al.	1975		Thailand		Loei, 9 km, Loei-Dan Sai Highway, Changwat Loei			Kazanian	Gigantopteris flora		Sphenophyllum	oblongifolium		(Germar et Kaulf) Unger		Sphenophyllum	oblongifolium		Sphenophyllaceae	Sphenophyllales	Sphenophyta	1
Asama et al.	1975		Thailand		Loei, 9 km, Loei-Dan Sai Highway, Changwat Loei			Kazanian	Gigantopteris flora		Taeniopteris	hallei		Kawasaki		Taeniopteris	hallei		Taeniopteridaceae	incertae sedis	Pteridophylla	1
Asama et al.	1975		Thailand		Loei, 9 km, Loei-Dan Sai Highway, Changwat Loei			Kazanian	Gigantopteris flora		Taeniopteris	nystroemii		Halle 1927		Taeniopteris	nystroemii		Taeniopteridaceae	incertae sedis	Pteridophylla	1
Axsmith & Taylor	1997		Germany		Thale	Erfurt Formation		Ladinian			Bernoullia	helvetica				Symopteris	helvetica		Marattiaceae	Marattiales	Pteridophyta	7
Axsmith & Taylor	1997		Germany		Thale	Erfurt Formation		Ladinian			Cladophlebis	remota				Cladophlebis	remota		Osmundaceae	Osmundales	Pteridophyta	7
Axsmith & Taylor	1997		Germany		Thale	Erfurt Formation		Ladinian			Dioonitocarpidium	pennaeforme				Dioonitocarpidium	pennaeformis			Cycadales	Cycadophyta	7			x
Axsmith & Taylor	1997		Germany		Thale	Erfurt Formation		Ladinian			Equisetites	arenaceus				Equisetites	arenaceus		Equisetaceae	Equisetales	Sphenophyta	7
Axsmith & Taylor	1997		Germany		Thale	Erfurt Formation		Ladinian			Equisetites	asperrimus				Neocalamites	asperissimus		Equisetaceae	Equisetales	Sphenophyta	7
Axsmith & Taylor	1997	pl. 1, fig. 1	Germany		Thale	Lettenkohle		Upper Ladinian			Glyptolepis		sp.			Glyptolepis		sp.	Voltziaceae	Voltziales	Coniferophyta	7		x
Axsmith & Taylor	1997		Germany		Thale	Erfurt Formation		Ladinian			Glyptolepis	richteri		Axsmith et Taylor 1997		Glyptolepis	richteri		Voltziaceae	Voltziales	Coniferophyta	7
Axsmith & Taylor	1997	pl. 1, fig. 1-5	Germany		Thale	Erfurt Formation		Ladinian			Glyptolepis	richteri		Axsmith et Taylor 1997		Glyptolepis	richteri		Voltziaceae	Voltziales	Coniferophyta	7
Axsmith & Taylor	1997		Germany		Thale	Erfurt Formation		Ladinian			Macrotaeniopteris		sp.			Macrotaeniopteris		sp.		Cycadales	Cycadophyta	7		x	x
Axsmith & Taylor	1997		Germany		Thale	Erfurt Formation		Ladinian			Neuropteridium		sp.			Neuropteridium		sp.	Osmundaceae	Osmundales	Pteridophyta	7		x
Axsmith & Taylor	1997		Germany		Thale	Erfurt Formation		Ladinian			Pachylepis	quinquies				Pachylepis	quinquies			incertae sedis	incertae sedis	7				x
Axsmith & Taylor	1997		Germany		Thale	Erfurt Formation		Ladinian			Pecopteris	latepinnata				Pecopteris	latepinnata			incertae sedis	Pteridophylla	7
Axsmith & Taylor	1997		Germany		Thale	Erfurt Formation		Ladinian			Pecopteris	schoenleiniana				Sphenopteris	schoenleiniana		Sphenopteridaceae	incertae sedis	Pteridophylla	7
Axsmith & Taylor	1997		Germany		Thale	Erfurt Formation		Ladinian			Pseudodanaeopsis	marantacea				Danaeopsis	marantaceae		Marattiaceae	Marattiales	Pteridophyta	7
Axsmith & Taylor	1997		Germany		Thale	Erfurt Formation		Ladinian			Pterophyllum	jaegeri				Pterophyllum	filicoides			Bennettitales	Cycadophyta	7			x
Axsmith & Taylor	1997		Germany		Thale	Erfurt Formation		Ladinian			Scytophyllum	bornemann		Linnell 1933		Peltaspermum	bornemannii		Peltaspermaceae	Peltaspermales	Pteridospermatophyta	7
Axsmith & Taylor	1997		Germany		Thale	Erfurt Formation		Ladinian			Sphenozamites	tener		Linnell 1932		Apoldia	tenera			Cycadales	Cycadophyta	7			x
Axsmith et al.	1998		Antarctica	Queen Alexandria Range	Fremouw Peak	Fremouw Formation		Anisian			Notophytum	krauselii		Meyer-Berthaud et Taylor 1991		Notophytum	kraeuselii		Podocarpaceae	Coniferales	Coniferophyta	6
Axsmith et al.	1998		Antarctica	Queen Alexandria Range		Falla Formation		upper Triassic			Heidiphyllum	elongatum				Heidiphyllum	elongatum			Voltziales	Coniferophyta	8
Axsmith et al.	1998		Antarctica	Queen Alexandria Range		Falla Formation		upper Triassic			Telemachus	elongatus				Heidiphyllum	elongatum			Voltziales	Coniferophyta	8
Axsmith et al.	1998		Antarctica	Southern Victoria Land	Allan Hills	Lashley Formation		upper Triassic			Heidiphyllum	elongatum				Heidiphyllum	elongatum			Voltziales	Coniferophyta	8
Axsmith et al.	1998		Antarctica	Southern Victoria Land	Allan Hills	Lashley Formation		upper Triassic			Telemachus	elongatus				Heidiphyllum	elongatum			Voltziales	Coniferophyta	8
Axsmith et al.	1998		Antarctica		Shackleton Glacier area	upper part of Falla Formation		upper Triassic			Heidiphyllum	elongatum				Heidiphyllum	elongatum			Voltziales	Coniferophyta	8
Bamford	1999		South Africa	Karoo Basin	Aberdeen	Balfour Formation		Lopingian	Dicynodon Zone		Australoxylon	teixeirae				Australoxylon	teixeirae			Coniferales	Coniferophyta	NA
Bamford	1999		South Africa	Karoo Basin	Boeskanshoek	Molteno Formation		Upper Triassic			Araucarioxylon		sp.			Araucarioxylon		sp.	Araucariaceae	Coniferales	Coniferophyta	8		x
Bamford	1999		South Africa	Karoo Basin	Ecca Pass	Collingham Formation		lower Cisuralian	Mesosaurus Zone		Australoxylon	teixeirae				Australoxylon	teixeirae			Coniferales	Coniferophyta	1
Bamford	1999		South Africa	Karoo Basin	Empangeni	Beaufort Group		Lopingian			Australoxylon	teixeirae				Australoxylon	teixeirae			Coniferales	Coniferophyta	NA
Bamford	1999	Fig. 9-12	South Africa	Karoo Basin	Hamsfontein	Beaufort Group		Lopingian			Prototaxoxylon	africanum				Prototaxoxylon	africanum			Taxales	Coniferophyta	NA			x
Bamford	1999	Fig. 17-20	South Africa	Karoo Basin	Harrismith	Normandien Formation		Lopingian	Dicynodon Zone		Araucarioxylon	africanum				Araucarioxylon	africanum		Araucariaceae	Coniferales	Coniferophyta	NA
Bamford	1999		South Africa	Karoo Basin	Harrismith	Normandien Formation		Lopingian	Dicynodon Zone		Araucarioxylon	africanum		Bamford 1999		Araucarioxylon	africanum		Araucariaceae	Coniferales	Coniferophyta	NA
Bamford	1999	Fig. 21-24	South Africa	Karoo Basin	Harrismith	Normandien Formation		Lopingian	Dicynodon Zone		Araucarioxylon	karooensis		Bamford 1999		Araucarioxylon	africanum		Araucariaceae	Coniferales	Coniferophyta	NA
Bamford	1999		South Africa	Karoo Basin	Harrismith	Normandien Formation		Lopingian	Dicynodon Zone		Australoxylon	teixeirae				Australoxylon	teixeirae			Coniferales	Coniferophyta	NA
Bamford	1999		South Africa	Karoo Basin	Kannaskop	Molteno Formation		Upper Triassic			Araucarioxylon		sp.			Araucarioxylon		sp.	Araucariaceae	Coniferales	Coniferophyta	8		x
Bamford	1999		South Africa	Karoo Basin	Klipgat	Beaufort Group		Lopingian			Australoxylon	teixeirae				Australoxylon	teixeirae			Coniferales	Coniferophyta	NA
Bamford	1999		South Africa	Karoo Basin	Laingsburg	Waterford Formation	Ecca Group	lower Permian			Prototaxoxylon	africanum				Prototaxoxylon	africanum			Taxales	Coniferophyta	1			x
Bamford	1999		South Africa	Karoo Basin	McFie's donga	Normandien Formation		Lopingian	Dicynodon Zone		Araucarioxylon	africanum				Araucarioxylon	africanum		Araucariaceae	Coniferales	Coniferophyta	NA
Bamford	1999		South Africa	Karoo Basin	Modderport	Molteno Formation		Upper Triassic			Dadoxylon	sclerosum				Dadoxylon	sclerosum		Araucariaceae	Coniferales	Coniferophyta	8
Bamford	1999		South Africa	Karoo Basin	Modderport	Molteno Formation		Upper Triassic		cf.	Dadoxylon	sclerosum				Dadoxylon	sclerosum		Araucariaceae	Coniferales	Coniferophyta	8
Bamford	1999		South Africa	Karoo Basin	Natal	Ecca Group		Cisuralian			Australoxylon	natalense				Australoxylon	natalense			Coniferales	Coniferophyta	1
Bamford	1999		South Africa	Karoo Basin	Natal	Normandien Formation		Lopingian	Dicynodon Zone		Araucarioxylon	africanum				Araucarioxylon	africanum		Araucariaceae	Coniferales	Coniferophyta	NA
Bamford	1999		South Africa	Karoo Basin	Natal	Normandien Formation		Lopingian	Dicynodon Zone	?	Protophyllocladoxylon					Protophyllocladoxylon		sp.	Protopinaceae	Coniferales	Coniferophyta	NA		x
Bamford	1999		South Africa	Karoo Basin	Natal Coal Measures	Ecca Group		Cisuralian			Australoxylon	natalense				Australoxylon	natalense			Coniferales	Coniferophyta	1
Bamford	1999		South Africa	Karoo Basin	Natal Coal Measures	Ecca Group		Cisuralian			Australoxylon	teixeirae				Australoxylon	teixeirae			Coniferales	Coniferophyta	1
Bamford	1999		South Africa	Karoo Basin	Natal Coal Measures	Ecca Group		Cisuralian			Dadoxylon		sp. 1			Dadoxylon		sp.	Araucariaceae	Coniferales	Coniferophyta	1		x
Bamford	1999		South Africa	Karoo Basin	Noro Kei Pan	Ecca Group		Cisuralian			Dadoxylon		sp.			Araucarioxylon		sp.	Araucariaceae	Coniferales	Coniferophyta	1		x
Bamford	1999	Fig. 1-4	South Africa	Karoo Basin	Paardekraal, Sutherland	Kookfontein Formation		Cisuralian			Prototaxoxylon	africanum		(Walton) Kräusel & Dolianiti 1958		Prototaxoxylon	africanum			Taxales	Coniferophyta	1			x
Bamford	1999		South Africa	Karoo Basin	Rhebokhoek	Clarens Formation		Triassic		?	Mesembrioxylon		sp.		?	Mesembrioxylon		sp.		incertae sedis	incertae sedis	NA		x		x
Bamford	1999		South Africa	Karoo Basin	Stellenboschvlei	Teekloof Formation	Poortjie Member	Lopingian			Australoxylon	teixeirae				Australoxylon	teixeirae			Coniferales	Coniferophyta	NA
Bamford	1999		South Africa	Karoo Basin	Sterkstroom	Molteno Formation		Upper Triassic			Araucarioxylon		sp.			Araucarioxylon		sp.	Araucariaceae	Coniferales	Coniferophyta	8		x
Bamford	1999		South Africa	Karoo Basin	Sterkstroom	Burgersdorp Formation	Bearfort Group	upper Lopingian	Cynognathus Zone		Mesembrioxylon		sp.			Mesembrioxylon		sp.		incertae sedis	incertae sedis	NA		x		x
Bamford	1999	Fig. 25-28	South Africa	Karoo Basin	Sterkstroom	Burgersdorp Formation	Bearfort Group	upper Lopingian	Cynognathus Zone		Mesembrioxylon	rajmahalense	cf.			Mesembrioxylon	rajmahalense	cf.		incertae sedis	incertae sedis	NA				x
Bamford	1999	Fig. 13-16	South Africa	Karoo Basin	Swaerskraal Laingsburg	Abrahamskraal Formation	Koornplaats Member	lower Lopingian			Australoxylon	teixeirae		Marguerier 1973		Australoxylon		sp.		Coniferales	Coniferophyta	NA		x
Bamford	1999	Fig. 5-9	South Africa	Karoo Basin	Swaerskraal Laingsburg	Abrahamskraal Formation	Koornplaats Member	lower Lopingian			Prototaxoxylon	uniseriale		Prasad 1982		Prototaxoxylon	uniseriale			Taxales	Coniferophyta	NA			x
Bamford	1999		South Africa	Karoo Basin	Swaerskraal, Laingsburg	Abrahamskraal Formation	Koornplaats Member	lower Lopingian			Prototaxoxylon	teixeirae				Prototaxoxylon	teixeirae			Taxales	Coniferophyta	NA			x
Bamford	1999		South Africa	Karoo Basin	Swaerskraal, Laingsburg	Abrahamskraal Formation	Koornplaats Member	lower Lopingian			Prototaxoxylon	uniseriale				Prototaxoxylon	uniseriale			Taxales	Coniferophyta	NA			x
Bamford	1999		South Africa	Karoo Basin	Tete	Ecca Group		Cisuralian			Australoxylon	teixeirae				Australoxylon	teixeirae			Coniferales	Coniferophyta	1
Bamford	1999		South Africa	Karoo Basin	Thukela	Normandien Formation		Lopingian	Dicynodon Zone		Araucarioxylon	karooensis				Araucarioxylon	karooensis		Araucariaceae	Coniferales	Coniferophyta	NA
Bamford	1999		South Africa	Karoo Basin	Umkomaas	Beaufort Group		Lopingian			Australoxylon	teixeirae				Australoxylon	teixeirae			Coniferales	Coniferophyta	NA
Bamford	1999		South Africa	Karoo Basin	Van Wyk's Vlei	Ecca Group		Cisuralian			Australoxylon	teixeirae				Australoxylon	teixeirae			Coniferales	Coniferophyta	1
Bamford	1999		South Africa	Karoo Basin	Van Wyk's Vlei	Ecca Group		Cisuralian			Dadoxylon	arberi				Dadoxylon	arberi		Araucariaceae	Coniferales	Coniferophyta	1		x
Bamford	1999		South Africa	Karoo Basin	Van Wyk's Vlei	Beaufort Group		Lopingian			Australoxylon	teixeirae				Australoxylon	teixeirae			Coniferales	Coniferophyta	NA
Bamford	1999		South Africa	Karoo Basin	Weltevreden	Beaufort Group		Lopingian		?	Australoxylon	teixeirae				Australoxylon	teixeirae			Coniferales	Coniferophyta	NA
Bamford	1999		South Africa	Karoo Basin	Wildheuvel	Abrahamskraal Formation	Koornplaats Member	lower Lopingian			Prototaxoxylon	africanum				Prototaxoxylon	africanum			Taxales	Coniferophyta	NA			x
Bamford	1999		South Africa	Karoo Basin	Wildheuvel	Abrahamskraal Formation	Koornplaats Member	lower Lopingian			Prototaxoxylon	uniseriale				Prototaxoxylon	uniseriale			Taxales	Coniferophyta	NA			x
Bauer et al.	2013		England		Durham	Marlslate		upper Permian			Baiera	digitata		(Brongniart) Heer 1876		Baiera	digitata		incertae sedis	Ginkgoales	Ginkgophyta	NA
Bauer et al.	2013		France	southern France		Kupferschiefer		Wuchiapingian			Esterella	gracilis		Boersma et Visscher 1969		Esterella	gracilis		incertae sedis	Ginkgoales	Ginkgophyta	2
Bauer et al.	2013		Germany	Saxony-Anhalt	Wolfschacht, Manfeld	Kupferschiefer		Wuchiapingian			Baiera	mansfeldensis		Bauer et al. 2013		Baiera	mansfeldensis		incertae sedis	Ginkgoales	Ginkgophyta	2
Bauer et al.	2013		Germany			Kupferschiefer		Wuchiapingian			Esterella	gracilis		Boersma et Visscher 1969		Esterella	gracilis		incertae sedis	Ginkgoales	Ginkgophyta	2
Bauer et al.	2013		Germany			Kupferschiefer		upper Permian			Baiera	digitata		(Brongniart) Heer 1876		Baiera	digitata		incertae sedis	Ginkgoales	Ginkgophyta	NA
Bauer et al.	2013		Hungary			Gröden/Val Gardena Sandstone		upper Permian			Baiera	digitata		(Brongniart) Heer 1876		Baiera	digitata		incertae sedis	Ginkgoales	Ginkgophyta	NA
Bauer et al.	2014		Italy	Südtirol	Bletterbach	Gröden/Val Gardena Sandstone		middle Wuchiapingian			Baiera	digitata		(Brogniart) Heer 1876		Baiera	digitata		incertae sedis	Ginkgoales	Ginkgophyta	2
Bauer et al.	2014		Italy	Südtirol	Bletterbach	Gröden/Val Gardena Sandstone		middle Wuchiapingian			Sphenobaiera		sp. A			Sphenobaiera		sp.	incertae sedis	Ginkgoales	Ginkgophyta	2		x
Bauer et al.	2014		Italy	Südtirol	Bletterbach	Gröden/Val Gardena Sandstone		middle Wuchiapingian		?	Dicranophyllum		sp.		?	Dicranophyllum		sp.		incertae sedis	Ginkgophyta	2		x
Bauer et al.	2014		Italy	Südtirol	Bletterbach	Gröden/Val Gardena Sandstone		middle Wuchiapingian		?	Psygmophyllum		sp.		?	Psygmophyllum		sp.		Palaeophyllales	Ginkgophyta	2		x	x
Bauer et al.	2014		Italy	Südtirol	Bletterbach	Gröden/Val Gardena Sandstone		middle Wuchiapingian		ginkgophyte indet.									Ginkgoaceae	Ginkgoales	Ginkgophyta	2	x
Bayerische Staatssammlung für Paläontologie und Geologie			France	Elsaß	Soultz-les-Bain	Buntsandstein	Voltziensandstein, Oberer Buntsansdstein	lower Anisian			Neuropteridium	elegans				Neuropteridium	elegans		Osmundaceae	Osmundales	Pteridophyta	6
Bayerische Staatssammlung für Paläontologie und Geologie			France	Elsaß	Soultz-les-Bain	Buntsandstein	Voltziensandstein, Oberer Buntsansdstein	lower Anisian			Voltzia	acutifolia				Voltzia	heterophylla		Voltziaceae	Voltziales	Coniferophyta	6
Bayerische Staatssammlung für Paläontologie und Geologie			France	Elsaß	Soultz-les-Bain	Buntsandstein	Voltziensandstein, Oberer Buntsansdstein	lower Anisian			Voltzia	heterophylla				Voltzia	heterophylla		Voltziaceae	Voltziales	Coniferophyta	6
Bayerische Staatssammlung für Paläontologie und Geologie			France	Elsaß	Soultz-les-Bains	Voltziensandstein		Anisian			Neuropteridium	elegans				Neuropteridium	elegans		Osmundaceae	Osmundales	Pteridophyta	6
Bayerische Staatssammlung für Paläontologie und Geologie			France	Elsaß	Soultz-les-Bains	Voltziensandstein		Anisian			Neuropteridium	voltzii				Neuropteridium	voltzii		Osmundaceae	Osmundales	Pteridophyta	6
Bayerische Staatssammlung für Paläontologie und Geologie			France	Elsaß	Soultz-les-Bains	Oberer Buntsandstein		Anisian			Pelourdea	vogesiaca				Pelourdea	vogesiaca			incertae sedis	Coniferophyta	6
Bayerische Staatssammlung für Paläontologie und Geologie			France	Elsaß	Soultz-les-Bains	Oberer Buntsandstein		Anisian			Voltzia	heterophylla				Voltzia	heterophylla		Voltziaceae	Voltziales	Coniferophyta	6
Bayerische Staatssammlung für Paläontologie und Geologie			France	Elsaß		Buntsandstein	Voltziensandstein, Oberer Buntsansdstein	lower Anisian			Yuccites		sp.			Pelourdea		sp.		incertae sedis	Coniferophyta	6		x
Bayerische Staatssammlung für Paläontologie und Geologie			France		Elsaß	Buntsandstein	Voltziensandstein, Oberer Buntsansdstein	lower Anisian			Voltzia		sp.			Voltzia		sp.	Voltziaceae	Voltziales	Coniferophyta	6		x
Bayerische Staatssammlung für Paläontologie und Geologie			France		Vilsberg (Moselle)	O. Buntsandstein, Voltziensandstein - Werksandstein		lower Anisian			Schizoneura	paradoxa				Schizoneura	paradoxa		Equisetaceae	Equisetales	Sphenophyta	6
Bayerische Staatssammlung für Paläontologie und Geologie			Germany	Baden-Württemberg	Stuttgart	Schilfsandstein		middle Carnian			Acrostichites	Goeppertianus	cf.	Schenk		Acrostichites	goeppertianus	cf.	Osmundaceae	Osmundales	Pteridophyta	8
Bayerische Staatssammlung für Paläontologie und Geologie			Germany	Baden-Württemberg	Stuttgart	Schilfsandstein		middle Carnian			Cladophlebis	remota		Schimper		Cladophlebis	remota		Osmundaceae	Osmundales	Pteridophyta	8
Bayerische Staatssammlung für Paläontologie und Geologie			Germany	Baden-Württemberg	Stuttgart	Schilfsandstein		middle Carnian			Danaeopsis	marantacea		Heer		Danaeopsis	marantaceae		Marattiaceae	Marattiales	Pteridophyta	8
Bayerische Staatssammlung für Paläontologie und Geologie			Germany	Baden-Württemberg	Stuttgart	Schilfsandstein		middle Carnian			Equisetites	arenaceus		Jaeger 1827		Equisetites	arenaceus		Equisetaceae	Equisetales	Sphenophyta	8
Bayerische Staatssammlung für Paläontologie und Geologie			Germany	Bayern	Schleerith bei Schweinfurt	Lettenkohlesandstein		Upper Ladinian			Todites	gaillardotii				Todites	gaillardotii		Osmundaceae	Osmundales	Pteridophyta	7
Bayerische Staatssammlung für Paläontologie und Geologie			Germany	Franken	Schleerieth bei Würzburg	Lettenkohlesandstein		upper Ladinian			Cladophlebis	Rütimeyeri				Cladophlebis	ruetimeyeri		Osmundaceae	Osmundales	Pteridophyta	7
Bayerische Staatssammlung für Paläontologie und Geologie			Germany	Franken	Schleerieth bei Würzburg	Lettenkohlesandstein		upper Ladinian			Equisetites	arenaceus				Equisetites	arenaceus		Equisetaceae	Equisetales	Sphenophyta	7
Bayerische Staatssammlung für Paläontologie und Geologie			Germany	Franken	Schleerieth bei Würzburg	Lettenkohlewerksandstein		upper Ladinian			Equisetites	arenaceus				Equisetites	arenaceus		Equisetaceae	Equisetales	Sphenophyta	7
Bayerische Staatssammlung für Paläontologie und Geologie			Germany	Franken	Schleerieth bei Würzburg	Unterkeuper		upper Ladinian			Neocalamites	merianii				Neocalamites	merianii		Equisetaceae	Equisetales	Sphenophyta	7
Bayerische Staatssammlung für Paläontologie und Geologie			Germany	Franken	Schleerieth bei Würzburg	Lettenkohlesandstein		upper Ladinian			Todites	gaillardotii				Todites	gaillardotii		Osmundaceae	Osmundales	Pteridophyta	7
Bayerische Staatssammlung für Paläontologie und Geologie			Germany	Franken	Schwanberg, Iphofen	Schilfsandstein		middle Carnian			Cladophlebis	remota		Schimper		Cladophlebis	remota		Osmundaceae	Osmundales	Pteridophyta	8
Bayerische Staatssammlung für Paläontologie und Geologie			Germany	Franken	Schwanberg, Iphofen	Schilfsandstein		middle Carnian			Equisetites	platyodon		Schenk		Equisetites	platyodon		Equisetaceae	Equisetales	Sphenophyta	8
Bayerische Staatssammlung für Paläontologie und Geologie			Germany	Franken	Schweinfurt	Lettenkohle Trias		upper Ladinian			Danaeopsis		sp.			Danaeopsis		sp.	Marattiaceae	Marattiales	Pteridophyta	7		x
Bayerische Staatssammlung für Paläontologie und Geologie			Germany	Franken	Schweinfurt	Lettenkohle Trias		upper Ladinian			Equisetites		sp.			Equisetites		sp.	Equisetaceae	Equisetales	Sphenophyta	7		x
Bayerische Staatssammlung für Paläontologie und Geologie			Germany	Franken	Schweinfurt	Unterkeuper, Lettenkohle		upper Ladinian			Equisetites	arenaceus				Equisetites	arenaceus		Equisetaceae	Equisetales	Sphenophyta	7
Bayerische Staatssammlung für Paläontologie und Geologie			Germany	Franken	Schweinfurt	Lettenkohle		upper Ladinian			Lepacyclotes		sp.			Lepacyclotes		sp.	Pleuromeiaceae	Pleuromeiales	Lycophyta	7		x
Bayerische Staatssammlung für Paläontologie und Geologie			Germany	Franken	Schweinfurt	Lettenkohle Trias		upper Ladinian			Taeniopteris		sp.			Taeniopteris		sp.	Taeniopteridaceae	incertae sedis	Pteridophylla	7		x
Bayerische Staatssammlung für Paläontologie und Geologie			Germany	Oberfranken	Coburg	Schilfsandstein		middle Carnian			Voltzia	coburgensis		von Schauroth		Voltzia	coburgensis		Voltziaceae	Voltziales	Coniferophyta	8
Bayerische Staatssammlung für Paläontologie und Geologie			Germany	Sachsen-Anhalt	Eisleben	Zechstein		Lopingian			Ullmannia		sp.			Ullmannia		sp.	Ullmaniaceae	Voltziales	Coniferophyta	NA		x
Bayerische Staatssammlung für Paläontologie und Geologie			Germany	Thüringen	Apolda	Lettenkohle-Hauptsandstein		upper Ladinian			Neocalamites	merianii				Neocalamites	merianii		Equisetaceae	Equisetales	Sphenophyta	7
Bayerische Staatssammlung für Paläontologie und Geologie			Germany	Thüringen	Singen	Mittlerer Buntsandstein		Olenekian			Pleuromeia	sternbergi				Pleuromeia	sternbergii		Pleuromeiaceae	Pleuromeiales	Lycophyta	5
Bayerische Staatssammlung für Paläontologie und Geologie			Germany	Thüringen	Singen	Mittlerer Buntsandstein, Türingischer Chiotheriensandstein		Olenekian			Schizoneura	merianii				Neocalamites	merianii		Equisetaceae	Equisetales	Sphenophyta	5
Bayerische Staatssammlung für Paläontologie und Geologie			Germany	Thüringen	Singen	Mittlerer Buntsandstein, Türingischer Chiotheriensandstein		Olenekian			Schizoneura	paradoxa				Schizoneura	paradoxa		Equisetaceae	Equisetales	Sphenophyta	5
Bayerische Staatssammlung für Paläontologie und Geologie		P.237, pl. 7, fig. 6	Germany	Unterfranken	Estenfeld b. Würzburg	Lettenkohle-Sandst.		Upper Ladinian			Chelepteris	strongylopeltis		SCHENK		Chelepteris	strongylopeltis			incertae sedis	Pteridophyta	7
Bayerische Staatssammlung für Paläontologie und Geologie			Germany	Unterfranken	Estenfeld b. Würzburg	Erfurt Formation		upper Ladinian			Chiropteris	digitata		KURR 1863		Chiropteris	digitata		incertae sedis	Ginkgoales	Ginkgophyta	7
Bayerische Staatssammlung für Paläontologie und Geologie		P.237, pl. 7, fig. 8	Germany	Unterfranken	Estenfeld b. Würzburg	Lettenkohle-Sandst.		Upper Ladinian			Chiropteris	digitata		KURR 1859		Chiropteris	digitata		incertae sedis	Ginkgoales	Ginkgophyta	7
Bayerische Staatssammlung für Paläontologie und Geologie			Germany	Unterfranken	Estenfeld b. Würzburg	Lettenkohle-Sandst.		Upper Ladinian			Danaeopsis	marantacea				Danaeopsis	marantaceae		Marattiaceae	Marattiales	Pteridophyta	7
Bayerische Staatssammlung für Paläontologie und Geologie			Germany	Unterfranken	Estenfeld b. Würzburg	Erfurt Formation		upper Ladinian			Danaeopsis	marantaceae				Danaeopsis	marantaceae		Marattiaceae	Marattiales	Pteridophyta	7
Bayerische Staatssammlung für Paläontologie und Geologie			Germany	Unterfranken	Estenfeld b. Würzburg	Lettenkohle-Sandst.		Upper Ladinian			Diooniticarpidium	pennaeformis		SCHENK 1867		Dioonitocarpidium	pennaeformis			Cycadales	Cycadophyta	7			x
Bayerische Staatssammlung für Paläontologie und Geologie			Germany	Unterfranken	Estenfeld b. Würzburg	Erfurt Formation		upper Ladinian			Dioonitocarpidium	pennaeformis		SCHENK		Dioonitocarpidium	pennaeformis			Cycadales	Cycadophyta	7			x
Bayerische Staatssammlung für Paläontologie und Geologie			Germany	Unterfranken	Estenfeld b. Würzburg	Erfurt Formation		upper Ladinian			Taeniopteris	marantacea		PRESL 1858		Danaeopsis	marantaceae		Marattiaceae	Marattiales	Pteridophyta	7
Bayerische Staatssammlung für Paläontologie und Geologie			Germany	Unterfranken	Estenfeld b. Würzburg	Lettenkohle-Sandst.		Upper Ladinian			Taeniopteris	marantacea		PRESL 1858		Danaeopsis	marantaceae		Marattiaceae	Marattiales	Pteridophyta	7
Bayerische Staatssammlung für Paläontologie und Geologie			Germany	Unterfranken	Faulenberg b. Würzburg	Erfurt Formation		upper Ladinian			Chelepteris	wachtleri		FRANKE 1937		Chelepteris	wachtleri			incertae sedis	Pteridophyta	7
Bayerische Staatssammlung für Paläontologie und Geologie			Germany	Unterfranken	Faulenberg b. Würzburg	Lettenkohlesandstein		upper Ladinian			Equisetites	arenaceus				Equisetites	arenaceus		Equisetaceae	Equisetales	Sphenophyta	7
Bayerische Staatssammlung für Paläontologie und Geologie			Germany	Unterfranken	Faulenberg b. Würzburg	Erfurt Formation		upper Ladinian			Schizoneura	merianii				Neocalamites	merianii		Equisetaceae	Equisetales	Sphenophyta	7
Bayerische Staatssammlung für Paläontologie und Geologie			Germany	Unterfranken	Faulenberg b. Würzburg	Keuper		ob. Trias			Chelepteris	wachtleri		FRANKE 1937		Chelepteris	wachtleri			incertae sedis	Pteridophyta	8
Bayerische Staatssammlung für Paläontologie und Geologie			Germany	Unterfranken	Faulenberg b. Würzburg	Keuper		ob. Trias			Schizoneura	paradoxa				Schizoneura	paradoxa		Equisetaceae	Equisetales	Sphenophyta	8
Bayerische Staatssammlung für Paläontologie und Geologie			Germany	Unterfranken	Zeil am Main b. Eltmann	Schilfsandstein		middle Carnian			Pterophyllum	jaegeri		Brongniart		Pterophyllum	filicoides			Bennettitales	Cycadophyta	8			x
Bayerische Staatssammlung für Paläontologie und Geologie			Germany	Württemberg	Stuttgart	Lettenkeuper		upper Ladinian			Danaeopsis		sp.			Danaeopsis		sp.	Marattiaceae	Marattiales	Pteridophyta	7		x
Bayerische Staatssammlung für Paläontologie und Geologie			Germany		?Gambach b. Karlstadt/ Unterfranken	Oberer Buntsandstein		Anisian			Voltzia	heterophylla				Voltzia	heterophylla		Voltziaceae	Voltziales	Coniferophyta	6
Bayerische Staatssammlung für Paläontologie und Geologie			Germany		Atzelsberg b. Erlangen/Mfr.	Rät		Rhaetian			Cheirolepis	münsteri		SCHENK		Cheirolepis	münsteri				Coniferophyta	8
Bayerische Staatssammlung für Paläontologie und Geologie			Germany		Beckingen, Saar	Buntsandstein		Olenekian			Anomopteris	mougeotii				Anomopteris	mougeotii		Osmundaceae	Osmundales	Pteridophyta	5
Bayerische Staatssammlung für Paläontologie und Geologie			Germany		Beckingen, Saar	Buntsandstein		lower Anisian			Anomopteris	mougeotii		Brongniart		Anomopteris	mougeotii		Osmundaceae	Osmundales	Pteridophyta	6
Bayerische Staatssammlung für Paläontologie und Geologie			Germany		Eschenbach	Muschelkalk		lower Ladinian			Voltzia	coburgensis		Schauroth		Voltzia	coburgensis		Voltziaceae	Voltziales	Coniferophyta	7
Bayerische Staatssammlung für Paläontologie und Geologie			Germany		Eschenbach	Muschelkalk / Grenzbonebed		lower Ladinian			Voltzia	coburgensis		Schauroth		Voltzia	coburgensis		Voltziaceae	Voltziales	Coniferophyta	7
Bayerische Staatssammlung für Paläontologie und Geologie			Germany		Flosdorf bei Zülpich	Buntsandstein		Olenekian			Anomopteris	mougeotii				Anomopteris	mougeotii		Osmundaceae	Osmundales	Pteridophyta	5
Bayerische Staatssammlung für Paläontologie und Geologie			Germany		Flosdorf bei Zülpich	Buntsandstein		Olenekian			Crematopteris	typica				Neuropteridium	voltzii		Osmundaceae	Osmundales	Pteridophyta	5
Bayerische Staatssammlung für Paläontologie und Geologie			Germany		Flosdorf bei Zülpich	Buntsandstein		lower Anisian			Crematopteris	typica		Schimper & Mougeot		Scolopendrites	scolopendrioides		Osmundaceae	Osmundales	Pteridophyta	6
Bayerische Staatssammlung für Paläontologie und Geologie			Germany		Flosdorf bei Zülpich	Buntsandstein		lower Anisian			Neuropteridium	voltzi		(Brongniart) Blanckenhorn		Neuropteridium	voltzii		Osmundaceae	Osmundales	Pteridophyta	6
Bayerische Staatssammlung für Paläontologie und Geologie			Germany		Gall	Lettenkohlesandstein		upper Ladinian			Danaeopsis	marantaceae				Danaeopsis	marantaceae		Marattiaceae	Marattiales	Pteridophyta	7
Bayerische Staatssammlung für Paläontologie und Geologie			Germany		Gössenheim b. Wernfeld/ Unterfranken	Oberer Buntsandstein		Anisian			Equisetites	mougeotii				Equisetites	mougeotii		Equisetaceae	Equisetales	Sphenophyta	6
Bayerische Staatssammlung für Paläontologie und Geologie			Germany		Hangritter (Elsaß)	Oberer Buntsandstein		Anisian			Voltzia	heterophylla				Voltzia	heterophylla		Voltziaceae	Voltziales	Coniferophyta	6
Bayerische Staatssammlung für Paläontologie und Geologie			Germany		Messing - Pfalz (Steinbruch Brill)	Buntsandstein		lower Anisian			Voltzia	heterophylla				Voltzia	heterophylla		Voltziaceae	Voltziales	Coniferophyta	6
Bayerische Staatssammlung für Paläontologie und Geologie			Germany		Rudelshausen bei Schweinfurt	Lettenkeuper		upper Ladinian			Danaeopsis		sp.			Danaeopsis		sp.	Marattiaceae	Marattiales	Pteridophyta	7		x
Bayerische Staatssammlung für Paläontologie und Geologie			Germany		Rudelshausen bei Schweinfurt	Lettenkeuper		upper Ladinian			Danaeopsis	marantaceae				Danaeopsis	marantaceae		Marattiaceae	Marattiales	Pteridophyta	7
Bayerische Staatssammlung für Paläontologie und Geologie			Germany		Schwanberg/Unterfranken	Schilfsandstein		Carnian			Equisetites	platydon		Schenk		Equisetites	platyodon		Equisetaceae	Equisetales	Sphenophyta	8
Bayerische Staatssammlung für Paläontologie und Geologie			Germany		Singen / Thüringen	Mittlerer Buntsandstein		Olenekian			Pleuromeia	sternbergii				Pleuromeia	sternbergii		Pleuromeiaceae	Pleuromeiales	Lycophyta	5
Bayerische Staatssammlung für Paläontologie und Geologie			Germany		Singen / Thüringen	Mittlerer Buntsandstein, Türingischer Chiotheriensandstein		Olenekian			Schizoneura	paradoxa				Schizoneura	paradoxa		Equisetaceae	Equisetales	Sphenophyta	5
Bayerische Staatssammlung für Paläontologie und Geologie			Germany		Veitshöchheim, Bl. 6125 WÜ Nord	Lettenkohlekeuper		upper Ladinian			Equisetites	arenaceus				Equisetites	arenaceus		Equisetaceae	Equisetales	Sphenophyta	7
Bayerische Staatssammlung für Paläontologie und Geologie			Germany		Vilsberg (Moselle) / Frankreich	O. Buntsandstein, Voltziensandstein - Werksandstein		Anisian			Schizoneura	paradoxa				Schizoneura	paradoxa		Equisetaceae	Equisetales	Sphenophyta	6
Bayerische Staatssammlung für Paläontologie und Geologie			Germany		Weidenberger Kühn	Unterer/mittlere Muschlekalk (Orbicularis Schichten)		lower Ladinian			Pagiophyllu		sp.			Pagiophyllum		sp.		Coniferales	Coniferophyta	7		x
Bayerische Staatssammlung für Paläontologie und Geologie			Germany		Weißburg an der Brettach, Steinbruck Kern	Lettenkohle		upper Ladinian			Pecopteris	schoenleiniana		Brongniart		Sphenopteris	schoenleiniana		Sphenopteridaceae	incertae sedis	Pteridophylla	7
Bayerische Staatssammlung für Paläontologie und Geologie			Italy	Dolomites	Duffalm, Völs am Schlern	Oberer Perm - Grödner Sandstein		Wuchiapingian			Voltzia	hungarica		Heer		Voltzia	hungarica		Voltziaceae	Voltziales	Coniferophyta	2
Bayerische Staatssammlung für Paläontologie und Geologie			Italy	Dolomites	Duffalm, Völs am Schlern	O-Perm (Äquivalent des Bellerophon Schichten)		Lopingian			Masculostrobus		sp.			Willsiostrobus		sp.	Voltziaceae	Voltziales	Coniferophyta	NA		x
Bayerische Staatssammlung für Paläontologie und Geologie			Italy	Dolomites	Duffalm, Völs am Schlern	O-Perm, Oberer Grödner Sandstein		Lopingian			Ullmannia	bronnii				Ullmannia	bronnii		Ullmaniaceae	Voltziales	Coniferophyta	NA
Bayerische Staatssammlung für Paläontologie und Geologie			Italy	Dolomites	Schgagul Alpe Dolomiten	Wengen/La Valle Formation		upper Ladinian		?	Bjuvia		sp.		?	Bjuvia		sp.		Cycadales	Cycadophyta	7		x	x
Bayerische Staatssammlung für Paläontologie und Geologie			Italy	Dolomites	Völs am Schlern	Werfener Schichten		Olenekian			Voltzia	hungarica		Heer		Voltzia	hungarica		Voltziaceae	Voltziales	Coniferophyta	5
Bayerische Staatssammlung für Paläontologie und Geologie			Italy	Dolomites	Völs am Schlern	O-Perm (Äquivalent des Bellerophon Schichten)		Lopingian			Pseudovoltzia		sp.			Pseudovoltzia		sp.	Majonicaceae	Voltziales	Coniferophyta	NA		x
Bayerische Staatssammlung für Paläontologie und Geologie			Italy	Dolomites	Völs am Schlern	O-Perm (Äquivalent des Bellerophon Schichten)		Lopingian			Pseudovoltzia	liebeana				Pseudovoltzia	liebeana		Majonicaceae	Voltziales	Coniferophyta	NA
Bayerische Staatssammlung für Paläontologie und Geologie			Italy	Dolomites	Völs am Schlern	O-Perm (Äquivalent des Bellerophon Schichten)		Lopingian			Ullmannia	frumentaria				Ullmannia	frumentaria		Ullmaniaceae	Voltziales	Coniferophyta	NA
Bayerische Staatssammlung für Paläontologie und Geologie			Italy	Dolomites	Völs am Schlern	O-Perm (Äquivalent des Bellerophon Schichten)		Lopingian			Voltzia	hungarica		Heer		Voltzia	hungarica		Voltziaceae	Voltziales	Coniferophyta	NA
Bayerische Staatssammlung für Paläontologie und Geologie			Italy	Dolomites	Völs am Schlern, Schlernweg Nr.1 zur Tuffalm	O-Perm, (Äquivalent d. Berllerophon-Schichten)		Lopingian			Carpolithes		sp.			Carpolithes		sp.		incertae sedis	Gymnospermae	NA		x
Bayerische Staatssammlung für Paläontologie und Geologie			Italy	Dolomites	Völs am Schlern, Schlernweg Nr.1 zur Tuffalm	O-Perm, (Äquivalent d. Berllerophon-Schichten)		Lopingian			Masculostrobus		sp.			Willsiostrobus		sp.	Voltziaceae	Voltziales	Coniferophyta	NA		x
Bayerische Staatssammlung für Paläontologie und Geologie			Italy	Dolomites	Völs am Schlern, Schlernweg Nr.1 zur Tuffalm	O-Perm (Äquivalent des Bellerophon Schichten)		Lopingian			Ortiseia	leonardi		Florin		Ortiseia	leonardii		Utrechtiaceae	Voltziales	Coniferophyta	NA
Bayerische Staatssammlung für Paläontologie und Geologie			Italy	Dolomites	Völs am Schlern, Schlernweg Nr.1 zur Tuffalm	O-Perm, (Äquivalent d. Berllerophon-Schichten)		Lopingian			Quadrocladus		sp.			Quadrocladus		sp.		Voltziales	Coniferophyta	NA		x
Bayerische Staatssammlung für Paläontologie und Geologie			Italy	Dolomites	Völs am Schlern, Schlernweg Nr.1 zur Tuffalm	O-Perm, (Äquivalent d. Berllerophon-Schichten)		Lopingian			Samaropsis		sp.			Samaropsis		sp.		Cordaitales	Gymnospermae	NA		x	x
Bayerische Staatssammlung für Paläontologie und Geologie			Italy	Dolomites	Völs am Schlern, Schlernweg Nr.1 zur Tuffalm	O-Perm, (Äquivalent d. Berllerophon-Schichten)		Lopingian			Schizolepis	permica		Heer		Schizolepis	permica			Voltziales	Coniferophyta	NA
Bayerische Staatssammlung für Paläontologie und Geologie			Italy	Dolomites	Wengen, Südtirol	Wengen/la Valle Formation		upper Ladinian			Pilozamites	heeri				Ptilozamites	heeri			incertae sedis	Pteridospermatophyta	7
Bayerische Staatssammlung für Paläontologie und Geologie			Italy		Aschkler Alpe, Dolomiten	Wengen/la Valle Formation		upper Ladinian			Voltzia		sp.			Voltzia		sp.	Voltziaceae	Voltziales	Coniferophyta	7		x
Bayerische Staatssammlung für Paläontologie und Geologie			Italy		Bletterbach, oberhalb Wasserfall	O-Perm (Grödner Sandstein)		Lopingian			Ortiseia		sp.			Ortiseia		sp.	Utrechtiaceae	Voltziales	Coniferophyta	NA		x
Bayerische Staatssammlung für Paläontologie und Geologie			Italy		Bletterbach, unterhalb Wasserfall	Gröden/Val Gardena Sandstein		Wuchiapingian		cf.	Pseudovoltzia		sp.		cf.	Pseudovoltzia		sp.	Majonicaceae	Voltziales	Coniferophyta	2		x
Bayerische Staatssammlung für Paläontologie und Geologie			Italy		Ciablun oberhalb Wengen	Wengen/la Valle Formation		upper Ladinian			Voltzia	dolomitica				Voltzia	dolomitica		Voltziaceae	Voltziales	Coniferophyta	7
Bayerische Staatssammlung für Paläontologie und Geologie			Italy		Corvara Enneberg	Untere Wengener Tuffe		upper Ladinian			Taeniopteris	angustifolia				Taeniopteris	kelberi			Cycadales	Cycadophyta	7			x
Bayerische Staatssammlung für Paläontologie und Geologie			Italy		Corvara Enneberg	Wengen/la Valle Formation		upper Ladinian		?	Bjuvia		sp.		?	Bjuvia		sp.		Cycadales	Cycadophyta	7		x	x
Bayerische Staatssammlung für Paläontologie und Geologie			Italy		Gardenazzamassiv, Gröden	Wengen/la Valle Formation		upper Ladinian			Voltzia		sp.			Voltzia		sp.	Voltziaceae	Voltziales	Coniferophyta	7		x
Bayerische Staatssammlung für Paläontologie und Geologie			Italy		Monte Sief	Trias Wengener Schichten,		Olenekian			Pecopteris		sp.			Pecopteris		sp.		incertae sedis	Pteridophylla	5		x
Bayerische Staatssammlung für Paläontologie und Geologie			Italy		Pufelser Schlucht, Gröden	Buchensteiner Schichten		lower Ladinian			Pilozamites	heeri				Ptilozamites	heeri			incertae sedis	Pteridospermatophyta	7
Bayerische Staatssammlung für Paläontologie und Geologie			Italy		Puflatsch, Gröden	Obere Buchensteiner Schichten		lower Ladinian			Voltia	dolomitica				Voltzia	dolomitica		Voltziaceae	Voltziales	Coniferophyta	7
Bayerische Staatssammlung für Paläontologie und Geologie			Italy		Scagul am Pitz-Bach, Südtirol,	Wengen/la Valle Formation		upper Ladinian			Pterophyllum		sp.			Pterophyllum		sp.		Bennettitales	Cycadophyta	7		x	x
Bayerische Staatssammlung für Paläontologie und Geologie			Italy		Seegul, Alpe di Siusi	Wengen/la Valle Formation		upper Ladinian			Voltzia		sp.			Voltzia		sp.	Voltziaceae	Voltziales	Coniferophyta	7		x
Bayerisches Landesamt für Umwelt			England		Deutschhof bei Schweinfurt	Widdringtonitessandstein - Lettenkohle		upper Ladinian			Equisetites	arenaceus				Equisetites	arenaceus		Equisetaceae	Equisetales	Sphenophyta	7
Bayerisches Landesamt für Umwelt			Germany	Baden-Württemberg	Eggenhausen	Unterer Keuper		upper Ladinian			Equisetites	arenaceus				Equisetites	arenaceus		Equisetaceae	Equisetales	Sphenophyta	7
Bayerisches Landesamt für Umwelt			Germany	Franken	Schleerieth bei Würzburg	Lettenkohle		upper Ladinian			Equisetites	arenaceus				Equisetites	arenaceus		Equisetaceae	Equisetales	Sphenophyta	7
Bayerisches Landesamt für Umwelt			Germany	Franken	Schweinfurt		Unterer Keuper	upper Ladinian			Carpolithes	keuperiana				Carpolithes	keuperianus			incertae sedis	Gymnospermae	7
Bayerisches Landesamt für Umwelt			Germany	Unterfranken	Estenfeld b. Würzburg	Lettenkohle		upper Ladinian			Cycadites	rumpfii				Cycadites	rumpfii		Marattiaceae	Marattiales	Pteridophyta	7
Bayerisches Landesamt für Umwelt			Germany	Unterfranken	Estenfeld b. Würzburg	Lettenkohlesandstein		upper Ladinian			Equisetites	arenaceus				Equisetites	arenaceus		Equisetaceae	Equisetales	Sphenophyta	7
Bayerisches Landesamt für Umwelt			Germany	Unterfranken	Estenfeld bei Würzburg	Unterer Keuper		upper Ladinian			Equisetites	arenaceus				Equisetites	arenaceus		Equisetaceae	Equisetales	Sphenophyta	7
Bayerisches Landesamt für Umwelt			Germany	Unterfranken	Estenfeld bei Würzburg	Unterer Keuper		upper Ladinian			Schistostachyum	thyrsoideum		Schlotheim		Schistostachyum	thyrsoideum			incertae sedis	incertae sedis	7				x
Bayerisches Landesamt für Umwelt			Germany	Unterfranken	Faulenberg b. Würzburg	Lettenkohlesandstein		upper Ladinian			Equisetites	arenaceus				Equisetites	arenaceus		Equisetaceae	Equisetales	Sphenophyta	7
Bayerisches Landesamt für Umwelt			Germany	Unterfranken	Faulenberg b. Würzburg	Lettenkohlesandstein		upper Ladinian			Pterophyllum		sp.			Pterophyllum		sp.		Bennettitales	Cycadophyta	7		x	x
Bayerisches Landesamt für Umwelt			Germany	Unterfranken	Faulenberg b. Würzburg	Lettenkohlesandstein		upper Ladinian			Pterophyllum	acuminatum				Pterophyllum	acuminatum			Bennettitales	Cycadophyta	7			x
Bayerisches Landesamt für Umwelt			Germany	Unterfranken	Faulenberg b. Würzburg	Lettenkohlesandstein		upper Ladinian			Taeniopteris	angustifolia				Taeniopteris	kelberi			Cycadales	Cycadophyta	7			x
Bayerisches Landesamt für Umwelt			Germany	Unterfranken	Faulenberg b. Würzburg	Lettenkohlesandstein		upper Ladinian		?	Pterophyllum	jaegeri		Brongniart		Pterophyllum	filicoides			Bennettitales	Cycadophyta	7			x
Bayerisches Landesamt für Umwelt			Germany	Unterfranken	Gnötzheim bei Franckenberg	Lettenkohle		upper Ladinian			Danaeopsis	marantaceae				Danaeopsis	marantaceae		Marattiaceae	Marattiales	Pteridophyta	7
Bayerisches Landesamt für Umwelt			Germany	Unterfranken	Gnötzheim bei Franckenberg	Lettenkohle		upper Ladinian			Neocalamites	merianii				Neocalamites	merianii		Equisetaceae	Equisetales	Sphenophyta	7
Bayerisches Landesamt für Umwelt			Germany	Unterfranken	Gnötzheim bei Franckenberg	Lettenkohlesandstein		upper Ladinian			Neocalamites	merianii				Neocalamites	merianii		Equisetaceae	Equisetales	Sphenophyta	7
Bayerisches Landesamt für Umwelt			Germany	Unterfranken	Gnötzheim bei Franckenberg	Lettenkohlesandstein		upper Ladinian			Silerophyllina	furcata				Sclerophyllina	furcata			incertae sedis	incertae sedis	7				x
Bayerisches Landesamt für Umwelt			Germany	Unterfranken	Gnötzheim bei Franckenberg	Lettenkohlesandstein		upper Ladinian		cf.	Cycadites	rumpfii		Schenk		Symopteris	rumpfii		Marattiaceae	Marattiales	Pteridophyta	7
Bayerisches Landesamt für Umwelt			Germany	Unterfranken	Gnötzheim bei Franckenberg	Lettenkohlesandstein		upper Ladinian		cf.	Danaeopsis	marantaceae				Danaeopsis	marantaceae		Marattiaceae	Marattiales	Pteridophyta	7
Bayerisches Landesamt für Umwelt			Germany	Würzburg	Erlach bei Ochsenfurt	Lettenkohlesandstein		upper Ladinian			Alethopteris	meriani		Brongniart		Asterotheca	merianii		Asterothecaceae	Marattiales	Pteridophyta	7
Bayerisches Landesamt für Umwelt			Germany	Würzburg	Erlach bei Ochsenfurt	Lettenkohle		upper Ladinian			Carpolithes	amygdalinus		Schenk		Carpolithes	amygdalinus			incertae sedis	Gymnospermae	7
Bayerisches Landesamt für Umwelt			Germany	Würzburg	Erlach bei Ochsenfurt	Lettenkohlesandstein		upper Ladinian			Carpolithes	maximus				Carpolithes	maximus			incertae sedis	Gymnospermae	7
Bayerisches Landesamt für Umwelt			Germany	Würzburg	Erlach bei Ochsenfurt	Unterer Keuper		upper Ladinian			Danaeopsis	marantaceae				Danaeopsis	marantaceae		Marattiaceae	Marattiales	Pteridophyta	7
Bayerisches Landesamt für Umwelt			Germany	Würzburg	Erlach bei Ochsenfurt	Lettenkohlesandstein		upper Ladinian			Dioonitocarpidium	pennaeformis		SCHENK		Dioonitocarpidium	pennaeformis			Cycadales	Cycadophyta	7			x
Bayerisches Landesamt für Umwelt			Germany	Würzburg	Erlach bei Ochsenfurt	Lettenkohle		upper Ladinian			Equisetites	arenaceus				Equisetites	arenaceus		Equisetaceae	Equisetales	Sphenophyta	7
Bayerisches Landesamt für Umwelt			Germany	Würzburg	Erlach bei Ochsenfurt	Lettenkohle		upper Ladinian			Neuropteris	remota				Cladophlebis	remota		Osmundaceae	Osmundales	Pteridophyta	7
Bayerisches Landesamt für Umwelt			Germany	Würzburg	Erlach bei Ochsenfurt	Lettenkohlesandstein		upper Ladinian			Neuropteris	remota				Cladophlebis	remota		Osmundaceae	Osmundales	Pteridophyta	7
Bayerisches Landesamt für Umwelt			Germany	Würzburg	Erlach bei Ochsenfurt	Lettenkohlesandstein		upper Ladinian			Rhaecophyllum	pachyrachis		Schlotheim		Rhacophyllum	crispatum		Marattiaceae	Marattiales	Pteridophyta	7
Bayerisches Landesamt für Umwelt			Germany	Würzburg	Erlach bei Ochsenfurt	Unterer Keuper		upper Ladinian			Rhaecophyllum	pachyrachis		Schlotheim		Rhacophyllum	crispatum		Marattiaceae	Marattiales	Pteridophyta	7
Bayerisches Landesamt für Umwelt			Germany	Würzburg	Erlach bei Ochsenfurt	Lettenkohlesandstein		upper Ladinian			Schizolepis	pachyrachis		Schenk		Schizolepis	pachyrachis			Voltziales	Coniferophyta	7
Bayerisches Landesamt für Umwelt			Germany	Würzburg	Erlach bei Ochsenfurt	Lettenkohlesandstein		upper Ladinian			Sphenopteris	schoenleiniana				Sphenopteris	schoenleiniana		Sphenopteridaceae	incertae sedis	Pteridophylla	7
Bayerisches Landesamt für Umwelt			Germany	Würzburg	Erlach bei Ochsenfurt	Lettenkohle		upper Ladinian			Taeniopteris	angustifolia				Taeniopteris	kelberi			Cycadales	Cycadophyta	7			x
Bayerisches Landesamt für Umwelt			Germany	Würzburg	Erlach bei Ochsenfurt	Lettenkohlesandstein		upper Ladinian			Taeniopteris	angustifolia				Taeniopteris	kelberi			Cycadales	Cycadophyta	7			x
Bayerisches Landesamt für Umwelt			Germany	Würzburg	Erlach bei Ochsenfurt	Unterer Keuper		upper Ladinian			Taeniopteris	angustifolia				Taeniopteris	kelberi			Cycadales	Cycadophyta	7			x
Bayerisches Landesamt für Umwelt			Germany	Würzburg	Erlach bei Ochsenfurt	Lettenkohlesandstein		upper Ladinian		cf.	Cycadites	rumpfii		Schenk		Symopteris	rumpfii		Marattiaceae	Marattiales	Pteridophyta	7
Bayerisches Landesamt für Umwelt			Germany	Würzburg	Erlach bei Ochsenfurt	Lettenkohle		upper Ladinian		cf.	Taeniopteris	angustifolia				Taeniopteris	kelberi			Cycadales	Cycadophyta	7			x
Bayerisches Landesamt für Umwelt			Germany		Biebelrieth	Lettenkohlesandstein		upper Ladinian			Equisetites	arenaceus				Equisetites	arenaceus		Equisetaceae	Equisetales	Sphenophyta	7
Bayerisches Landesamt für Umwelt			Germany		Brühl bei Castell	Lettenkohle, Seminodussandstein		upper Ladinian			Schistostachyum	thyrsoideum		Schlotheim		Schistostachyum	thyrsoideum			incertae sedis	incertae sedis	7				x
Bayerisches Landesamt für Umwelt			Germany		Gnollstadt	Lettenkohle		upper Ladinian			Pterophyllum	longifolium		Brongniart		Pterophyllum	filicoides			Bennettitales	Cycadophyta	7			x
Bayerisches Landesamt für Umwelt			Germany		Kromingen	Unterer Keuper		upper Ladinian			Dioonitocarpidium	pennaeformis		SCHENK		Dioonitocarpidium	pennaeformis			Cycadales	Cycadophyta	7			x
Bayerisches Landesamt für Umwelt			Germany		Kromingen	Unterer Keuper		upper Ladinian		cf.	Cycadites	rumpfii		Schenk		Symopteris	rumpfii		Marattiaceae	Marattiales	Pteridophyta	7
Bayerisches Landesamt für Umwelt			Germany		Lämmersdorf bei Arnheim unweit Schweinfurt	Unterer Keuper		upper Ladinian			Schistostachyum	thyrsoideum		Schlotheim		Schistostachyum	thyrsoideum			incertae sedis	incertae sedis	7				x
Bayerisches Landesamt für Umwelt			Germany		Ochsenfurt	Lettenkohlesandstein		upper Ladinian			Taeniopteris	angustifolia				Taeniopteris	kelberi			Cycadales	Cycadophyta	7			x
Bayerisches Landesamt für Umwelt			Germany		Rottendorf, Effeld		Lettenkohlesandstein	upper Ladinian		cf.	Equisetites	arenaceus				Equisetites	arenaceus		Equisetaceae	Equisetales	Sphenophyta	7
Bayerisches Landesamt für Umwelt			Germany		Würzburg	Unterer Keuper		upper Ladinian			Equisetites	arenaceus				Equisetites	arenaceus		Equisetaceae	Equisetales	Sphenophyta	7
Bercovici et al	2015		China	Guizhou Province	Chahe	Xuanwei Formation		Changhsingian			Annularia		sp.			Annularia		sp.	Calamitaceae	Equisetales	Sphenophyta	3		x
Bercovici et al	2015		China	Guizhou Province	Chahe	Xuanwei Formation		Changhsingian			Compsopteris		sp.			Compsopteris		sp.		Marattiales	Pteridophyta	3		x
Bercovici et al	2015		China	Guizhou Province	Chahe	Xuanwei Formation		Changhsingian			Cordaites		sp.			Cordaites		sp.		Cordaitales	Gymnospermae	3		x	x
Bercovici et al	2015		China	Guizhou Province	Chahe	Xuanwei Formation		Changhsingian			Fascipteris		sp.			Fascipteris		sp.		Marattiales	Pteridophyta	3		x
Bercovici et al	2015		China	Guizhou Province	Chahe	Xuanwei Formation		Changhsingian			Gigantonoclea		sp.			Gigantonoclea		sp.		Gigantopteridales	Gymnospermae	3		x	x
Bercovici et al	2015		China	Guizhou Province	Chahe	Xuanwei Formation		Changhsingian			Gigantopteris		sp.			Gigantopteris		sp.		Gigantopteridales	Gymnospermae	3		x	x
Bercovici et al	2015		China	Guizhou Province	Chahe	Xuanwei Formation		Changhsingian			Ginkgoites		sp.			Ginkgoites		sp.	Ginkgoaceae	Ginkgoales	Ginkgophyta	3		x
Bercovici et al	2015		China	Guizhou Province	Chahe	Xuanwei Formation		Changhsingian			Lepidodendron		sp.			Lepidodendron		sp.	Lepidodendraceae	Lepidodendrales	Lycophyta	3		x
Bercovici et al	2015		China	Guizhou Province	Chahe	Xuanwei Formation		Changhsingian			Lobatannularia		sp.			Lobatannularia		sp.	Calamitaceae	Equisetales	Sphenophyta	3		x
Bercovici et al	2015		China	Guizhou Province	Chahe	Xuanwei Formation		Changhsingian			Neuropteris		sp.			Neuropteridium		sp.	Osmundaceae	Osmundales	Pteridophyta	3		x
Bercovici et al	2015		China	Guizhou Province	Chahe	Xuanwei Formation		Changhsingian			Paracalamites		sp.			Paracalamites		sp.	Calamitaceae	Equisetales	Sphenophyta	3		x
Bercovici et al	2015		China	Guizhou Province	Chahe	Xuanwei Formation		Changhsingian			Pecopteris		sp.			Pecopteris		sp.		incertae sedis	Pteridophylla	3		x
Bercovici et al	2015		China	Guizhou Province	Chahe	Xuanwei Formation		Changhsingian			Radicites		sp.			Radicites		sp.		incertae sedis	incertae sedis	3		x		x
Bercovici et al	2015		China	Guizhou Province	Chahe	Xuanwei Formation		Changhsingian			Stigmaria		sp.			Stigmaria		sp.	incertae sedis	Lepidodendrales	Lycophyta	3		x
Bercovici et al	2015		China	Guizhou Province	Chahe	Xuanwei Formation		Changhsingian			Taeniopteris		sp.			Taeniopteris		sp.	Taeniopteridaceae	incertae sedis	Pteridophylla	3		x
Bercovici et al	2015		China	Guizhou Province	Chahe	Xuanwei Formation		Changhsingian			Tingia		sp.			Tingia		sp.		Noeggerathiales	Gymnospermae	3		x	x
Bercovici et al	2015		China	Guizhou Province	Chahe	Kayitou Formation		Induan			Lepidopteris		sp.			Lepidopteris		sp.	Peltaspermaceae	Peltaspermales	Pteridospermatophyta	4		x
Bercovici et al	2015		China	Guizhou Province	Chahe	Kayitou Formation		Induan			Peltaspermum		sp.			Peltaspermum		sp.	Peltaspermaceae	Peltaspermales	Pteridospermatophyta	4		x
Bercovici et al	2015		China	Guizhou Province	Jiucaichong	Xuanwei Formation		Changhsingian			Compsopteris		sp.			Compsopteris		sp.		Marattiales	Pteridophyta	3		x
Bercovici et al	2015		China	Guizhou Province	Jiucaichong	Xuanwei Formation		Changhsingian			Cordaites		sp.			Cordaites		sp.		Cordaitales	Gymnospermae	3		x	x
Bercovici et al	2015		China	Guizhou Province	Jiucaichong	Xuanwei Formation		Changhsingian			Fascipteris		sp.			Fascipteris		sp.		Marattiales	Pteridophyta	3		x
Bercovici et al	2015		China	Guizhou Province	Jiucaichong	Xuanwei Formation		Changhsingian			Gigantonoclea		sp.			Gigantonoclea		sp.		Gigantopteridales	Gymnospermae	3		x	x
Bercovici et al	2015		China	Guizhou Province	Jiucaichong	Xuanwei Formation		Changhsingian			Gigantopteris		sp.			Gigantopteris		sp.		Gigantopteridales	Gymnospermae	3		x	x
Bercovici et al	2015		China	Guizhou Province	Jiucaichong	Xuanwei Formation		Changhsingian			Lobatannularia		sp.			Lobatannularia		sp.	Calamitaceae	Equisetales	Sphenophyta	3		x
Bercovici et al	2015		China	Guizhou Province	Jiucaichong	Xuanwei Formation		Changhsingian			Neuropteris		sp.			Neuropteridium		sp.	Osmundaceae	Osmundales	Pteridophyta	3		x
Bercovici et al	2015		China	Guizhou Province	Jiucaichong	Xuanwei Formation		Changhsingian			Paracalamites		sp.			Paracalamites		sp.	Calamitaceae	Equisetales	Sphenophyta	3		x
Bercovici et al	2015		China	Guizhou Province	Jiucaichong	Xuanwei Formation		Changhsingian			Pecopteris		sp.			Pecopteris		sp.		incertae sedis	Pteridophylla	3		x
Bercovici et al	2015		China	Guizhou Province	Jiucaichong	Xuanwei Formation		Changhsingian			Stigmaria		sp.			Stigmaria		sp.	incertae sedis	Lepidodendrales	Lycophyta	3		x
Bercovici et al	2015		China	Guizhou Province	Jiucaichong	Xuanwei Formation		Changhsingian			Taeniopteris		sp.			Taeniopteris		sp.	Taeniopteridaceae	incertae sedis	Pteridophylla	3		x
Bercovici et al	2015		China	Guizhou Province	Jiucaichong	Kayitou Formation		Induan			Lepidopteris		sp.			Lepidopteris		sp.	Peltaspermaceae	Peltaspermales	Pteridospermatophyta	4		x
Bercovici et al	2015		China	Guizhou Province	Jiucaichong	Kayitou Formation		Induan			Peltaspermum		sp.			Peltaspermum		sp.	Peltaspermaceae	Peltaspermales	Pteridospermatophyta	4		x
Bercovici et al	2015		China	Guizhou Province	Mide	Kayitou Formation		Induan			Lepidopteris		sp.			Lepidopteris		sp.	Peltaspermaceae	Peltaspermales	Pteridospermatophyta	4		x
Bercovici et al	2015		China	Guizhou Province	Mide	Kayitou Formation		Induan			Peltaspermum		sp.			Peltaspermum		sp.	Peltaspermaceae	Peltaspermales	Pteridospermatophyta	4		x
Bercovici et al	2015		China	Guizhou Province	Zhejue	Xuanwei Formation		Changhsingian			Compsopteris		sp.			Compsopteris		sp.		Marattiales	Pteridophyta	3		x
Bercovici et al	2015		China	Guizhou Province	Zhejue	Xuanwei Formation		Changhsingian			Cordaites		sp.			Cordaites		sp.		Cordaitales	Gymnospermae	3		x	x
Bercovici et al	2015		China	Guizhou Province	Zhejue	Xuanwei Formation		Changhsingian			Fascipteris		sp.			Fascipteris		sp.		Marattiales	Pteridophyta	3		x
Bercovici et al	2015		China	Guizhou Province	Zhejue	Xuanwei Formation		Changhsingian			Gigantonoclea		sp.			Gigantonoclea		sp.		Gigantopteridales	Gymnospermae	3		x	x
Bercovici et al	2015		China	Guizhou Province	Zhejue	Xuanwei Formation		Changhsingian			Gigantopteris		sp.			Gigantopteris		sp.		Gigantopteridales	Gymnospermae	3		x	x
Bercovici et al	2015		China	Guizhou Province	Zhejue	Xuanwei Formation		Changhsingian			Lobatannularia		sp.			Lobatannularia		sp.	Calamitaceae	Equisetales	Sphenophyta	3		x
Bercovici et al	2015		China	Guizhou Province	Zhejue	Xuanwei Formation		Changhsingian			Pecopteris		sp.			Pecopteris		sp.		incertae sedis	Pteridophylla	3		x
Bercovici et al	2015		China	Guizhou Province	Zhejue	Xuanwei Formation		Changhsingian			Stigmaria		sp.			Stigmaria		sp.	incertae sedis	Lepidodendrales	Lycophyta	3		x
Bercovici et al	2015		China	Guizhou Province	Zhejue	Xuanwei Formation		Changhsingian			Taeniopteris		sp.			Taeniopteris		sp.	Taeniopteridaceae	incertae sedis	Pteridophylla	3		x
Bercovici et al	2015		China	Yangtze Platform		Xuanwei Formation		Changhsingian			Annularia	pingloensis				Annularia	pingloensis		Calamitaceae	Equisetales	Sphenophyta	3
Bercovici et al	2015		China	Yangtze Platform		Xuanwei Formation		Changhsingian			Annularia	shirakii				Annularia	shirakii		Calamitaceae	Equisetales	Sphenophyta	3
Bercovici et al	2015		China	Yangtze Platform		Xuanwei Formation		Changhsingian			Gigantonoclea	guizhouensis				Abrotopteris	guizhouensis		Glossopteridaceae	Glossopteridales	Pteridospermatophyta	3
Bercovici et al	2015		China	Yangtze Platform		Xuanwei Formation		Changhsingian			Gigantonoclea	hallei				Gigantonoclea	hallei			Gigantopteridales	Gymnospermae	3			x
Bercovici et al	2015		China	Yangtze Platform		Xuanwei Formation		Changhsingian			Gigantonoclea	nicotianaefolia				Gigantonoclea	nicotianaefolia			Gigantopteridales	Gymnospermae	3			x
Bercovici et al	2015		China	Yangtze Platform		Xuanwei Formation		Changhsingian			Gigantonoclea	plumosa				Gigantonoclea	plumosa			Gigantopteridales	Gymnospermae	3			x
Bercovici et al	2015		China	Yangtze Platform		Xuanwei Formation		Changhsingian			Gigantopteris	dictyophylloides				Gigantopteris	dictyophylloides			Gigantopteridales	Gymnospermae	3			x
Bercovici et al	2015		China	Yangtze Platform		Xuanwei Formation		Changhsingian			Lobatannularia	cathaysiana				Lobatannularia	cathaysiana		Calamitaceae	Equisetales	Sphenophyta	3
Bercovici et al	2015		China	Yangtze Platform		Xuanwei Formation		Changhsingian			Lobatannularia	heinanensis				Lobatannularia	heianensis		Calamitaceae	Equisetales	Sphenophyta	3
Bercovici et al	2015		China	Yangtze Platform		Xuanwei Formation		Changhsingian			Lobatannularia	multifolia				Lobatannularia	multifolia		Calamitaceae	Equisetales	Sphenophyta	3
Bercovici et al	2015		China	Yangtze Platform		Xuanwei Formation		Changhsingian			Paracalamites	stenocostatus				Paracalamites	stenocostatus		Calamitaceae	Equisetales	Sphenophyta	3
Bercovici et al	2015		China	Yangtze Platform		Xuanwei Formation		Changhsingian			Tingia		sp.			Tingia		sp.		Noeggerathiales	Gymnospermae	3		x	x
Bercovici et al	2015		China	Yangtze Platform		Kayitou Formation		Induan			Annalepis		sp.			Lepacyclotes		sp.	Pleuromeiaceae	Pleuromeiales	Lycophyta	4		x
Bercovici et al	2015		China	Yangtze Platform		Kayitou Formation		Induan			Lepidopteris	martinsii	cf		?	Germaropteris	martinsii	cf.	Peltaspermaceae	Peltaspermales	Pteridospermatophyta	4	x
Bercovici et al	2015		China	Yangtze Platform		Kayitou Formation		Induan			Peltaspermum		sp.			Peltaspermum		sp.	Peltaspermaceae	Peltaspermales	Pteridospermatophyta	4		x
Berger	1832		Germany	Oberfranken	Ausgang Tal von Wüstenahorn in das Itztal	Coburger Sandstein		upper Carnian			Lycopodiolithes	phlegmarioides		Sternberg		Voltzia	coburgensis		Voltziaceae	Voltziales	Coniferophyta	8
Berger	1832	p. 5	Germany	Oberfranken	Coburg	Coburger Sandstein		upper Carnian			Equisetum	columnare		Brongniart		Equisetites	columnare		Equisetaceae	Equisetales	Sphenophyta	8
Berger	1832	pl. 2, fig. 1	Germany	Oberfranken	Gemonval	Coburger Sandstein		upper Carnian			Equisetum	columnare		Brongniart		Equisetites	columnare		Equisetaceae	Equisetales	Sphenophyta	8
Berger	1832		Germany	Oberfranken	Kallenberger	Coburger Sandstein		upper Carnian			Calamites	arenaceus		Brongniart		Equisetites	arenaceus		Equisetaceae	Equisetales	Sphenophyta	8
Berger	1832		Germany	Oberfranken	Lustschloss Kallenberg	Herbartsdorfer Sandstein		upper Carnian			Equisetum	columnare		Brongniart		Equisetites	columnare		Equisetaceae	Equisetales	Sphenophyta	8
Berger	1832	p. 5	Germany	Oberfranken	Sandsteinbruch bei Herbartsdorf	Coburger Sandstein		upper Carnian			Equisetum	columnare		Brongniart		Equisetites	columnare		Equisetaceae	Equisetales	Sphenophyta	8
Berger	1832		Germany	Oberfranken	Steinbruch Buchberg bei Seidmannsdorf	Coburger Sandstein		upper Carnian			Calamites	arenaceus		Brongniart		Equisetites	arenaceus		Equisetaceae	Equisetales	Sphenophyta	8
Berger	1832	p. 5	Germany	Oberfranken	Steinbruch Buchberg bei Seidmannsdorf	Coburger Sandstein		upper Carnian			Equisetum	columnare		Brongniart		Equisetites	columnare		Equisetaceae	Equisetales	Sphenophyta	8
Berger	1832	pl. 2, fig. 2	Germany	Oberfranken	Steinbruch Buchberg bei Seidmannsdorf	Coburger Sandstein		upper Carnian			Equisetum	columnare		Brongniart		Equisetites	columnare		Equisetaceae	Equisetales	Sphenophyta	8
Berger	1832	pl. 2, fig. 3	Germany	Oberfranken	Steinbruch Buchberg bei Seidmannsdorf	Coburger Sandstein		upper Carnian			Lycopodiolithes	phlegmarioides		Sternberg		Voltzia	coburgensis		Voltziaceae	Voltziales	Coniferophyta	8
Berger	1832		Germany	Oberfranken	Steinbruch Buchberg bei Seidmannsdorf	Coburger Sandstein		upper Carnian		charcoal											incertae sedis	8	x			x
Berger	1832	pl. 2, fig. 4	Germany	Oberfranken	Steinkohlengrube bei Spittelstein	Coburger Sandstein		upper Carnian		fern											Pteridophyta	8	x			x
Berger	1832	pl. 2, fig. 4	Germany	Oberfranken	Steinkohlenstollen in dem Seeloch bei Thierach	Coburger Sandstein		upper Carnian		fern											Pteridophyta	8	x			x
Berger	1832		Germany	Oberfranken	Thiersgarten bei Neuses	Coburger Sandstein		upper Carnian			Calamites	arenaceus		Brongniart		Equisetites	arenaceus		Equisetaceae	Equisetales	Sphenophyta	8
Berger	1832		Germany	Oberfranken	Unterfüllbach	Herbartsdorfer Sandstein		upper Carnian			Calamites	arenaceus		Brongniart		Equisetites	arenaceus		Equisetaceae	Equisetales	Sphenophyta	8
Berthelin et al.	2006		Sultanate of Oman	Anatolia	Hazro	Gharif Formation		Capitanian-Wuchiapingian			Glossopteris	anatolica		Archangelsky et Wagner 1983		Glossopteris	anatolica		Glossopteridaceae	Glossopteridales	Pteridospermatophyta	NA
Berthelin et al.	2006		Sultanate of Oman	Anatolia	Huqf area	Gharif Formation	unit B	Wordian			Cathaysiopteris	whitei		(Halle) Koidzumi 1936		Cathaysiopteris	whitei			Gigantopteridales	Gymnospermae	1			x
Berthelin et al.	2006		Sultanate of Oman	Anatolia	Huqf area	Gharif Formation	unit B	Wordian			Cyclodendron	leslii		(Seward) Kräusel 1928		Cyclodendron	leslii		Pleuromeiaceae	Pleuromeiales	Lycophyta	1
Berthelin et al.	2006		Sultanate of Oman	Anatolia	Huqf area	Gharif Formation	unit B	Wordian			Gigantoclea	lagrelii		(Halle) Koidzumi 1936		Gigantonoclea	lagrelii			Gigantopteridales	Gymnospermae	1			x
Berthelin et al.	2006		Sultanate of Oman	Anatolia	Huqf area	Gharif Formation	unit B	Wordian			Gigantopteris		sp.			Gigantopteris		sp.		Gigantopteridales	Gymnospermae	1		x	x
Berthelin et al.	2006		Sultanate of Oman	Anatolia	Huqf area	Gharif Formation	unit A	late Roadian-early Wordian			Glossopteris		sp.			Glossopteris		sp.	Glossopteridaceae	Glossopteridales	Pteridospermatophyta	1		x
Berthelin et al.	2006		Sultanate of Oman	Anatolia	Huqf area	Gharif Formation	unit A	late Roadian-early Wordian			Glossopteris	anatolica		Archangelsky et Wagner 1983		Glossopteris	anatolica		Glossopteridaceae	Glossopteridales	Pteridospermatophyta	1
Berthelin et al.	2006		Sultanate of Oman	Anatolia	Huqf area	Gharif Formation	unit B	Wordian			Glossopteris	angustifolia		Brongniart 1830		Glossopteris	angustifolia		Glossopteridaceae	Glossopteridales	Pteridospermatophyta	1
Berthelin et al.	2006		Sultanate of Oman	Anatolia	Huqf area	Gharif Formation	unit B	Wordian			Glossopteris	browniana		Brongniart 1828		Glossopteris	browniana		Glossopteridaceae	Glossopteridales	Pteridospermatophyta	1
Berthelin et al.	2006		Sultanate of Oman	Anatolia	Huqf area	Gharif Formation	unit B	Wordian			Glossopteris	damudica		Feistmantel 1879		Glossopteris	damudica		Glossopteridaceae	Glossopteridales	Pteridospermatophyta	1
Berthelin et al.	2006		Sultanate of Oman	Anatolia	Huqf area	Gharif Formation	unit B	Wordian			Glossopteris	occidentalis		White 1908		Glossopteris	occidentalis		Glossopteridaceae	Glossopteridales	Pteridospermatophyta	1
Berthelin et al.	2006		Sultanate of Oman	Anatolia	Huqf area	Gharif Formation	unit B	Wordian			Glossopteris	taeniopteroides		Feistmantel 1878		Glossopteris	taeniopteroides		Glossopteridaceae	Glossopteridales	Pteridospermatophyta	1
Berthelin et al.	2006		Sultanate of Oman	Anatolia	Huqf area	Gharif Formation	unit B	Wordian			Lepidodendron	acutangula		(Halle) Stockmans et Mathieu 1957		Lepidodendron	acutangulum		Lepidodendraceae	Lepidodendrales	Lycophyta	1
Berthelin et al.	2006		Sultanate of Oman	Anatolia	Huqf area	Gharif Formation	unit A	late Roadian-early Wordian			Lobatannularia		sp.			Lobatannularia		sp.	Calamitaceae	Equisetales	Sphenophyta	1		x
Berthelin et al.	2006		Sultanate of Oman	Anatolia	Huqf area	Gharif Formation	unit B	Wordian			Otovicia	hypnoides		(Brongniart) Kerp et al. 1990		Otovicia	hypnoides			incertae sedis	Coniferophyta	1
Berthelin et al.	2006		Sultanate of Oman	Anatolia	Huqf area	Gharif Formation	unit A	late Roadian-early Wordian			Pecopteris		sp.			Pecopteris		sp.		incertae sedis	Pteridophylla	1		x
Blanckenhorn	1888		Germany	Eifel	Berg	Muschelsandstein, Unterer Muschelkalk		Pelsonian-Illyrian			Equisetites	mougeotii				Equisetites	mougeotii		Equisetaceae	Equisetales	Sphenophyta	6
Blanckenhorn	1888		Germany	Eifel	Bürvenicher Schlucht	Linguladolomit, mittlerer Muschelkalk		Bythinian			Equisetites	mougeotii				Equisetites	mougeotii		Equisetaceae	Equisetales	Sphenophyta	6
Blanckenhorn	1888		Germany	Eifel	Bürvenicher Schlucht	Linguladolomit, mittlerer Muschelkalk		Bythinian			Pinites	goeppertianus		Schleiden		Lebachia	goeppertiana		Utrechtiaceae	Voltziales	Coniferophyta	6
Blanckenhorn	1888		Germany	Eifel	Flosdorf	Muschelsandstein, Unterer Muschelkalk		Pelsonian-Illyrian			Equisetites	mougeotii				Equisetites	mougeotii		Equisetaceae	Equisetales	Sphenophyta	6
Blanckenhorn	1888		Germany	Eifel	Oberschneidhausen	Hauptbuntsandstein, Oberer Buntsandstein		Lower Anisian			Equisetites	mougeotii				Equisetites	mougeotii		Equisetaceae	Equisetales	Sphenophyta	6
Blanckenhorn	1888		Germany	Eifel	Oberschneidhausen	Hauptbuntsandstein, Oberer Buntsandstein		Lower Anisian			Pinites	ramosus		Blanckenhorn 1888		Pinites	ramosus		Pinaceae	Coniferales	Coniferophyta	6
Blanckenhorn	1888		Germany	Eifel	Oberschneidhausen	Hauptbuntsandstein, Oberer Buntsandstein		Lower Anisian			Voltzia	heterophylla				Voltzia	heterophylla		Voltziaceae	Voltziales	Coniferophyta	6
Blanckenhorn	1888		Germany	Eifel	Steinbruch des Werner Langendorf, Mühlbach	Hauptbuntsandstein, Oberer Buntsandstein		Lower Anisian			Crematopteris	typica		Schimper et Mougeot 1844		Neuropteridium	voltzii		Osmundaceae	Osmundales	Pteridophyta	6
Blanckenhorn	1888		Germany	Eifel	Steinbruch des Werner Langendorf, Mühlbach	Hauptbuntsandstein, Oberer Buntsandstein		Lower Anisian			Equisetites	mougeotii				Equisetites	mougeotii		Equisetaceae	Equisetales	Sphenophyta	6
Blanckenhorn	1888		Germany	Eifel	Steinbruch des Werner Langendorf, Mühlbach	Hauptbuntsandstein, Oberer Buntsandstein		Lower Anisian			Neuropteridium	bergense		Blanckenhorn 1888		Neuropteridium	voltzii		Osmundaceae	Osmundales	Pteridophyta	6
Blanckenhorn	1888		Germany	Eifel	Steinbruch des Werner Langendorf, Mühlbach	Hauptbuntsandstein, Oberer Buntsandstein		Lower Anisian			Neuropteridium	voltzii				Neuropteridium	voltzii		Osmundaceae	Osmundales	Pteridophyta	6
Blanckenhorn	1888		Germany	Eifel	Steinbruch des Werner Langendorf, Mühlbach	Hauptbuntsandstein, Oberer Buntsandstein		Lower Anisian			Palissya		sp.			Palissya		sp.	Voltziaceae	Voltziales	Coniferophyta	6		x
Blanckenhorn	1888		Germany	Eifel	Steinbruch des Werner Langendorf, Mühlbach	Hauptbuntsandstein, Oberer Buntsandstein		Lower Anisian			Schizoneura	paradoxa				Schizoneura	paradoxa		Equisetaceae	Equisetales	Sphenophyta	6
Blanckenhorn	1888		Germany	Eifel	Steinbruch des Werner Langendorf, Mühlbach	Hauptbuntsandstein, Oberer Buntsandstein		Lower Anisian			Voltzia	heterophylla				Voltzia	heterophylla		Voltziaceae	Voltziales	Coniferophyta	6
Blanckenhorn	1888		Germany	Eifel	Thuir	Muschelsandstein, Unterer Muschelkalk		Pelsonian-Illyrian			Equisetites	mougeotii				Equisetites	mougeotii		Equisetaceae	Equisetales	Sphenophyta	6
Blanckenhorn	1888		Germany	Eifel	Vlattener Chausée	Hauptbuntsandstein, Oberer Buntsandstein		Lower Anisian			Equisetites	mougeotii				Equisetites	mougeotii		Equisetaceae	Equisetales	Sphenophyta	6
Blanckenhorn	1888		Germany	Eifel	Vlattener Chausée	Hauptbuntsandstein, Oberer Buntsandstein		Lower Anisian			Pinites	ramosus		Blanckenhorn 1888		Pinites	ramosus		Pinaceae	Coniferales	Coniferophyta	6
Blanckenhorn	1888		Germany	Eifel	Vlattener Chausée	Hauptbuntsandstein, Oberer Buntsandstein		Lower Anisian			Sigillaria	oculina				Pleuromeia	oculina		Pleuromeiaceae	Pleuromeiales	Lycophyta	6
Blanckenhorn	1888		Germany	Eifel	Vlattener Chausée	Hauptbuntsandstein, Oberer Buntsandstein		Lower Anisian			Voltzia	heterophylla		Brongniart		Voltzia	heterophylla		Voltziaceae	Voltziales	Coniferophyta	6
Blanckenhorn	1888		Germany	Eifel	Vlattener Chausée	Hauptbuntsandstein, Oberer Buntsandstein		Lower Anisian		?	Lesangeana		sp.		?	Lesangeana		sp.		incertae sedis	Lycophyta	6		x
Blanckenhorn	1888		Germany	Eifel	Vlattener Chausée	Hauptbuntsandstein, Oberer Buntsandstein		Lower Anisian		?	Thamnopteris	vogesica		Schimper		Pelourdea	vogesiaca			incertae sedis	Coniferophyta	6
Blanckenhorn	1888		Germany	Eifel	Waad, SO von Vlatten	Hauptbuntsandstein, Oberer Buntsandstein		Lower Anisian			Equisetites	mougeotii				Equisetites	mougeotii		Equisetaceae	Equisetales	Sphenophyta	6
Blanckenhorn	1888		Germany	Eifel	Weg nach Vlatten	Hauptbuntsandstein, Oberer Buntsandstein		Lower Anisian			Equisetites	mougeotii				Equisetites	mougeotii		Equisetaceae	Equisetales	Sphenophyta	6
Blanckenhorn	1888		Germany	Eifel	Weg nach Vlatten	Hauptbuntsandstein, Oberer Buntsandstein		Lower Anisian			Taeniopteris	ambigua		Blanckenhorn 1888		Taeniopteris	ambigua		Taeniopteridaceae	incertae sedis	Pteridophylla	6
Boersma & Broekmeyer	1986		Antarctica	Buckley Island				Lower Triassic			Osmundacaulis	beardmorensis		Schopf 1978		Osmundacaulis	beardmorensis		Osmundaceae	Osmundales	Pteridophyta	NA
Boersma & Broekmeyer	1986		Argentina	Mendoza				Lower Triassic			Asterotheca	truempfyi		Frenguelli 1943		Asterotheca	truempyi		Asterothecaceae	Marattiales	Pteridophyta	NA
Boersma & Broekmeyer	1986		Australia	New South Wales				Olenekian-Lower Triassic			Pleuromeia		sp.			Pleuromeia		sp.	Pleuromeiaceae	Pleuromeiales	Lycophyta	5		x
Boersma & Broekmeyer	1986		Australia	New South Wales				Middle Triassic			Anthrophyopsis	grandis		Walkom 1928		Anthrophyopsis	grandis			Cycadales	Cycadophyta	NA			x
Boersma & Broekmeyer	1986		Australia	New South Wales				Middle Triassic			Asterotheca		sp.			Asterotheca		sp.	Asterothecaceae	Marattiales	Pteridophyta	NA		x
Boersma & Broekmeyer	1986		Australia	New South Wales				Middle Triassic			Asterotheca	hillae		(Walkom 1924) Gould 1976		Asterotheca	hillae		Asterothecaceae	Marattiales	Pteridophyta	NA
Boersma & Broekmeyer	1986		Australia	New South Wales				Middle Triassic			Asterotheca	menendezii		De la Sota et Archangelsky 1962		Asterotheca	menendezii		Asterothecaceae	Marattiales	Pteridophyta	NA
Boersma & Broekmeyer	1986		Australia	New South Wales				upper Permian-lower Triassic			Brachyphyllum		sp.			Brachyphyllum		sp.		incertae sedis	Coniferophyta	NA		x
Boersma & Broekmeyer	1986		Australia	New South Wales				Lower Triassic			Cladophlebis		sp.			Cladophlebis		sp.	Osmundaceae	Osmundales	Pteridophyta	NA		x
Boersma & Broekmeyer	1986		Australia	New South Wales				Lower Triassic			Cladophlebis	carnei		Holmes et Ash 1979		Cladophlebis	carnei		Osmundaceae	Osmundales	Pteridophyta	NA
Boersma & Broekmeyer	1986		Australia	New South Wales				Middle Triassic			Cladophlebis	godwanica		Frenguelli 1947		Cladophlebis	godwanica		Osmundaceae	Osmundales	Pteridophyta	NA
Boersma & Broekmeyer	1986		Australia	New South Wales				Middle Triassic			Cladophlebis	indica		(Oldham et Morris 1862) Sahni et Rao 1931		Cladophlebis	indica		Osmundaceae	Osmundales	Pteridophyta	NA
Boersma & Broekmeyer	1986		Australia	New South Wales				Middle Triassic			Cladophlebis	lobifolia		(Phillips 1829) Brongniart 1849		Cladophlebis	lobifolia		Osmundaceae	Osmundales	Pteridophyta	NA
Boersma & Broekmeyer	1986		Australia	New South Wales				Middle Triassic			Cladophlebis	mendozaensis		(Geinitz 1876) Frenguelli 1947		Cladophlebis	mendozaensis		Osmundaceae	Osmundales	Pteridophyta	NA
Boersma & Broekmeyer	1986		Australia	New South Wales				Lower Triassic			Cladophlebis	mendozaensis	cf.	(Geinitz 1876) Frenguelli 1947		Cladophlebis	mendozaensis	cf.	Osmundaceae	Osmundales	Pteridophyta	NA
Boersma & Broekmeyer	1986		Australia	New South Wales				Middle Triassic			Cladophlebis	oblonga	cf.	Halle 1913		Cladophlebis	oblonga	cf.	Osmundaceae	Osmundales	Pteridophyta	NA
Boersma & Broekmeyer	1986		Australia	New South Wales				Lower Triassic			Coniopteris	ramosa		Holmes et Ash 1979		Coniopteris	ramosa		Dicksoniaceae	Filicales	Pteridophyta	NA
Boersma & Broekmeyer	1986		Australia	New South Wales				Middle Triassic			Cycadopteris	scolopendrina		Ratte 1887		Cycadopteris	scolopendrina			Cycadales	Cycadophyta	NA			x
Boersma & Broekmeyer	1986		Australia	New South Wales				Lower Triassic			Hoegia	papillata		Townrow 1957		Dicroidium	papillata		Corystospermaceae	Corystospermales	Pteridospermatophyta	NA
Boersma & Broekmeyer	1986		Australia	New South Wales				Lower Triassic			Lepidopteris	madagascariensis		Carpentier 1935		Lepidopteris	madagascariensis		Peltaspermaceae	Peltaspermales	Pteridospermatophyta	NA
Boersma & Broekmeyer	1986		Australia	New South Wales				Lower Triassic			Micrphyllopteris		sp.			Microphyllopteris		sp.		incertae sedis	Pteridophyta	NA		x
Boersma & Broekmeyer	1986		Australia	New South Wales				Lower Triassic			Pterorrachis	barrealensis		Frenguelli 1942		Pteruchus	barrealensis		Corystospermaceae	Corystospermales	Pteridospermatophyta	NA
Boersma & Broekmeyer	1986		Australia	New South Wales				Lower Triassic			Taeniopteris	lentriculiforme		(Etheridge 1894) Walkom 1917		Taeniopteris	lentriculiforme		Taeniopteridaceae	incertae sedis	Pteridophylla	NA
Boersma & Broekmeyer	1986		Australia	New South Wales				Lower Triassic			Umkomasia		sp.			Umkomasia		sp.	Corystospermaceae	Corystospermales	Pteridospermatophyta	NA		x
Boersma & Broekmeyer	1986		Australia	New South Wales				Lower Triassic			Voltziopsis		sp.			Voltziopsis		sp.	Voltziaceae	Voltziales	Coniferophyta	NA		x
Boersma & Broekmeyer	1986		Australia	New South Wales				Lower Triassic		?	Coniopteris	nurejensis		(Zalessky 1904) Seward 1912		Coniopteris	nurejensis		Dicksoniaceae	Filicales	Pteridophyta	NA
Boersma & Broekmeyer	1986		Australia	Queensland				Middle Triassic			Asterotheca	hillae		(Walkom 1924) Gould 1976		Asterotheca	hillae		Asterothecaceae	Marattiales	Pteridophyta	NA
Boersma & Broekmeyer	1986		Australia	Queensland				Middle Triassic			Asterotheca	menendezii		De la Sota et Archangelsky 1962		Asterotheca	menendezii		Asterothecaceae	Marattiales	Pteridophyta	NA
Boersma & Broekmeyer	1986		Australia					Middle Triassic			Cladophlebis	australis				Cladophlebis	australis		Osmundaceae	Osmundales	Pteridophyta	NA
Boersma & Broekmeyer	1986		Austria	Kärnten				Lower Triassic			Pleuromeia	sterbbergii		(Münster 1839) Corda ex Giebel 1853		Pleuromeia	sternbergii		Pleuromeiaceae	Pleuromeiales	Lycophyta	NA
Boersma & Broekmeyer	1986		Austria	Kärnten				Lower Triassic			Voltzia		sp.			Voltzia		sp.	Voltziaceae	Voltziales	Coniferophyta	NA		x
Boersma & Broekmeyer	1986		China	Central-South				Middle Triassic			Bernoullia		sp.			Symopteris		sp.	Marattiaceae	Marattiales	Pteridophyta	NA		x
Boersma & Broekmeyer	1986		China	Guangdong	Hainan Island			Lower Triassic			Aethophyllum		sp.			Aethophyllum		sp.		Voltziales	Coniferophyta	NA		x
Boersma & Broekmeyer	1986		China	Guangdong	Hainan Island			Lower Triassic			Albertia	latifolia		Schimper 1837		Albertia	elliptica			incertae sedis	Coniferophyta	NA
Boersma & Broekmeyer	1986		China	Guangdong	Hainan Island			Lower Triassic			Brachyphyllum		sp.			Brachyphyllum		sp.		incertae sedis	Coniferophyta	NA		x
Boersma & Broekmeyer	1986		China	Guangdong	Hainan Island			Lower Triassic			Carpolithes		sp.			Carpolithes		sp.		incertae sedis	Gymnospermae	NA		x
Boersma & Broekmeyer	1986		China	Guangdong	Hainan Island			Lower Triassic			Glyptolepis	longibracteata		Florin 1944		Glyptolepis	longibracteata		Voltziaceae	Voltziales	Coniferophyta	NA
Boersma & Broekmeyer	1986		China	Guangdong	Hainan Island			Lower Triassic			Masculostrobus	prolatus		Zhou et Li 1979		Willsiostrobus	prolatus		Voltziaceae	Voltziales	Coniferophyta	NA
Boersma & Broekmeyer	1986		China	Guangdong	Hainan Island			Lower Triassic			Neocalamites		sp.			Neocalamites		sp.	Equisetaceae	Equisetales	Sphenophyta	NA		x
Boersma & Broekmeyer	1986		China	Guangdong	Hainan Island			Lower Triassic			Pagiophyllums		sp.			Pagiophyllum		sp.		Coniferales	Coniferophyta	NA		x
Boersma & Broekmeyer	1986		China	Guangdong	Hainan Island			Lower Triassic			Phyllotheca		sp.			Phyllotheca		sp.	Equisetaceae	Equisetales	Sphenophyta	NA		x
Boersma & Broekmeyer	1986		China	Guangdong	Hainan Island			Lower Triassic			Qionghaia	carnosa		Zhou et Li 1979		Qionghaia	carnosa				incertae sedis	NA				x
Boersma & Broekmeyer	1986		China	Guangdong	Hainan Island			Lower Triassic			Strobilites		sp.			Strobilites		sp.		Voltziales	Coniferophyta	NA		x
Boersma & Broekmeyer	1986		China	Guangdong	Hainan Island			Lower Triassic			Taeniopteris	hainanensis		Zhou et Li 1979		Taeniopteris	hainanensis		Taeniopteridaceae	incertae sedis	Pteridophylla	NA
Boersma & Broekmeyer	1986		China	Guangdong	Hainan Island			Lower Triassic			Voltzia	heterophylla		Brongniart 1828		Voltzia	heterophylla		Voltziaceae	Voltziales	Coniferophyta	NA
Boersma & Broekmeyer	1986		China	Guangdong	Hainan Island			Lower Triassic			Weltrichia		sp.			Weltrichia		sp.		Bennettitales	Cycadophyta	NA		x	x
Boersma & Broekmeyer	1986		China	Guangdong	Hainan Island			Lower Triassic		?	Caulopteris		sp.		?	Caulopteris		sp.		incertae sedis	Pteridophyta	NA		x
Boersma & Broekmeyer	1986		China	Guangdong	Hainan Island			Lower Triassic		cf.	Albertia	latifolia		Schimper 1837		Albertia	elliptica			incertae sedis	Coniferophyta	NA
Boersma & Broekmeyer	1986		China	Guangdong	Hainan Island			Lower Triassic		cf.	Asterotheca	szeiana		(P'an 1936) Sze 1956		Asterotheca	szeiana		Asterothecaceae	Marattiales	Pteridophyta	NA
Boersma & Broekmeyer	1986		China	Hubei				Ladinian			Annalepis		sp.			Lepacyclotes		sp.	Pleuromeiaceae	Pleuromeiales	Lycophyta	7		x
Boersma & Broekmeyer	1986		China	Hubei				Ladinian			Annalepis	zeilleri				Lepacyclotes	zeilleri		Pleuromeiaceae	Pleuromeiales	Lycophyta	7
Boersma & Broekmeyer	1986		China	Hubei				Middle Triassic			Cladophlebis		sp.			Cladophlebis		sp.	Osmundaceae	Osmundales	Pteridophyta	NA		x
Boersma & Broekmeyer	1986		China	Inner Mongolia				Middle Triassic			Aipteris	wuziwanensis		Chow et Huang 1976		Aipteris	wusiwanensis			incertae sedis	Pteridophyta	NA
Boersma & Broekmeyer	1986		China	Inner Mongolia				Middle Triassic			Araucarites		sp.			Araucarites		sp.	Araucariaceae	Coniferales	Coniferophyta	NA		x
Boersma & Broekmeyer	1986		China	Inner Mongolia				Middle Triassic			Arctopteris		sp.			Arctopteris		sp.		incertae sedis	Pteridophyta	NA		x
Boersma & Broekmeyer	1986		China	Inner Mongolia				Middle Triassic			Bernoullia		sp.			Symopteris		sp.	Marattiaceae	Marattiales	Pteridophyta	NA		x
Boersma & Broekmeyer	1986		China	Inner Mongolia				Middle Triassic			Bernoullia	zeilleri		P'an 1936		Symopteris	zeilleri		Marattiaceae	Marattiales	Pteridophyta	NA
Boersma & Broekmeyer	1986		China	Inner Mongolia				Middle Triassic			Cladophlebis		sp.			Cladophlebis		sp.	Osmundaceae	Osmundales	Pteridophyta	NA		x
Boersma & Broekmeyer	1986		China	Inner Mongolia				Middle Triassic			Cladophlebis	raciborskii		Zeiller 1903		Cladophlebis	raciborskii			incertae sedis	Pteridophyta	NA
Boersma & Broekmeyer	1986		China	Inner Mongolia				Middle Triassic			Cladophlebis	roessertii	cf.	(Presl 1838) Saporta 1873		Cladophlebis	roessertii	cf.	Osmundaceae	Osmundales	Pteridophyta	NA
Boersma & Broekmeyer	1986		China	Inner Mongolia				Middle Triassic		cf.	Baiera	gracilis		(Bean ex Göppert 1848) Bunbury 1851		Baiera	gracilis		incertae sedis	Ginkgoales	Ginkgophyta	NA
Boersma & Broekmeyer	1986		China	North-East				Middle Triassic			Benxiopteris	acuta		Zhang et Zheng 1980		Benxiopteris	acuta			incertae sedis	Pteridophyta	NA
Boersma & Broekmeyer	1986		China	North-East				Middle Triassic			Benxiopteris	bipartita		Zhang et Zheng 1980		Benxiopteris	bipartita			incertae sedis	Pteridophyta	NA
Boersma & Broekmeyer	1986		China	North-East				Middle Triassic			Benxiopteris	densinervis		Zhang et Zheng 1980		Benxiopteris	densinervis			incertae sedis	Pteridophyta	NA
Boersma & Broekmeyer	1986		China	North-East				Middle Triassic			Benxiopteris	polymorpha		Zhang et Zheng 1980		Benxiopteris	polymorpha			incertae sedis	Pteridophyta	NA
Boersma & Broekmeyer	1986		China	North-East				Middle Triassic			Chiropteris	taizihoensis		Zhang 1980		Chiropteris	taizihoensis		incertae sedis	Ginkgoales	Ginkgophyta	NA
Boersma & Broekmeyer	1986		China	Shaanxi				Middle Triassic			Baiera		sp.			Baiera		sp.	incertae sedis	Ginkgoales	Ginkgophyta	NA		x
Boersma & Broekmeyer	1986		China	Shaanxi				Middle Triassic			Bernoullia	zeilleri		P'an 1936		Symopteris	zeilleri		Marattiaceae	Marattiales	Pteridophyta	NA
Boersma & Broekmeyer	1986		China	Shaanxi				Middle Triassic			Carpolithes		sp.			Carpolithes		sp.		incertae sedis	Gymnospermae	NA		x
Boersma & Broekmeyer	1986		China	Shaanxi				Middle Triassic			Cladophlebis	roessertii	cf.	(Presl 1838) Saporta 1873		Cladophlebis	roessertii	cf.	Osmundaceae	Osmundales	Pteridophyta	NA
Boersma & Broekmeyer	1986		China	Shanxi				Lower Triassic			Anomopteris	mougeotii		Brongniart 1828		Anomopteris	mougeotii		Osmundaceae	Osmundales	Pteridophyta	NA
Boersma & Broekmeyer	1986		China	Shanxi				Lower Triassic			Pleuromeia		sp.			Pleuromeia		sp.	Pleuromeiaceae	Pleuromeiales	Lycophyta	NA		x
Boersma & Broekmeyer	1986		China	Shanxi				Lower Triassic			Pleuromeia	rossica		Nejburg 1960		Pleuromeia	rossica		Pleuromeiaceae	Pleuromeiales	Lycophyta	NA
Boersma & Broekmeyer	1986		China	Shanxi				Lower Triassic			Samaropsis		sp.			Samaropsis		sp.		Cordaitales	Gymnospermae	NA		x	x
Boersma & Broekmeyer	1986		China	Shanxi				Lower Triassic			Voltzia		sp.			Voltzia		sp.	Voltziaceae	Voltziales	Coniferophyta	NA		x
Boersma & Broekmeyer	1986		China	Shanxi				Lower Triassic			Yuccites		sp.			Pelourdea		sp.		incertae sedis	Coniferophyta	NA		x
Boersma & Broekmeyer	1986		China	Yunnan				Lower Triassic			Cladophlebis	raciborskii		Zeiller 1903		Cladophlebis	raciborskii			incertae sedis	Pteridophyta	NA
Boersma & Broekmeyer	1986		France	Alsace		Buntsandstein		Lower Triassic-Anisian			Anomopteris	mougeotii		Brongniart 1828		Anomopteris	mougeotii		Osmundaceae	Osmundales	Pteridophyta	NA
Boersma & Broekmeyer	1986		Germany	Baden-Württemberg		Lettenkohle		late Ladinian			Calamites	meriani		(Brongniart 1828) Schenk 1864		Neocalamites	merianii		Equisetaceae	Equisetales	Sphenophyta	7
Boersma & Broekmeyer	1986		Germany	Baden-Württemberg		Schilfsandstein		middle Carnian			Calamites	arenaceus		Jaeger 1827		Equisetites	arenaceus		Equisetaceae	Equisetales	Sphenophyta	8
Boersma & Broekmeyer	1986		Germany	Baden-Württemberg		Schilfsandstein		middle Carnian			Equisetites	arenaceus		Jaeger 1827		Equisetites	arenaceus		Equisetaceae	Equisetales	Sphenophyta	8
Boersma & Broekmeyer	1986		Germany	Baden-Württemberg				Lower Triassic			Pecopteris	stuttgartiensis		(Jaeger 1827) Brongniart 1836		Lepidopteris	stuttgartiensis		Peltaspermaceae	Peltaspermales	Pteridospermatophyta	NA
Boersma & Broekmeyer	1986		India	Bihar	Panchet Formation	Panchet Formation		Lower Triassic			Schizoneura	gondwanensis		Feistmantel 1876		Schizoneura	gondwanensis		Equisetaceae	Equisetales	Sphenophyta	NA
Boersma & Broekmeyer	1986		India	Bihar				Lower Triassic			Cordaicarpus		sp.			Cordaicarpus		sp.		Cordaitales	Gymnospermae	NA		x	x
Boersma & Broekmeyer	1986		India	Bihar		Panchet Formation		Lower Triassic			Glossopteris	angustifolia		Brongniart 1831		Glossopteris	angustifolia		Glossopteridaceae	Glossopteridales	Pteridospermatophyta	NA
Boersma & Broekmeyer	1986		India	Bihar		Panchet Formation		Lower Triassic			Glossopteris	bosei		Chandra et Surange 1979		Glossopteris	bosei		Glossopteridaceae	Glossopteridales	Pteridospermatophyta	NA
Boersma & Broekmeyer	1986		India	Bihar		Panchet Formation		Lower Triassic			Glossopteris	browniana		Brongniart 1828		Glossopteris	browniana		Glossopteridaceae	Glossopteridales	Pteridospermatophyta	NA
Boersma & Broekmeyer	1986		India	Bihar		Panchet Formation		Lower Triassic			Glossopteris	communis		Feistmantel 1876		Glossopteris	communis		Glossopteridaceae	Glossopteridales	Pteridospermatophyta	NA
Boersma & Broekmeyer	1986		India	Bihar		Panchet Formation		Lower Triassic			Glossopteris	conspicua		Feistmantel 1881		Glossopteris	conspicua		Glossopteridaceae	Glossopteridales	Pteridospermatophyta	NA
Boersma & Broekmeyer	1986		India	Bihar		Panchet Formation		Lower Triassic			Glossopteris	gopadensis		Banerji et al. 1976		Glossopteris	gopadensis		Glossopteridaceae	Glossopteridales	Pteridospermatophyta	NA
Boersma & Broekmeyer	1986		India	Bihar		Panchet Formation		Lower Triassic			Glossopteris	indica		Schimper 1869		Glossopteris	indica		Glossopteridaceae	Glossopteridales	Pteridospermatophyta	NA
Boersma & Broekmeyer	1986		India	Bihar		Panchet Formation		Lower Triassic			Glossopteris	intermedia		(Feistmantel 1880) Maheshwari 1965		Glossopteris	intermedia		Glossopteridaceae	Glossopteridales	Pteridospermatophyta	NA
Boersma & Broekmeyer	1986		India	Bihar		Panchet Formation		Lower Triassic			Glossopteris	leptoneura		Bunbury 1861		Glossopteris	leptoneura		Glossopteridaceae	Glossopteridales	Pteridospermatophyta	NA
Boersma & Broekmeyer	1986		India	Bihar		Panchet Formation		Lower Triassic			Glossopteris	retifera		Feistmantel 1881		Glossopteris	retifera		Glossopteridaceae	Glossopteridales	Pteridospermatophyta	NA
Boersma & Broekmeyer	1986		India	Bihar		Panchet Formation		Lower Triassic			Macrotaeniopteris		sp.			Macrotaeniopteris		sp.		Cycadales	Cycadophyta	NA		x	x
Boersma & Broekmeyer	1986		India	Bihar		Panchet Formation		Lower Triassic			Noeggerathiopsis		sp.			Noeggerathiopsis		sp.		Noeggerathiales	Gymnospermae	NA		x	x
Boersma & Broekmeyer	1986		India	Bihar		Panchet Formation		Lower Triassic			Taeniopteris	stenoneura		Schenk 1864		Taeniopteris	stenoneura		Taeniopteridaceae	incertae sedis	Pteridophylla	NA
Boersma & Broekmeyer	1986		India	Bihar		Panchet Formation		Lower Triassic			Trizygia	speciosa		Royle 1834		Trizygia	speciosa		Sphenophyllaceae	Sphenophyllales	Sphenophyta	NA
Boersma & Broekmeyer	1986		India	Bihar		Panchet Formation		Lower Triassic			Vertebraria	indica		Royle 1834		Vertebraria	indica		Glossopteridaceae	Glossopteridales	Pteridospermatophyta	NA
Boersma & Broekmeyer	1986		India	Madhya Pradesh	Panchet Formation			Lower Triassic			Schizoneura	gondwanensis		Feistmantel 1876		Schizoneura	gondwanensis		Equisetaceae	Equisetales	Sphenophyta	NA
Boersma & Broekmeyer	1986		India	Madhya Pradesh				Lower-Middle Triassic			Coniopteris		sp.			Coniopteris		sp.	Dicksoniaceae	Filicales	Pteridophyta	NA		x
Boersma & Broekmeyer	1986		India	Madhya Pradesh				Lower Triassic			Glossopteris	leptoneura		Bunbury 1861		Glossopteris	leptoneura		Glossopteridaceae	Glossopteridales	Pteridospermatophyta	NA
Boersma & Broekmeyer	1986		India	Madhya Pradesh				Lower Triassic			Glossopteris	musaefolia		Bunbury 1861		Glossopteris	musaefolia		Glossopteridaceae	Glossopteridales	Pteridospermatophyta	NA
Boersma & Broekmeyer	1986		India	Madhya Pradesh				Lower Triassic			Glossopteris	spatulata		Pant & Singh 1971		Glossopteris	spatulata		Glossopteridaceae	Glossopteridales	Pteridospermatophyta	NA
Boersma & Broekmeyer	1986		India	Madhya Pradesh				Lower Triassic			Lepidopteris		sp.			Lepidopteris		sp.	Peltaspermaceae	Peltaspermales	Pteridospermatophyta	NA		x
Boersma & Broekmeyer	1986		India	Madhya Radesh				Lower-Middle Triassic			Chakrea	papillosa		Srivastava 1976		Chakrea	papillosa			incertae sedis	incertae sedis	NA				x
Boersma & Broekmeyer	1986		Japan	Yamaguchi				Carnian			Cladophlebis	bitchuensis		Oishi 1932		Cladophlebis	bitchuensis			incertae sedis	Pteridophyta	8
Boersma & Broekmeyer	1986		Japan		Yamaguchi			Carnian			Adiantopteris	ishidae		Kon'no et Naito 1978		Adiantopteris	ishidae			Calamopityales	Pteridospermatophyta	8			x
Boersma & Broekmeyer	1986		New Zealand					Middle Triassic			Carpolithes	mackayi		Arber 1917		Carpolithes	mackayi			incertae sedis	Gymnospermae	NA
Boersma & Broekmeyer	1986		Poland					Lower Triassic			Glossopteridium	czarnockii		Bochenski 1957		Glossopteridium	czarnockii		Glossopteridaceae	Glossopteridales	Pteridospermatophyta	NA
Boersma & Broekmeyer	1986		Russia	Eastern Sibiria				Lower Triassic			Takhtajanodoxa	mirabilis		Snigirevskaya 1980		Takhtajanodoxa	mirabilis			Isoetales	Lycophyta	NA
Boersma & Broekmeyer	1986		Russia	Kemerovskaya	Kuzbass			Lower Triassic			Cladophlebis	angusta		(Heer 1865) Rdczenko 1936		Cladophlebis	angusta			incertae sedis	Pteridophyta	NA
Boersma & Broekmeyer	1986		Russia	Kemerovskaya	Kuzbass			Lower Triassic			Paracalmites	taradanicus		Vladimirovich 1980		Paracalamites	taradanicus		Calamitaceae	Equisetales	Sphenophyta	NA
Boersma & Broekmeyer	1986		Russia	Kemerovskaya	Kuzbass			Lower Triassic			Phyllotheca	oligophylla		Vladimirovich 1980		Phyllotheca	oligophylla		Equisetaceae	Equisetales	Sphenophyta	NA
Boersma & Broekmeyer	1986		Russia	Tajmyr				Lower Triassic			Lepidopteris	artica		Mogucheva 1980		Lepidopteris	arctica		Peltaspermaceae	Peltaspermales	Pteridospermatophyta	NA
Boersma & Broekmeyer	1986		Russia	Tajmyr				Lower Triassic			Peltaspermum		sp.			Peltaspermum		sp.	Peltaspermaceae	Peltaspermales	Pteridospermatophyta	NA		x
Boersma & Broekmeyer	1986		USSR	Kemerovskaya	Kuzbass			Induan			Cladophlebis	densinervis		Vladimirovich 1980		Cladophlebis	densinervis			incertae sedis	Pteridophyta	4
Boersma & Broekmeyer	1986		USSR	Kemerovskaya	Kuzbass			Induan			Cladophlebis	pusilla		Vladimirovich 1980		Cladophlebis	pusilla			incertae sedis	Pteridophyta	4
Boersma & Broekmeyer	1986		USSR	Kemerovskaya	Kuzbass			Induan			Cladophlebis	tomiensis		Vladimirovich 1980		Cladophlebis	tomiensis			incertae sedis	Pteridophyta	4
Boersma & Broekmeyer	1986		USSR	Kemerovskaya	Kuzbass			Olenekian			Cladophlebis	platyphylla		Vladimirovich 1980		Cladophlebis	platyphylla			incertae sedis	Pteridophyta	5
Boersma & Broekmeyer	1986		USSR	Kemerovskaya	Kuzbass			Lower Triassic			Cladophlebis	lobifera		Prinada 1960		Cladophlebis	lobifolia		Osmundaceae	Osmundales	Pteridophyta	NA
Boersma & Broekmeyer	1986		USSR	Kemerovskaya	Kuzbass			Lower Triassic			Cladophlebis	mutnaensis		Vladimirovich 1980		Cladophlebis	mutnaensis			incertae sedis	Pteridophyta	NA
Boersma & Broekmeyer	1986		USSR	Kemerovskaya	Kuzbass			Lower Triassic			Cladophlebis	platyphylla		Vladimirovich 1980		Cladophlebis	platyphylla			incertae sedis	Pteridophyta	NA
Boersma & Broekmeyer	1986		USSR	Kemerovskaya	Kuzbass			Lower Triassic			Cladophlebis	pusilla		Vladimirovich 1980		Cladophlebis	pusilla			incertae sedis	Pteridophyta	NA
Boersma & Broekmeyer	1986		USSR	Yakutskaya ASSR	Verkhoyansk			Middle Triassic			Asterotheca		sp.			Asterotheca		sp.	Asterothecaceae	Marattiales	Pteridophyta	NA		x
Boersma & Broekmeyer	1986		USSR	Yakutskaya ASSR	Verkhoyansk			Lower Triassic?		?	Boreopteris		sp.		?	Boreopteris		sp.		Marattiales	Pteridophyta	NA		x
Boersma & Broekmeyer	1986		Yapan	Yamaguchi				Middle Triassic			Asterotheca	okafujii		Kimura et Oshana 1980		Asterotheca	okafujii		Asterothecaceae	Marattiales	Pteridophyta	NA
Bomfleur et al.	2009		Antacrtic	Central Transantarctic Mountains	Alfie's elbow, Shackleton Glacier region	upper Fremouw to lower Falla formations		Ladinian-Carnian			Dicroidium		sp.			Dicroidium		sp.	Corystospermaceae	Corystospermales	Pteridospermatophyta	NA		x
Bomfleur et al.	2009		Antacrtic	Central Transantarctic Mountains	Alfie's elbow, Shackleton Glacier region	upper Fremouw to lower Falla formations		Ladinian-Carnian			Heidiphyllum		sp.			Heidiphyllum		sp.		Voltziales	Coniferophyta	NA		x
Bomfleur et al.	2009		Antacrtic	Central Transantarctic Mountains	Alfie's elbow, Shackleton Glacier region	upper Fremouw to lower Falla formations		Ladinian-Carnian			Lithothallus	ganovex		Bomfleur et al. 2009		Lithothallus	ganovex			incertae sedis	incertae sedis	NA				x
Bomfleur et al.	2009		Antacrtic	North Victoria Land	Timber Peak, Eisenhower Range	Section Peak Formation	middle part	Late Triassic			Dicroidium		sp.			Dicroidium		sp.	Corystospermaceae	Corystospermales	Pteridospermatophyta	8		x
Bomfleur et al.	2009		Antacrtic	North Victoria Land	Timber Peak, Eisenhower Range	Section Peak Formation	middle part	Late Triassic			Heidiphyllum		sp.			Heidiphyllum		sp.		Voltziales	Coniferophyta	8		x
Bomfleur et al.	2009		Antacrtic	North Victoria Land	Timber Peak, Eisenhower Range	Section Peak Formation	middle part	Late Triassic			Lithothallus	ganovex		Bomfleur et al. 2009		Lithothallus	ganovex			incertae sedis	incertae sedis	8				x
Bomfleur et al.	2009	pl. 1-4									Lithothallus	ganovex		Bomfleur et al. 2009		Lithothallus	ganovex			incertae sedis	incertae sedis	NA				x
Borruel-Abadía et al	2014		Spain	Aragonian Branch		Buntsandstein		Anisian			Equisetites		sp.			Equisetites		sp.	Equisetaceae	Equisetales	Sphenophyta	6		x
Borruel-Abadía et al	2014		Spain	Aragonian Branch		Buntsandstein		Anisian			Neocalamites		sp.			Neocalamites		sp.	Equisetaceae	Equisetales	Sphenophyta	6		x
Borruel-Abadía et al	2014		Spain	Aragonian Branch of the Iberian Range (Rodanas section)				Anisian			Darneya		sp.			Darneya		sp.	Voltziaceae	Voltziales	Coniferophyta	6		x
Borruel-Abadía et al	2014		Spain	Aragonian Branch of the Iberian Range (Rodanas section)				Anisian			Equisetites		sp.			Equisetites		sp.	Equisetaceae	Equisetales	Sphenophyta	6		x
Borruel-Abadía et al	2014		Spain	Aragonian Branch of the Iberian Range (Rodanas section)				Anisian			Voltzia		sp.			Voltzia		sp.	Voltziaceae	Voltziales	Coniferophyta	6		x
Borruel-Abadía et al	2014		Spain	Aragonian Branch of the Iberian Range (Rodanas section)				Anisian			Willsiostrobus		sp.			Willsiostrobus		sp.	Voltziaceae	Voltziales	Coniferophyta	6		x
Borruel-Abadía et al	2014		Spain	Aragonian Branch of the Iberian Range (Rodanas section)				Anisian			Yuccites		sp.			Pelourdea		sp.		incertae sedis	Coniferophyta	6		x
Borruel-Abadía et al	2014		Spain	Aragonian Branch of the Iberian Range (Rodanas section)				Anisian		cf	Cycadocarpidium		sp.		cf.	Cycadocarpidium		sp.		Cycadales	Cycadophyta	6		x	x
Borruel-Abadía et al	2014		Spain	Castilian Branch		Buntsandstein		Anisian			Pleuromeia	sternbergii		(Münster) Corda ex Giebe 1853		Pleuromeia	sternbergii		Pleuromeiaceae	Pleuromeiales	Lycophyta	6
Borruel-Abadía et al	2014		Spain	Castilian Branch of the Iberian Range	Cedrillas	Eslida Formation		Anisian			Albertia	latifolia		Schimper and Mougeot 1844		Albertia	elliptica			incertae sedis	Coniferophyta	6
Borruel-Abadía et al	2014		Spain	Castilian Branch of the Iberian Range	Cedrillas	Eslida Formation		Anisian			Equisetites	mougeotii		Brongniart 1828–37		Equisetites	mougeotii		Equisetaceae	Equisetales	Sphenophyta	6
Borruel-Abadía et al	2014		Spain	Castilian Branch of the Iberian Range	Cedrillas	Eslida Formation		Anisian			Pelourdea	vogesiaca		(Schimper et Mougeot) Seward 1917		Pelourdea	vogesiaca			incertae sedis	Coniferophyta	6
Borruel-Abadía et al	2014		Spain	Castilian Branch of the Iberian Range	Cedrillas	Eslida Formation		Anisian			Pleuromeia		sp.			Pleuromeia		sp.	Pleuromeiaceae	Pleuromeiales	Lycophyta	6		x
Borruel-Abadía et al	2014		Spain	Castilian Branch of the Iberian Range	Cedrillas	Eslida Formation		Anisian			Radicites		sp.			Radicites		sp.		incertae sedis	incertae sedis	6		x		x
Borruel-Abadía et al	2014		Spain	Castilian Branch of the Iberian Range	Cedrillas	Eslida Formation		Anisian			Voltzia	heterophylla		Brongniart 1828-37		Voltzia	heterophylla		Voltziaceae	Voltziales	Coniferophyta	6
Borruel-Abadía et al	2014		Spain	Castilian Branch of the Iberian Range	Cedrillas	Eslida Formation		Anisian			Voltzia	walchiaeformis	cf	Fliche 1910		Voltzia	walchiaeformis	cf.	Voltziaceae	Voltziales	Coniferophyta	6
Borruel-Abadía et al	2014		Spain	Castilian Branch of the Iberian Range	Corbalán	Eslida Formation		Anisian			Pleuromeia	sternbergii		(Münster) Corda ex Giebe 1853		Pleuromeia	sternbergii		Pleuromeiaceae	Pleuromeiales	Lycophyta	6
Borruel-Abadía et al	2014		Spain	Castilian Branch of the Iberian Range	Corbalán	Eslida Formation		Anisian		conifer cone										incertae sedis	Coniferophyta	6	x
Borruel-Abadía et al	2014		Spain	Castilian Branch of the Iberian Range	Gátova	Eslida Formation		Anisian			Albertia	latifolia		Schimper and Mougeot 1844		Albertia	elliptica			incertae sedis	Coniferophyta	6
Borruel-Abadía et al	2014		Spain	Castilian Branch of the Iberian Range	Gátova	Eslida Formation		Anisian			Radicites		sp.			Radicites		sp.		incertae sedis	incertae sedis	6		x		x
Borruel-Abadía et al	2014		Spain	Castilian Branch of the Iberian Range	Gátova	Eslida Formation		Anisian		cf	Equisetites	mougeotii				Equisetites	mougeotii		Equisetaceae	Equisetales	Sphenophyta	6
Borruel-Abadía et al	2014		Spain	Castilian Branch of the Iberian Range	Gátova	Eslida Formation		Anisian		cf	Voltzia				cf.	Voltzia		sp.	Voltziaceae	Voltziales	Coniferophyta	6		x
Borruel-Abadía et al	2014		Spain	Castilian Branch of the Iberian Range	Montán	Eslida Formation		Anisian		cf	Peltaspermum		sp.		cf.	Peltaspermum		sp.	Peltaspermaceae	Peltaspermales	Pteridospermatophyta	6		x
Borruel-Abadía et al	2014		Spain	Catalan Coastal Range		Buntsandstein		Anisian			Aethophyllum		sp.			Aethophyllum		sp.		Voltziales	Coniferophyta	6		x
Borruel-Abadía et al	2014		Spain	Catalan Coastal Range		Buntsandstein		Anisian			Equisetites		sp.			Equisetites		sp.	Equisetaceae	Equisetales	Sphenophyta	6		x
Borruel-Abadía et al	2014		Spain	Catalan Coastal Range		Buntsandstein		Anisian			Pelourdea	vogesiaca				Pelourdea	vogesiaca			incertae sedis	Coniferophyta	6
Borruel-Abadía et al	2014		Spain	Catalonian Coastal Range		Buntsandstein		Anisian			Pecopteris	sulziana				Anomopteris	mougeotii		Osmundaceae	Osmundales	Pteridophyta	6
Borruel-Abadía et al	2014		Spain	Iberian Range	Cedrillas	Eslida Formation		Anisian			Albertia	latifolia		Schimper et Mougeot 1844		Albertia	elliptica			incertae sedis	Coniferophyta	6
Borruel-Abadía et al	2014		Spain	Iberian Range	Cedrillas	Eslida Formation		Anisian			Equisetites	mougeotii				Equisetites	mougeotii		Equisetaceae	Equisetales	Sphenophyta	6
Borruel-Abadía et al	2014		Spain	Iberian Range	Cedrillas	Eslida Formation		Anisian			Pelourdea	vogesiaca				Pelourdea	vogesiaca			incertae sedis	Coniferophyta	6
Borruel-Abadía et al	2014		Spain	Iberian Range	Cedrillas	Eslida Formation		Anisian			Pleuromeia		sp.			Pleuromeia		sp.	Pleuromeiaceae	Pleuromeiales	Lycophyta	6		x
Borruel-Abadía et al	2014		Spain	Iberian Range	Cedrillas	Eslida Formation		Anisian			Radicites		sp.			Radicites		sp.		incertae sedis	incertae sedis	6		x		x
Borruel-Abadía et al	2014		Spain	Iberian Range	Cedrillas	Eslida Formation		Anisian			Voltzia	heterophylla				Voltzia	heterophylla		Voltziaceae	Voltziales	Coniferophyta	6
Borruel-Abadía et al	2014		Spain	Iberian Range	Cedrillas	Eslida Formation		Anisian			Voltzia	walchiaeformis		Fliche 1910		Voltzia	walchiaeformis		Voltziaceae	Voltziales	Coniferophyta	6
Borruel-Abadía et al	2014		Spain	Iberian Range	Corbalan	Eslida Formation		Anisian			Pleuromeia	sternbergii		(Münster) Corda ex Giebe 1853		Pleuromeia	sternbergii		Pleuromeiaceae	Pleuromeiales	Lycophyta	6
Borruel-Abadía et al	2014		Spain	Iberian Range	Gátova	Eslida Formation		Anisian			Albertia	latifolia		Schimper et Mougeot 1844		Albertia	elliptica			incertae sedis	Coniferophyta	6
Borruel-Abadía et al	2014		Spain	Iberian Range	Gátova	Eslida Formation		Anisian			Equisetites	mougeotii				Equisetites	mougeotii		Equisetaceae	Equisetales	Sphenophyta	6
Borruel-Abadía et al	2014		Spain	Iberian Range	Gátova	Eslida Formation		Anisian			Voltzia		sp.			Voltzia		sp.	Voltziaceae	Voltziales	Coniferophyta	6		x
Borruel-Abadía et al	2014		Spain	Iberian Range	Gátova	Eslida Formation		Anisian		?	Neocalamites		sp.		?	Neocalamites		sp.	Equisetaceae	Equisetales	Sphenophyta	6		x
Borruel-Abadía et al	2014		Spain	Iberian Range	Montán	Eslida Formation		Anisian			Peltaspermum		sp.			Peltaspermum		sp.	Peltaspermaceae	Peltaspermales	Pteridospermatophyta	6		x
Borruel-Abadía et al	2014		Spain	Iberian Range		Buntsandstein		Anisian		cf	Peltaspermum				cf.	Peltaspermum		sp.	Peltaspermaceae	Peltaspermales	Pteridospermatophyta	6		x
Borruel-Abadía et al	2014		Spain	Pyrenees	Maya del Baztán Navarra	Shale Unit		Anisian			Anomopteris	mougeotii				Anomopteris	mougeotii		Osmundaceae	Osmundales	Pteridophyta	6
Borruel-Abadía et al	2014		Spain	Pyrenees		Buntsandstein		Anisian			Neocalamites		sp.			Neocalamites		sp.	Equisetaceae	Equisetales	Sphenophyta	6		x
Borruel-Abadía et al	2014		Spain			Buntsandstein		Anisian			Cladophlebis	ruetimeyeri		(Heer) Leonardi 1953		Cladophlebis	ruetimeyeri		Osmundaceae	Osmundales	Pteridophyta	6
Brack & Kustatscher	2013		Italy		Bagolino	Angolo Limestone		uppermost Pelsonian			Voltzia	recubariensis				Voltzia	recubariensis		Voltziaceae	Voltziales	Coniferophyta	6
Brea et al.	2008		Argentina	Cuyo Basin	Agua de Zorra area, locality A	Paramillo Formation		Cortaderitian, Ladinian-Carnian			Araucarioxylon	protoaraucana		Brea 1997		Araucarioxylon	protoaraucana		Araucariaceae	Coniferales	Coniferophyta	NA
Brea et al.	2008	Fig. 8A-D	Argentina	Cuyo Basin	Agua de Zorra area, locality A	Paramillo Formation		Cortaderitian, Ladinian-Carnian			Cuneoxylon	spallettii		Artabe et Brea 2003		Cuneumxylon	spallettii		Corystospermaceae	Corystospermales	Pteridospermatophyta	NA
Brea et al.	2008		Argentina	Cuyo Basin	Agua de Zorra area, locality A	Paramillo Formation		Cortaderitian, Ladinian-Carnian			Neocalamites	carrerei		(Zeiller) Halle 1908		Neocalamites	carrerei		Equisetaceae	Equisetales	Sphenophyta	NA
Brea et al.	2008		Argentina	Cuyo Basin	Agua de Zorra area, locality A	Paramillo Formation		Cortaderitian, Ladinian-Carnian			Neocalamostachys	arrondoi		Brea et Artabe 1999		Neocalamostachys	arrondoi		Equisetaceae	Equisetales	Sphenophyta	NA
Brea et al.	2008		Argentina	Cuyo Basin	Agua de Zorra area, locality A	Paramillo Formation		Cortaderitian, Ladinian-Carnian		aff.	Nododendron	suberosum		Artabe et Zamuner 1991		Nododendron	suberosum			Equisetales	Sphenophyta	NA
Brea et al.	2008		Argentina	Cuyo Basin	Agua de Zorra area, locality B	Paramillo Formation		Cortaderitian, Ladinian	Yabeiella mareyesiaca-Scytophyllum bonettiae - Protocircoporoxylon cortaderitaensis Ziozone (MBC)		Araucarioxylon	protoaraucana		Brea 1997		Araucarioxylon	protoaraucana		Araucariaceae	Coniferales	Coniferophyta	7
Brea et al.	2008		Argentina	Cuyo Basin	Agua de Zorra area, locality B	Paramillo Formation		Cortaderitian, Ladinian	Yabeiella mareyesiaca-Scytophyllum bonettiae - Protocircoporoxylon cortaderitaensis Ziozone (MBC)		Cuneoxylon	spallettii		Artabe et Brea 2003		Cuneumxylon	spallettii		Corystospermaceae	Corystospermales	Pteridospermatophyta	7
Brea et al.	2008	Fig. 8E, 9A-C	Argentina	Cuyo Basin	Agua de Zorra area, locality C	Paramillo Formation		Cortaderitian, Ladinian	Yabeiella mareyesiaca-Scytophyllum bonettiae - Protocircoporoxylon cortaderitaensis Ziozone (MBC)		Araucarioxylon	protoaraucana		Brea 1997		Araucarioxylon	protoaraucana		Araucariaceae	Coniferales	Coniferophyta	7
Brea et al.	2008		Argentina	Cuyo Basin	Agua de Zorra area, locality C	Paramillo Formation		Cortaderitian, Ladinian	Yabeiella mareyesiaca-Scytophyllum bonettiae - Protocircoporoxylon cortaderitaensis Ziozone (MBC)		Cuneoxylon	spallettii		Artabe et Brea 2003		Cuneumxylon	spallettii		Corystospermaceae	Corystospermales	Pteridospermatophyta	7
Brea et al.	2008		Argentina	Cuyo Basin	Agua de Zorra area, locality D	Paramillo Formation		Cortaderitian, Ladinian	Yabeiella mareyesiaca-Scytophyllum bonettiae - Protocircoporoxylon cortaderitaensis Ziozone (MBC)		Araucarioxylon	protoaraucana		Brea 1997		Araucarioxylon	protoaraucana		Araucariaceae	Coniferales	Coniferophyta	7
Brea et al.	2008		Argentina	Cuyo Basin	Agua de Zorra area, locality D	Paramillo Formation		Cortaderitian, Ladinian	Yabeiella mareyesiaca-Scytophyllum bonettiae - Protocircoporoxylon cortaderitaensis Ziozone (MBC)		Cuneoxylon	spallettii		Artabe et Brea 2003		Cuneumxylon	spallettii		Corystospermaceae	Corystospermales	Pteridospermatophyta	7
Brea et al.	2008		Argentina	Cuyo Basin	Darwin Forest, Agua de Zorra area	Paramillo Formation		Cortaderitian, Ladinian	Yabeiella mareyesiaca-Scytophyllum bonettiae - Protocircoporoxylon cortaderitaensis Ziozone (MBC)		Araucarioxylon	protoaraucana		Brea 1997		Araucarioxylon	protoaraucana		Araucariaceae	Coniferales	Coniferophyta	7
Brea et al.	2008		Argentina	Cuyo Basin	Darwin Forest, Agua de Zorra area	Paramillo Formation		Cortaderitian, Ladinian	Yabeiella mareyesiaca-Scytophyllum bonettiae - Protocircoporoxylon cortaderitaensis Ziozone (MBC)		Cladophlebis		sp.			Cladophlebis		sp.	Osmundaceae	Osmundales	Pteridophyta	7		x
Brea et al.	2008		Argentina	Cuyo Basin	Darwin Forest, Agua de Zorra area	Paramillo Formation		Cortaderitian, Ladinian	Yabeiella mareyesiaca-Scytophyllum bonettiae - Protocircoporoxylon cortaderitaensis Ziozone (MBC)		Cladophlebis	kurtzi		Frenguelli 1947		Cladophlebis	kurtzii		Osmundaceae	Osmundales	Pteridophyta	7
Brea et al.	2008		Argentina	Cuyo Basin	Darwin Forest, Agua de Zorra area	Paramillo Formation		Cortaderitian, Ladinian	Yabeiella mareyesiaca-Scytophyllum bonettiae - Protocircoporoxylon cortaderitaensis Ziozone (MBC)		Cladophlebis	mendozaensis		(Geinitz) Frenguelli 1947		Cladophlebis	mendozaensis		Osmundaceae	Osmundales	Pteridophyta	7
Brea et al.	2008		Argentina	Cuyo Basin	Darwin Forest, Agua de Zorra area	Paramillo Formation		Cortaderitian, Ladinian	Yabeiella mareyesiaca-Scytophyllum bonettiae - Protocircoporoxylon cortaderitaensis Ziozone (MBC)		Cladophlebis	mesozoica		Frenguelli 1947		Cladophlebis	mesozoica		Osmundaceae	Osmundales	Pteridophyta	7
Brea et al.	2008		Argentina	Cuyo Basin	Darwin Forest, Agua de Zorra area	Paramillo Formation		Cortaderitian, Ladinian	Yabeiella mareyesiaca-Scytophyllum bonettiae - Protocircoporoxylon cortaderitaensis Ziozone (MBC)		Cuneoxylon	spallettii		Artabe et Brea 2003		Cuneumxylon	spallettii		Corystospermaceae	Corystospermales	Pteridospermatophyta	7
Brongniart	1828		France		Carrière de Mètendal	Grés bigaree, Buntsandstein		lower Anisian			Anomopteris	mougeotii		Brongniart 1828		Anomopteris	mougeotii		Osmundaceae	Osmundales	Pteridophyta	6
Brongniart	1828		France		Granviller near Bruyères	Grés bigaree, Buntsandstein		lower Anisian			Anomopteris	mougeotii		Brongniart 1828		Anomopteris	mougeotii		Osmundaceae	Osmundales	Pteridophyta	6
Brongniart	1828		France		Marmontier	Grés bigaree, Buntsandstein		lower Anisian			Calamites	arenaceus		Jaeger		Equisetites	arenaceus		Equisetaceae	Equisetales	Sphenophyta	6
Brongniart	1828		France		Marmontier	Grés bigaree, Buntsandstein		lower Anisian			Calamites	mougeotii		Brongniart 1828		Equisetites	mougeotii		Equisetaceae	Equisetales	Sphenophyta	6
Brongniart	1828		France		Rambersvillers	Grés bigaree, Buntsandstein		lower Anisian			Anomopteris	mougeotii		Brongniart 1828		Anomopteris	mougeotii		Osmundaceae	Osmundales	Pteridophyta	6
Brongniart	1828		France		Soultz-les-Bain	Grés bigaree, Buntsandstein		lower Anisian			Anomopteris	mougeotii		Brongniart 1828		Anomopteris	mougeotii		Osmundaceae	Osmundales	Pteridophyta	6
Brongniart	1828		France		Soultz-les-Bain	Grés bigaree, Buntsandstein		lower Anisian			Filicites	scolopendroides		Brongniart 1828		Neuropteridium	voltzii		Osmundaceae	Osmundales	Pteridophyta	6
Brongniart	1828		France		Soultz-les-Bain	Grés bigaree, Buntsandstein		lower Anisian			Pecopteris	sulziana		Brongniart 1828		Anomopteris	mougeotii		Osmundaceae	Osmundales	Pteridophyta	6
Brongniart	1828		France		Soultz-les-Bain	Grés bigaree, Buntsandstein		lower Anisian			Sphenopteris	elegans		Brongniart 1828		Sphenopteris	elegans		Sphenopteridaceae	incertae sedis	Pteridophylla	6
Brongniart	1828		France		Soultz-les-Bain	Grés bigaree, Buntsandstein		lower Anisian			Sphenopteris	myriophyllum		Brongniart 1828		Sphenopteris	myriophyllum		Sphenopteridaceae	incertae sedis	Pteridophylla	6
Brongniart	1828		France		Soultz-les-Bain	Grés bigaree, Buntsandstein		lower Anisian			Sphenopteris	palmetta		Brongniart 1828		Neuropteridium	voltzii		Osmundaceae	Osmundales	Pteridophyta	6
Brongniart	1828		France		Soultz-les-Bain	Grés bigaree, Buntsandstein		lower Anisian			Sphenopteris	voltzii		Brongniart 1828		Sphenopteris	voltzii		Sphenopteridaceae	incertae sedis	Pteridophylla	6
Brongniart	1828		France		Vosges	Grés bigaree, Buntsandstein		lower Anisian			Anomopteris	mougeotii		Brongniart 1828		Anomopteris	mougeotii		Osmundaceae	Osmundales	Pteridophyta	6
Brongniart	1828		France		Wasselone	Grés bigaree, Buntsandstein		lower Anisian			Anomopteris	mougeotii		Brongniart 1828		Anomopteris	mougeotii		Osmundaceae	Osmundales	Pteridophyta	6
Brongniart	1828		France		Wasselone	Grés bigaree, Buntsandstein		lower Anisian			Calamites	remotus		Brongniart 1828		Calamites	remotus		Calamitaceae	Equisetales	Sphenophyta	6
Brongniart	1828		France		Wasselone	Lettenkeuper		upper Ladinian			Calamites	arenaceus		Jaeger		Equisetites	arenaceus		Equisetaceae	Equisetales	Sphenophyta	7
Brongniart	1828		Germany		Heilbronn	Lettenkeuper		upper Ladinian			Pecopteris	macrophylla		Brongniart 1828		Pecopteris	macrophylla			incertae sedis	Pteridophylla	7
Brongniart	1828		Germany		Ilmenau	Zechstein		upper Permian			Sphenopteris	distans		Sternberg 1828		Sphenopteris	distans		Sphenopteridaceae	incertae sedis	Pteridophylla	NA
Brongniart	1828		Germany		Ilmenau	Zechstein		upper Permian			Sphenopteris	elegans		Brongniart 1828		Sphenopteris	elegans		Sphenopteridaceae	incertae sedis	Pteridophylla	NA
Brongniart	1828		Germany		Lunéville	Muschelkalk		lower Ladinian			Neuropteris	gaillardoti		Brongniart 1828		Todites	gaillardotii		Osmundaceae	Osmundales	Pteridophyta	7
Brongniart	1828		Germany		Mansfeld	Zechstein		upper Permian			Calamites	remotus		Brongniart 1828		Calamites	remotus		Calamitaceae	Equisetales	Sphenophyta	NA
Brongniart	1828		Germany		Mansfeld	Zechstein		upper Permian			Fucoides	digitatus		Brongniart 1828		Baiera	digitata		incertae sedis	Ginkgoales	Ginkgophyta	NA
Brongniart	1828		Germany		Mansfeld	Zechstein		upper Permian			Fucoides	frumentarius		Brongniart 1828		Ullmannia	frumentaria		Ullmaniaceae	Voltziales	Coniferophyta	NA
Brongniart	1828		Germany		Mansfeld	Zechstein		upper Permian			Fucoides	lycopodioides		Brongniart 1828		Ullmannia	lycopodioides		Ullmaniaceae	Voltziales	Coniferophyta	NA
Brongniart	1828		Germany		Mansfeld	Zechstein		upper Permian			Fucoides	pectinatus		Brongniart 1828		Ullmannia	frumentaria		Ullmaniaceae	Voltziales	Coniferophyta	NA
Brongniart	1828		Germany		Mansfeld	Zechstein		upper Permian			Fucoides	selaginelloides		Brongniart 1828		Ullmannia	selaginelloides		Ullmaniaceae	Voltziales	Coniferophyta	NA
Brongniart	1828		Germany		Würzburg	Lettenkeuper		upper Ladinian			Pecopteris	schoenleiniana		Brongniart 1828		Sphenopteris	schoenleiniana		Sphenopteridaceae	incertae sedis	Pteridophylla	7
Brongniart	1828	pl. 24, fig. 3-5, p. 138									Calamites	arenaceus				Equisetites	arenaceus		Equisetaceae	Equisetales	Sphenophyta	NA
Brongniart	1828	pl. 24, fig. 3-5, p. 138									Equisetum	columnare				Equisetites	columnare		Equisetaceae	Equisetales	Sphenophyta	NA
Brongniart	1828	pl. 12, fig. 13, p. 115									Equisetum	merianii				Neocalamites	merianii		Equisetaceae	Equisetales	Sphenophyta	NA
Brongniart	1828	p. 140									Equisetum	platyodon				Equisetites	platyodon		Equisetaceae	Equisetales	Sphenophyta	NA
Brongniart	1828	pl. C, 36, p. 362									Pecopteris	macrophylla				Danaeopsis	marantaceae		Marattiaceae	Marattiales	Pteridophyta	NA
Brongniart	1828	pl. 126, fig. 6, p. 364									Pecopteris	schoenleiniana				Sphenopteris	schoenleiniana		Sphenopteridaceae	incertae sedis	Pteridophylla	NA
Brongniart	1828	p. 95, 195									Pterophyllum	jaegeri				Pterophyllum	filicoides			Bennettitales	Cycadophyta	NA			x
Bronn	1858	pl. 10, 1-4	Germany		Sinsheim	Lettenkohle		Ladinian			Chiropteris		sp.			Chiropteris		sp.	incertae sedis	Ginkgoales	Ginkgophyta	7		x
Bronn	1858	pl. 6, fig. 1-4	Germany		Sinsheim	Lettenkohle		Ladinian			Noeggerathia	vogesiaca				Pelourdea	vogesiaca			incertae sedis	Coniferophyta	7
Bronn	1858	pl. 7, fig. 2-3	Germany		Sinsheim	Lettenkohle		Ladinian			Phylladelphia	strigata		Bronn 1858		Phylladelphia	strigata				incertae sedis	7				x
Bronn	1858	pl. 9, fig. 2	Germany		Sinsheim	Lettenkohle		Ladinian			Pterophyllum	minus		Brongniart								7	x			x
Bronn	1858	pl. 9, fig. 3	Germany		Sinsheim	Lettenkohle		Ladinian			Taeniopteris	marantacea		Presl		Danaeopsis	marantaceae		Marattiaceae	Marattiales	Pteridophyta	7
Bronn	1858	pl. 8, fig. 1-5, pl. 9, fig. 1	Germany		Sinsheim	Lettenkohle		Ladinian			Voltzia	heterophylla		Schimper et Mougeot 1844		Voltzia	heterophylla		Voltziaceae	Voltziales	Coniferophyta	7
Bronn	1858	pl. 7, fig. 1	Germany		Sinsheim	Lettenkohle		Ladinian		Blattorgan unbestimmter Art										incertae sedis	incertae sedis	7	x			x
Bronn	1858	pl. 9, fig. 4	Germany		Sinsheim	Lettenkohle		Ladinian		Filicites gen indet										incertae sedis	Pteridophyta	7	x
Bronn	1858	pl. 7, fig. 4	Germany		Sinsheim	Lettenkohle		Ladinian		Monokotyledonen-Fragment										incertae sedis	incertae sedis	7	x			x
Bronn	1851-1852		England		Bromsgrove	Buntsandstein		Anisian			Echinostachys	oblonga				Echinostachys	oblonga		Equisetaceae	Equisetales	Sphenophyta	6
Bronn	1851-1852		England		Clarence-Dock near Liverpool	New red sandstone		Triassic			Crematopteris	typica				Neuropteridium	voltzii		Osmundaceae	Osmundales	Pteridophyta	NA
Bronn	1851-1852		England		Whitby	Bath Oolith		Lias			Equisetites		sp.			Equisetites		sp.	Equisetaceae	Equisetales	Sphenophyta	8		x
Bronn	1851-1852		England		Whitby	New red sandstone		Triassic			Crematopteris	typica				Neuropteridium	voltzii		Osmundaceae	Osmundales	Pteridophyta	NA
Bronn	1851-1852		England		Yorkshire	Keuper		Middle-Upper Triassic			Equisetites		sp.			Equisetites		sp.	Equisetaceae	Equisetales	Sphenophyta	NA		x
Bronn	1851-1852		France	Alsace	Cirey	Buntsandstein		Anisian			Cottaia	mougeoti		Schimper et Mougeot 1844		Cottaea	mougeoti			incertae sedis	Pteridophyta	6
Bronn	1851-1852		France	Alsace	Heiligenberg	Buntsandstein		Anisian			Cottaia	mougeoti		Schimper et Mougeot 1844		Cottaea	mougeoti			incertae sedis	Pteridophyta	6
Bronn	1851-1852		France	Bas Rhin	Balbron	Keuper		Middle-Upper Triassic			Equisetites		sp.			Equisetites		sp.	Equisetaceae	Equisetales	Sphenophyta	NA		x
Bronn	1851-1852		France	Còte-d'or Department	Pouilly-en-Auxois			Lias			Clathropteris	meniscioides		Brongniart 1828		Clathropteris	meniscioides		Dipteridaceae	Filicales	Pteridophyta	8
Bronn	1851-1852		France	Doubs	Gemonval	Keuper		Middle-Upper Triassic			Equisetites		sp.			Equisetites		sp.	Equisetaceae	Equisetales	Sphenophyta	NA		x
Bronn	1851-1852	pl. 12, fig. 6	France	Elsass	Sulzbad	Buntsandstein		Anisian			Aethophyllum	stipulare		Brongniart 1828		Aethophyllum	stipulare			Voltziales	Coniferophyta	6
Bronn	1851-1852	pl. 13, fig. 6a-d	France	Elsass	Sulzbad	Buntsandstein		Anisian			Albertia	elliptica		Schimper 1838		Albertia	elliptica			incertae sedis	Coniferophyta	6
Bronn	1851-1852		France	Elsass	Sulzbad	Buntsandstein		Anisian			Anomopteris	mougeoti				Anomopteris	mougeotii		Osmundaceae	Osmundales	Pteridophyta	6
Bronn	1851-1852		France	Elsass	Sulzbad	Buntsandstein		Anisian			Crematopteris	typica				Neuropteridium	voltzii		Osmundaceae	Osmundales	Pteridophyta	6
Bronn	1851-1852		France	Elsass	Sulzbad	Buntsandstein		Anisian			Echinostachys	oblonga				Echinostachys	oblonga		Equisetaceae	Equisetales	Sphenophyta	6
Bronn	1851-1852		France	Elsass	Sulzbad	Buntsandstein		Anisian			Füchselia	schimperi		Endlinger 1847		Fuechselia	schimperi			incertae sedis	Coniferophyta	6
Bronn	1851-1852	pl. 12, fig. 5	France	Elsass	Sulzbad	Buntsandstein		Anisian			Palaeoxyris	regularis				Palaeoxyris	regularis			incertae sedis	Pteridophyta	6
Bronn	1851-1852		France	Elsass	Sulzbad	Buntsandstein		Anisian			Voltzia	heterophylla		Brongniart 1828		Voltzia	heterophylla		Voltziaceae	Voltziales	Coniferophyta	6
Bronn	1851-1852		France	Elsass	Wasselonne	Buntsandstein		Anisian			Anomopteris	mougeoti				Anomopteris	mougeotii		Osmundaceae	Osmundales	Pteridophyta	6
Bronn	1851-1852		France	Haute-Saone	Corcelle	Keuper		Middle-Upper Triassic			Equisetites		sp.			Equisetites		sp.	Equisetaceae	Equisetales	Sphenophyta	NA		x
Bronn	1851-1852		France		Epinal near Strassburg	Buntsandstein		Anisian			Caulopteris	tessellata		Schimper et Mougeot 1844		Lepidodendrites	tessellata		Lepidodendraceae	Lepidodendrales	Lycophyta	6
Bronn	1851-1852		France		Lamarche			Lias			Clathropteris	meniscioides		Brongniart 1828		Clathropteris	meniscioides		Dipteridaceae	Filicales	Pteridophyta	8
Bronn	1851-1852		France		Pagnoz			Lias			Clathropteris	meniscioides		Brongniart 1828		Clathropteris	meniscioides		Dipteridaceae	Filicales	Pteridophyta	8
Bronn	1851-1852		France		Salins			Lias			Clathropteris	meniscioides		Brongniart 1828		Clathropteris	meniscioides		Dipteridaceae	Filicales	Pteridophyta	8
Bronn	1851-1852		Germany	Baden	Sinsheim	grünen Sandstein aa		Middle-Upper Triassic			Taeniopteris	marantacea		Presl		Danaeopsis	marantaceae		Marattiaceae	Marattiales	Pteridophyta	NA
Bronn	1851-1852		Germany	Baden Württemberg	Schwarzwald	Keuper		Middle-Upper Triassic			Equisetites		sp.			Equisetites		sp.	Equisetaceae	Equisetales	Sphenophyta	NA		x
Bronn	1851-1852		Germany	Baden-Württemberg	Stuttgart	Schilfsandstein		Carnian			Pterophyllum	jaegeri		Brongniart		Pterophyllum	filicoides			Bennettitales	Cycadophyta	8			x
Bronn	1851-1852		Germany	Badens	Grombach bei Sinsheim	Keuper		Middle-Upper Triassic			Calamites	arenaceus				Equisetites	arenaceus		Equisetaceae	Equisetales	Sphenophyta	NA
Bronn	1851-1852		Germany	Franken	Bamberg	Keuper		Middle-Upper Triassic			Equisetites		sp.			Equisetites		sp.	Equisetaceae	Equisetales	Sphenophyta	NA		x
Bronn	1851-1852		Germany	Franken	Würzburg	Keuper		Middle-Upper Triassic			Equisetites		sp.			Equisetites		sp.	Equisetaceae	Equisetales	Sphenophyta	NA		x
Bronn	1851-1852		Germany	Franken		Keuper		Middle-Upper Triassic			Calamites	arenaceus				Equisetites	arenaceus		Equisetaceae	Equisetales	Sphenophyta	NA
Bronn	1851-1852		Germany	Niederrhein	Marmoutier	Buntsandstein		Anisian			Calamites	arenaceus				Equisetites	arenaceus		Equisetaceae	Equisetales	Sphenophyta	6
Bronn	1851-1852		Germany	Niederrhein	Sulzbad	Buntsandstein		Anisian			Calamites	arenaceus				Equisetites	arenaceus		Equisetaceae	Equisetales	Sphenophyta	6
Bronn	1851-1852		Germany	Niederrhein	Wasselonne	Buntsandstein		Anisian			Calamites	arenaceus				Equisetites	arenaceus		Equisetaceae	Equisetales	Sphenophyta	6
Bronn	1851-1852		Germany	Rhein-Bayern	Donnersberg	Buntsandstein		Anisian			Voltzia	heterophylla		Brongniart 1828		Voltzia	heterophylla		Voltziaceae	Voltziales	Coniferophyta	6
Bronn	1851-1852		Germany	Rheinbaiern	Donnersberg	Buntsandstein		Anisian			Calamites	arenaceus				Equisetites	arenaceus		Equisetaceae	Equisetales	Sphenophyta	6
Bronn	1851-1852		Germany	Schwarzwald	Rottweil	Lettenkohle		Ladinian			Calamites	arenaceus				Equisetites	arenaceus		Equisetaceae	Equisetales	Sphenophyta	7
Bronn	1851-1852		Germany	Schwarzwald	Rottweil	Lettenkeuper		Ladinian			Equisetites	bronnii		v. Sternberg		Equisetites	bronnii		Equisetaceae	Equisetales	Sphenophyta	7
Bronn	1851-1852		Germany	Schwarzwald	Villingen	Buntsandstein		Anisian			Calamites	arenaceus				Equisetites	arenaceus		Equisetaceae	Equisetales	Sphenophyta	6
Bronn	1851-1852		Germany	Württemberg	Schwarzwald	Keuper		Middle-Upper Triassic			Calamites	arenaceus				Equisetites	arenaceus		Equisetaceae	Equisetales	Sphenophyta	NA
Bronn	1851-1852		Germany	Württemberg	Stuttgart	Keuper		Middle-Upper Triassic			Calamites	arenaceus				Equisetites	arenaceus		Equisetaceae	Equisetales	Sphenophyta	NA
Bronn	1851-1852		Germany	Württemberg	Stuttgart	Keuper		Middle-Upper Triassic			Taeniopteris	marantacea		Presl		Danaeopsis	marantaceae		Marattiaceae	Marattiales	Pteridophyta	NA
Bronn	1851-1852		Germany	Württemberg		Keuper		Middle-Upper Triassic			Clathropteris	meniscioides		Brongniart 1828		Clathropteris	meniscioides		Dipteridaceae	Filicales	Pteridophyta	NA
Bronn	1851-1852		Germany		Basel	Keuper		Middle-Upper Triassic			Calamites	arenaceus				Equisetites	arenaceus		Equisetaceae	Equisetales	Sphenophyta	NA
Bronn	1851-1852		Germany		Coburg	Lettenkohle		Ladinian			Calamites	arenaceus				Equisetites	arenaceus		Equisetaceae	Equisetales	Sphenophyta	7
Bronn	1851-1852		Germany		Coburg			Lias			Clathropteris	meniscioides		Brongniart 1828		Clathropteris	meniscioides		Dipteridaceae	Filicales	Pteridophyta	8
Bronn	1851-1852		Germany		Coburg			""""Rhät-Lias""""			Taeniopteris	nilssonana				Taeniopteris	nilssoniana		Taeniopteridaceae	incertae sedis	Pteridophylla	8
Bronn	1851-1852		Germany		Eisenach	Keuper		Middle-Upper Triassic			Equisetites	bronnii		v. Sternberg		Equisetites	bronnii		Equisetaceae	Equisetales	Sphenophyta	NA
Bronn	1851-1852		Germany		Franken	Keuper		Middle-Upper Triassic			Pterophyllum	jaegeri				Pterophyllum	filicoides			Bennettitales	Cycadophyta	NA			x
Bronn	1851-1852		Germany		Gaildorf	grünen Sandstein aa		Middle-Upper Triassic			Taeniopteris	marantacea		Presl		Danaeopsis	marantaceae		Marattiaceae	Marattiales	Pteridophyta	NA
Bronn	1851-1852		Germany		Gotha	unterer Mergel der Lettenkohlegruppe		Ladinian			Taeniopteris	marantacea		Presl		Danaeopsis	marantaceae		Marattiaceae	Marattiales	Pteridophyta	7
Bronn	1851-1852		Germany		Halberstadt			Lias			Clathropteris	meniscioides		Brongniart 1828		Clathropteris	meniscioides		Dipteridaceae	Filicales	Pteridophyta	8
Bronn	1851-1852		Germany		Heilbronn	grünen Sandstein aa		Middle-Upper Triassic			Taeniopteris	marantacea		Presl		Danaeopsis	marantaceae		Marattiaceae	Marattiales	Pteridophyta	NA
Bronn	1851-1852		Germany		Horrenberg bei Heidelberg	Keuper		Middle-Upper Triassic			Equisetites		sp.			Equisetites		sp.	Equisetaceae	Equisetales	Sphenophyta	NA		x
Bronn	1851-1852	pl. 12, fig. 6	Germany		Jena	Muschelkalk	k2	lower Ladinian			Endolepis	elegans		Schleid		Endolepis	elegans			incertae sedis	Coniferophyta	7
Bronn	1851-1852		Germany		Kargolo-Kupfergrube near Orenberg	Buntsandstein		Anisian			Voltzia	heterophylla		Brongniart 1828		Voltzia	heterophylla		Voltziaceae	Voltziales	Coniferophyta	6
Bronn	1851-1852		Germany		Quedlingsburg			Lias			Clathropteris	meniscioides		Brongniart 1828		Clathropteris	meniscioides		Dipteridaceae	Filicales	Pteridophyta	8
Bronn	1851-1852	pl. 12, fig. 4	Germany		Rheindorf near Bamberg	Keuper		Middle-Upper Triassic			Preissleria	antiqua		Presl in Sternberg 1838		Preissleria	antiqua			incertae sedis	incertae sedis	NA				x
Bronn	1851-1852		Germany		Rottweil	grünen Sandstein aa		Middle-Upper Triassic			Taeniopteris	marantacea		Presl		Danaeopsis	marantaceae		Marattiaceae	Marattiales	Pteridophyta	NA
Bronn	1851-1852		Germany		Schwarzwald	Buntsandstein		Anisian			Anomopteris	mougeoti				Anomopteris	mougeotii		Osmundaceae	Osmundales	Pteridophyta	6
Bronn	1851-1852		Germany		Sinsheim	Keuper		Middle-Upper Triassic			Equisetites		sp.			Equisetites		sp.	Equisetaceae	Equisetales	Sphenophyta	NA		x
Bronn	1851-1852		Germany		Steigerwalde	Muschelkalk	Gypse unter dem Muschelkalk				Voltzia	heterophylla		Brongniart 1828		Voltzia	heterophylla		Voltziaceae	Voltziales	Coniferophyta	6
Bronn	1851-1852		Germany		Steigerwalde	Keuper		Middle-Upper Triassic		?	Equisetites	bronnii		v. Sternberg		Equisetites	bronnii		Equisetaceae	Equisetales	Sphenophyta	NA
Bronn	1851-1852	pl. 12, fig. 2	Germany		Steindorf bei Bamberg	Keuper		Middle-Upper Triassic			Phialopteris	tenera				Phialopteris	tenera				incertae sedis	NA				x
Bronn	1851-1852		Germany		Stuttgart	Schilfsandstein		Carnian			Pterophyllum	jaegeri				Pterophyllum	filicoides			Bennettitales	Cycadophyta	8			x
Bronn	1851-1852		Germany		Stuttgart	Keuper		Middle-Upper Triassic			Equisetites		sp.			Equisetites		sp.	Equisetaceae	Equisetales	Sphenophyta	NA		x
Bronn	1851-1852		Germany		Stuttgart	grünen Sandstein aa		Middle-Upper Triassic			Taeniopteris	marantacea		Presl		Danaeopsis	marantaceae		Marattiaceae	Marattiales	Pteridophyta	NA
Bronn	1851-1852		Germany		Stuttgart	Keuper		Middle-Upper Triassic			Voltzia	heterophylla		Brongniart 1828		Voltzia	heterophylla		Voltziaceae	Voltziales	Coniferophyta	NA
Bronn	1851-1852		Germany		Stuutgart	Keuper		Middle-Upper Triassic			Equisetites	bronnii		v. Sternberg		Equisetites	bronnii		Equisetaceae	Equisetales	Sphenophyta	NA
Bronn	1851-1852		Germany		Sulz	Lettenkohle		Ladinian			Taeniopteris	marantacea		Presl		Danaeopsis	marantaceae		Marattiaceae	Marattiales	Pteridophyta	7
Bronn	1851-1852		Germany		Wiesloch near Heidelberg	Keuper		Middle-Upper Triassic			Equisetites	bronnii		v. Sternberg		Equisetites	bronnii		Equisetaceae	Equisetales	Sphenophyta	NA
Bronn	1851-1852		Italy	Piemont	Baldissero	indet.		Triassic			Equisetites		sp.			Equisetites		sp.	Equisetaceae	Equisetales	Sphenophyta	NA		x
Bronn	1851-1852		Italy		Cordevole	St. Kassian Schichten		Carnian	Ammonites aon		Equisetites		sp.			Equisetites		sp.	Equisetaceae	Equisetales	Sphenophyta	8		x
Bronn	1851-1852		Österreich	NO-Alpen	Kirchberg	Lias		Lias			Calamites	arenaceus				Equisetites	arenaceus		Equisetaceae	Equisetales	Sphenophyta	8
Bronn	1851-1852		Österreich	NO-Alpen	Kirchberg	Lias		Lias			Equisetites		sp.			Equisetites		sp.	Equisetaceae	Equisetales	Sphenophyta	8		x
Bronn	1851-1852		Russland		Burakow near Nijneinowgorod	Keuper		Middle-Upper Triassic			Calamites	arenaceus				Equisetites	arenaceus		Equisetaceae	Equisetales	Sphenophyta	NA
Bronn	1851-1852		Scottland		Brora	Keuper		Middle-Upper Triassic			Equisetites		sp.			Equisetites		sp.	Equisetaceae	Equisetales	Sphenophyta	NA		x
Bronn	1851-1852		Sweden	Hoer	Schonen			""""Rhät-Lias""""			Clathropteris	meniscioides		Brongniart 1828		Clathropteris	meniscioides		Dipteridaceae	Filicales	Pteridophyta	8
Bronn	1851-1852		Sweden	Hoer	Schonen			""""Rhät-Lias""""			Taeniopteris	nilssonana				Taeniopteris	nilssoniana		Taeniopteridaceae	incertae sedis	Pteridophylla	8
Bronn	1851-1852		Switzerland		Hemmicken near Basel	Keuper		Middle-Upper Triassic			Equisetites		sp.			Equisetites		sp.	Equisetaceae	Equisetales	Sphenophyta	NA		x
Bronn	1851-1852		Switzerland		Neue Welt near Basel			Carnian			Clathropteris	meniscioides		Brongniart 1828		Clathropteris	meniscioides		Dipteridaceae	Filicales	Pteridophyta	8
Bronn	1851-1852		Switzerland		Neue Welt near Basel			Carnian			Pterophyllum	jaegeri				Pterophyllum	filicoides			Bennettitales	Cycadophyta	8			x
Bronn	1851-1852		USA		Massachusetts	Buntsandstein		Anisian			Voltzia	heterophylla		Brongniart 1828		Voltzia	heterophylla		Voltziaceae	Voltziales	Coniferophyta	6
Bronn	1851-1852	pl. 12, fig. 8b, c									Anomopteris	mougeotii		Brongniart		Anomopteris	mougeotii		Osmundaceae	Osmundales	Pteridophyta	NA
Bronn	1851-1852	pl. 13 fig. 2									Clathropteris	meniscioides		Brongniart 1828		Clathropteris	meniscioides		Dipteridaceae	Filicales	Pteridophyta	NA
Bronn	1851-1852	pl. 12, fig. 8a									Cottaea	mougeotii		Schimper et Mougeot 1844		Cottaea	mougeoti			incertae sedis	Pteridophyta	NA
Bronn	1851-1852	pl. 12, fig. 3									Crematopteris	typica		Schimper		Scolopendrites	scolopendrioides		Osmundaceae	Osmundales	Pteridophyta	NA
Bronn	1851-1852	pl. 12, fig. 5									Echinostachys	oblonga		Brongniart 1828		Echinostachys	oblonga		Equisetaceae	Equisetales	Sphenophyta	NA
Bronn	1851-1852	pl. 12, fig. 1									Pterophyllum	jaegeri		Brongniart 1828		Pterophyllum	filicoides			Bennettitales	Cycadophyta	NA			x
Bronn	1851-1852	pl. 12, fig. 2									Taeniopteris	marantacea		Presl		Danaeopsis	marantaceae		Marattiaceae	Marattiales	Pteridophyta	NA
Bronn	1851-1852	pl. 13, fig. 19									Taeniopteris	nilssoniana				Taeniopteris	nilssoniana		Taeniopteridaceae	incertae sedis	Pteridophylla	NA
Bronn	1851-1852	pl. 12, fig. 7a-c									Voltzia	heterophylla		Brongniart 1828		Voltzia	heterophylla		Voltziaceae	Voltziales	Coniferophyta	NA
Brown	1958		USA		Deep River coal field southwest of Raleigh	Pekin Formation		Upper Triassic			Isoetites	circularis		(Emmons) Brown 1958		Isoetites	circularis		Isoetaceae	Isoetales	Lycophyta	8
Brown	1958	p. 358, pl. 5, 8-9, 11, 13									Lepacyclotes	ellipticus		Emmons 1656		Isoetites	circularis		Isoetaceae	Isoetales	Lycophyta	NA
Brunner & Kelber	1988		Germany		Straßenbaustelle am Wolfgangberg bei Ochsenfurt	Lettenkeuper	Blaue und grüne Tone mit Horizont der Roteisensteinkonkretionen	Ladinian			Neocalamites	merianii				Neocalamites	merianii		Equisetaceae	Equisetales	Sphenophyta	7
Brunner & Kelber	1988		Germany		Werksteinbruch westlich von Schleerieth	Lettenkeuper	Blaue und grüne Tone mit Horizont der Roteisensteinkonkretionen	Ladinian			Neocalamites	merianii				Neocalamites	merianii		Equisetaceae	Equisetales	Sphenophyta	7
Brunner & Kelber	1988	fig. 5-21									Neocalamites	merianii				Neocalamites	merianii		Equisetaceae	Equisetales	Sphenophyta	NA
Burij & Zharnikova	1980		Russia	Southern Primorye	Vladivostok	Kipariskaya stage	lower part	Ladinian			Cladophlebis		sp.			Cladophlebis		sp.	Osmundaceae	Osmundales	Pteridophyta	7		x
Burij & Zharnikova	1980		Russia	Southern Primorye	Vladivostok	Kipariskaya stage	lower part	Ladinian			Cladophlebis	nebbensis		(Brongniart) Font.		Cladophlebis	nebbensis			incertae sedis	Pteridophyta	7
Burij & Zharnikova	1980		Russia	Southern Primorye	Vladivostok	Kipariskaya stage	lower part	Ladinian			Cladophlebis	stenolopha	cf.	Brick		Cladophlebis	stenolopha	cf.		incertae sedis	Pteridophyta	7
Burij & Zharnikova	1980		Russia	Southern Primorye	Vladivostok	Kipariskaya stage	lower part	Ladinian			Clathropteris		sp.			Clathropteris		sp.	Dipteridaceae	Filicales	Pteridophyta	7		x
Burij & Zharnikova	1980		Russia	Southern Primorye	Vladivostok	Kipariskaya stage	lower part	Ladinian			Equisetites		sp.			Equisetites		sp.	Equisetaceae	Equisetales	Sphenophyta	7		x
Burij & Zharnikova	1980		Russia	Southern Primorye	Vladivostok	Kipariskaya stage	lower part	Ladinian			Glossophyllum		sp.			Glossophyllum		sp.	Glossopteridaceae	Glossopteridales	Pteridospermatophyta	7		x
Burij & Zharnikova	1980		Russia	Southern Primorye	Vladivostok	Kipariskaya stage	lower part	Ladinian			Neocalamites		sp.			Neocalamites		sp.	Equisetaceae	Equisetales	Sphenophyta	7		x
Burij & Zharnikova	1980		Russia	Southern Primorye	Vladivostok	Kipariskaya stage	lower part	Ladinian			Neocalamites	hoerensis		(Schimper) Halle		Neocalamites	hoerensis		Equisetaceae	Equisetales	Sphenophyta	7
Burij & Zharnikova	1980		Russia	Southern Primorye	Vladivostok	Kipariskaya stage	lower part	Ladinian			Neocalamites	hoerensis	cf.	(Schimper) Halle		Neocalamites	hoerensis	cf.	Equisetaceae	Equisetales	Sphenophyta	7
Burij & Zharnikova	1980		Russia	Southern Primorye	Vladivostok	Kipariskaya stage	lower part	Ladinian			Podozamites		sp.			Podozamites		sp.	Podocarpaceae	Coniferales	Coniferophyta	7		x
Burij & Zharnikova	1980		Russia	Southern Primorye	Vladivostok	Kipariskaya stage	lower part	Ladinian			Podozamites	nordenskioldii	ex.Gr.	(Heer) Nathorst		Podozamites	nordenskioldii		Podocarpaceae	Coniferales	Coniferophyta	7
Burij & Zharnikova	1980		Russia	Southern Primorye	Vladivostok	Kipariskaya stage	lower part	Ladinian			Schizoneura	grandifolia		Krysht. Et Pryn		Schizoneura	grandifolia		Equisetaceae	Equisetales	Sphenophyta	7
Burij & Zharnikova	1980		Russia	Southern Primorye	Vladivostok	Kipariskaya stage	lower part	Ladinian			Taeniopteris		sp.			Taeniopteris		sp.	Taeniopteridaceae	incertae sedis	Pteridophylla	7		x
Burij & Zharnikova	1980		Russia	Southern Primorye	Vladivostok	Kipariskaya stage	lower part	Ladinian			Taeniopteris	ensis		(Oldh) Zeiller		Taeniopteris	ensis		Taeniopteridaceae	incertae sedis	Pteridophylla	7
Burij & Zharnikova	1980		Russia	Southern Primorye	Vladivostok	Kipariskaya stage	lower part	Ladinian			Taeniopteris	lanceolata		Oishi		Taeniopteris	lanceolata		Taeniopteridaceae	incertae sedis	Pteridophylla	7
Burij & Zharnikova	1980		Russia	Southern Primorye	Vladivostok	Kipariskaya stage	lower part	Ladinian			Taeniopteris	lanceolata	var. minima	Srebrod.		Taeniopteris	lanceolata		Taeniopteridaceae	incertae sedis	Pteridophylla	7
Burij & Zharnikova	1980		Russia	Southern Primorye	Vladivostok	Kipariskaya stage	lower part	Ladinian			Taeniopteris	stenophylla		Krysht.		Taeniopteris	stenophylla			Cycadales	Cycadophyta	7			x
Burij & Zharnikova	1980		Russia	Southern Primorye	Vladivostok	Kipariskaya stage	lower part	Ladinian			Taeniopteris	stenophylla	var. Mongolica	Srebrod.		Taeniopteris	stenophylla			Cycadales	Cycadophyta	7			x
Burij & Zharnikova	1980		Russia	Southern Primorye	Vladivostok	Kipariskaya stage	lower part	Ladinian			Todites	giganteus		(Oishi)		Todites	giganteus		Osmundaceae	Osmundales	Pteridophyta	7
Calligaris	1986		Italy	Dolomites	Alpe di Siusi	Wengener Schichten		upper Ladinian			Tingia		sp.			Tingia		sp.		Noeggerathiales	Gymnospermae	7		x	x
Calligaris	1986		Italy	Dolomites	Alpe di Siusi	Wengener Schichten		upper Ladinian			Voltzia	recubariensis	cf.	Schenk		Voltzia	recubariensis	cf.	Voltziaceae	Voltziales	Coniferophyta	7
Calligaris	1986		Italy	Dolomites	Alpe di Siusi	Wengener Schichten		upper Ladinian			Zamites		sp.			Zamites		sp.		Bennettitales	Cycadophyta	7		x	x
Calligaris	1986		Italy	Dolomites	Alpe di Siusi	Wengener Schichten		upper Ladinian		?	Cycadeoidea	moroderi		Leonardi 1953		Dioonitocarpidium	moroderi			Cycadales	Cycadophyta	7			x
Calligaris	1986		Italy	Dolomites	Pelmo, Val Zoldana	Wengener Schichten		upper Ladinian			Cladophlebis		sp.			Cladophlebis		sp.	Osmundaceae	Osmundales	Pteridophyta	7		x
Calligaris	1986		Italy	Dolomites	Pelmo, Val Zoldana	Wengener Schichten		upper Ladinian			Cladophlebis	denticulata	cf.	Brongniart		Cladophlebis	denticulata	cf.	Osmundaceae	Osmundales	Pteridophyta	7
Calligaris	1986		Italy	Dolomites	Pelmo, Val Zoldana	Wengener Schichten		upper Ladinian			Cladophlebis	leuthardti		Leonardi 1953		Cladophlebis	leuthardtii			incertae sedis	Pteridophyta	7
Calligaris	1986		Italy	Dolomites	Pelmo, Val Zoldana	Wengener Schichten		upper Ladinian			Cladophlebis	ruetimeyeri		Heer		Cladophlebis	ruetimeyeri		Osmundaceae	Osmundales	Pteridophyta	7
Calligaris	1986		Italy	Dolomites	Pelmo, Val Zoldana	Wengener Schichten		upper Ladinian			Cladophlebis	ruetimeyeri	var. Heeri	Leonardi 1953		Cladophlebis	ruetimeyeri		Osmundaceae	Osmundales	Pteridophyta	7
Calligaris	1986		Italy	Dolomites	Pelmo, Val Zoldana	Wengener Schichten		upper Ladinian			Equisetites		sp.			Equisetites		sp.	Equisetaceae	Equisetales	Sphenophyta	7		x
Calligaris	1986		Italy	Dolomites	Pelmo, Val Zoldana	Wengener Schichten		upper Ladinian			Neuropteridium		sp.			Neuropteridium		sp.	Osmundaceae	Osmundales	Pteridophyta	7		x
Calligaris	1986		Italy	Dolomites	Pelmo, Val Zoldana	Wengener Schichten		upper Ladinian			Neuropteridium	ruetimeyeri	cf.	Heer		Cladophlebis	ruetimeyeri	cf.	Osmundaceae	Osmundales	Pteridophyta	7
Calligaris	1986		Italy	Dolomites	Pelmo, Val Zoldana	Wengener Schichten		upper Ladinian			Pecopteris	reticulata	cf.	Leonardi 1953		Pecopteris	reticulata	cf.		incertae sedis	Pteridophylla	7
Calligaris	1986		Italy	Dolomites	Pelmo, Val Zoldana	Wengener Schichten		upper Ladinian			Thinnfeldia	richthofeni		Stur		Thinnfeldia	richthofeni			Corystospermales	Pteridospermatophyta	7
Calligaris	1986		Italy	Dolomites	Pelmo, Val Zoldana	Wengener Schichten		upper Ladinian			Tingia	jaegeri		Brongniart		Tingia	filicoides			Noeggerathiales	Gymnospermae	7			x
Calligaris	1986		Italy	Dolomites	Pelmo, Val Zoldana	Wengener Schichten		upper Ladinian			Voltzia		sp.			Voltzia		sp.	Voltziaceae	Voltziales	Coniferophyta	7		x
Calligaris	1986		Italy	Dolomites	Pelmo, Val Zoldana	Wengener Schichten		upper Ladinian			Voltzia	zoldana		Leonardi 1953		Voltzia	zoldana		Voltziaceae	Voltziales	Coniferophyta	7
Calligaris	1986		Italy	Dolomites	Pelmo, Val Zoldana	Wengener Schichten		upper Ladinian		?	Thyrsopteris		sp.		?	Thyrsopteris		sp.		incertae sedis	incertae sedis	7		x		x
Calligaris	1986		Italy	Dolomites	Pelmo, Val Zoldana	Wengener Schichten		upper Ladinian		?	Yuccites		sp.		?	Elatocladus		sp.	Podocarpaceae	Coniferales	Coniferophyta	7		x
Calligaris	1986		Italy	Dolomites	Pelmo, Val Zoldana	Wengener Schichten		upper Ladinian		cf.	Lomatopteris		sp.		cf.	Lomatopteris		sp.		incertae sedis	incertae sedis	7		x		x
Calligaris	1986		Italy	Dolomites	Pelmo, Val Zoldana	Wengener Schichten		upper Ladinian		cf.	Neuropteridium		sp.		cf.	Neuropteridium		sp.	Osmundaceae	Osmundales	Pteridophyta	7		x
Calligaris	1986		Italy	Dolomites	Pelmo, Val Zoldana	Wengener Schichten		upper Ladinian		cf.	Taeniopteris		sp.		cf.	Taeniopteris		sp.	Taeniopteridaceae	incertae sedis	Pteridophylla	7		x
Calligaris	1986		Italy	Dolomites	Seewald, Prags	Wengener Schichten		upper Ladinian			Braiescycas	leonardii		Calligaris 1986		Braiescycas	leonardii			Cycadales	Cycadophyta	7			x
Calligaris	1986		Italy	Dolomites	Seewald, Prags	Wengener Schichten		upper Ladinian			Cladophlebis	leuthardti		Leonardi 1953		Cladophlebis	leuthardtii			incertae sedis	Pteridophyta	7
Calligaris	1986		Italy	Dolomites	Seewald, Prags	Wengener Schichten		upper Ladinian			Ginkgo		sp.			Ginkgo		sp.	Ginkgoaceae	Ginkgoales	Ginkgophyta	7		x
Calligaris	1986		Italy	Dolomites	Seewald, Prags	Wengener Schichten		upper Ladinian			Neuropteridium		sp.			Neuropteridium		sp.	Osmundaceae	Osmundales	Pteridophyta	7		x
Calligaris	1986		Italy	Dolomites	Seewald, Prags	Wengener Schichten		upper Ladinian			Odontopteris		sp.			Odontopteris		sp.		Medullosales	Pteridospermatophyta	7		x	x
Calligaris	1986		Italy	Dolomites	Seewald, Prags	Wengener Schichten		upper Ladinian			Pagiophyllum		sp.			Pagiophyllum		sp.		Coniferales	Coniferophyta	7		x
Calligaris	1986		Italy	Dolomites	Seewald, Prags	Wengener Schichten		upper Ladinian			Pagiophyllum	foetterlei	cf.		?	Voltzia	pragsensis	cf.	Voltziaceae	Voltziales	Coniferophyta	7	x
Calligaris	1986		Italy	Dolomites	Seewald, Prags	Wengener Schichten		upper Ladinian			Pagiophyllum	massalongi	cf.		?	Voltzia	dolomitica	cf.	Voltziaceae	Voltziales	Coniferophyta	7	x
Calligaris	1986		Italy	Dolomites	Seewald, Prags	Wengener Schichten		upper Ladinian			Pecopteris		sp.			Pecopteris		sp.		incertae sedis	Pteridophylla	7		x
Calligaris	1986		Italy	Dolomites	Seewald, Prags	Wengener Schichten		upper Ladinian			Tingia		sp.			Tingia		sp.		Noeggerathiales	Gymnospermae	7		x	x
Calligaris	1986		Italy	Dolomites	Seewald, Prags	Wengener Schichten		upper Ladinian			Voltzia		sp.			Voltzia		sp.	Voltziaceae	Voltziales	Coniferophyta	7		x
Calligaris	1986		Italy	Dolomites	Seewald, Prags	Wengener Schichten		upper Ladinian			Yuccites		sp.			Elatocladus		sp.	Podocarpaceae	Coniferales	Coniferophyta	7		x
Calligaris	1986		Italy	Dolomites	Seewald, Prags	Wengener Schichten		upper Ladinian		?	Cycadeoidea		sp.		?	Cycadeoidea		sp.		Cycadales	Cycadophyta	7		x	x
Calligaris	1986		Italy	Dolomites	Seewald, Prags	Wengener Schichten		upper Ladinian		?	Voltzia		sp.		?	Voltzia		sp.	Voltziaceae	Voltziales	Coniferophyta	7		x
Calligaris	1986		Italy	Dolomites	Val Badia	Wengener Schichten		upper Ladinian			Cladophlebis	ruetimeyeri	cf.	Heer		Cladophlebis	ruetimeyeri	cf.	Osmundaceae	Osmundales	Pteridophyta	7
Calligaris	1986		Italy	Dolomites	Val Badia	Wengener Schichten		upper Ladinian			Nilssonia		sp.			Nilssonia		sp.		Cycadales	Cycadophyta	7		x	x
Calligaris	1986		Italy	Dolomites	Val Badia	Wengener Schichten		upper Ladinian			Taeniopteris	angustifolia		Schenk		Danaeopsis	angustifolia		Marattiaceae	Marattiales	Pteridophyta	7
Calligaris	1986		Italy	Dolomites	Val Badia	Wengener Schichten		upper Ladinian			Thinnfeldia	richthofeni		Stur		Thinnfeldia	richthofeni			Corystospermales	Pteridospermatophyta	7
Calligaris	1986		Italy	Dolomites	Val Badia	Wengener Schichten		upper Ladinian			Voltzia	recubariensis	cf.	Schenk		Voltzia	recubariensis	cf.	Voltziaceae	Voltziales	Coniferophyta	7
Calligaris	1986		Italy	Dolomites	Val Badia	Wengener Schichten		upper Ladinian			Zamites		sp.			Zamites		sp.		Bennettitales	Cycadophyta	7		x	x
Calligaris	1986		Italy	Dolomites	Val Gardena	Wengener Schichten		upper Ladinian			Equisetites		sp.			Equisetites		sp.	Equisetaceae	Equisetales	Sphenophyta	7		x
Calligaris	1986		Italy	Dolomites	Val Gardena	Wengener Schichten		upper Ladinian			Tingia		sp.			Tingia		sp.		Noeggerathiales	Gymnospermae	7		x	x
Calligaris	1986		Italy	Dolomites	Val Gardena	Wengener Schichten		upper Ladinian			Voltzia		sp.			Voltzia		sp.	Voltziaceae	Voltziales	Coniferophyta	7		x
Calligaris	1986		Italy	Dolomites	Val Gardena	Wengener Schichten		upper Ladinian			Voltzia	recubariensis	cf.	Schenk		Voltzia	recubariensis	cf.	Voltziaceae	Voltziales	Coniferophyta	7
Calligaris	1986		Italy	Dolomites	Val Gardena	Wengener Schichten		upper Ladinian			Yuccites	vogesiacus	cf.	Schimper		Pelourdea	vogesiaca	cf.		incertae sedis	Coniferophyta	7
Calligaris	1986		Italy	Dolomites	Val Gardena	Wengener Schichten		upper Ladinian			Zamites		sp.			Zamites		sp.		Bennettitales	Cycadophyta	7		x	x
[truncated: 11,999 more rows]
