# Supplementary material for: No mass extinction for land plants at the Permian–Triassic transition
Source: Nat Commun. 2019 Jan 23;10:384. doi: 10.1038/s41467-018-07945-w (PMC6344494; doi:10.1038/s41467-018-07945-w)
Supplement: Supplementary file 8 — Supplementary Data 5 [file 41467_2018_7945_MOESM8_ESM.csv]

Supplementary Data 5 – Raw occurrence data of spores and pollen, with taxonomic and stratigraphic corrections
No mass extinction for land plants at the Permian–Triassic transition
Nowak et al.
reference.author	reference.year	country	region	locality	group	formation	member	part.unit	subunit	depth.height.m	depth.height.ft	sample	lithochronostratigraphy	conodonts	ammonoids	other.fossils	palynozone	subassemblage	correlation1	correlation2	age.absolute	age1	age2	age3	genus.qualifier	genus	species	species.qualifier	taxon.author	new.genus.qualifier	new.genus	new.species	new.species.qualifier	type	bin	exclude.record	exclude.taxon	exclude.genus
Afonin	2000	Russia	Vologda region, Kithmenga River	Nedubrovo								25 - 2 - 5											basal Vetlugian			Apiculatisporis		sp.		?	Apiculatisporis		sp.	spore	4	x
Afonin	2000	Russia	Vologda region, Kithmenga River	Nedubrovo								25 - 2 - 5											basal Vetlugian			Cycadopites	follicularis				Cycadopites	follicularis		pollen	4
Afonin	2000	Russia	Vologda region, Kithmenga River	Nedubrovo								25 - 2 - 5											basal Vetlugian			Densoisporites	playfordii				Densoisporites	playfordii		spore	4
Afonin	2000	Russia	Vologda region, Kithmenga River	Nedubrovo								25 - 2 - 5											basal Vetlugian			Klausipollenites	schaubergeri				Klausipollenites	schaubergeri		pollen	4
Afonin	2000	Russia	Vologda region, Kithmenga River	Nedubrovo								25 - 2 - 5											basal Vetlugian			Limatulasporites	fossulatus				Limatulasporites	fossulatus		spore	4
Afonin	2000	Russia	Vologda region, Kithmenga River	Nedubrovo								25 - 2 - 5											basal Vetlugian			Proprisporites	pocockii				Proprisporites	pocockii		spore	4
Afonin	2000	Russia	Vologda region, Kithmenga River	Nedubrovo								25 - 2 - 5											basal Vetlugian			Punctatisporites	triassicus				Punctatisporites	triassicus		spore	4
Afonin	2000	Russia	Vologda region, Kithmenga River	Nedubrovo								35 - 2 - 6											basal Vetlugian			Apiculatisporis		sp.		?	Apiculatisporis		sp.	spore	4	x
Afonin	2000	Russia	Vologda region, Kithmenga River	Nedubrovo								35 - 2 - 6											basal Vetlugian			Cycadopites	follicularis				Cycadopites	follicularis		pollen	4
Afonin	2000	Russia	Vologda region, Kithmenga River	Nedubrovo								35 - 2 - 6											basal Vetlugian			Klausipollenites	schaubergeri				Klausipollenites	schaubergeri		pollen	4
Afonin	2000	Russia	Vologda region, Kithmenga River	Nedubrovo								35 - 2 - 6											basal Vetlugian			Limatulasporites	fossulatus				Limatulasporites	fossulatus		spore	4
Afonin	2000	Russia	Vologda region, Kithmenga River	Nedubrovo								35 - 2 - 6											basal Vetlugian			Lunatisporites	noviaulensis				Lunatisporites	noviaulensis		pollen	4
Afonin	2000	Russia	Vologda region, Kithmenga River	Nedubrovo								35 - 2 - 6											basal Vetlugian			Lunatisporites	pellucidus				Lunatisporites	pellucidus		pollen	4
Afonin	2000	Russia	Vologda region, Kithmenga River	Nedubrovo								35 - 2 - 6											basal Vetlugian			Proprisporites	pocockii				Proprisporites	pocockii		spore	4
Afonin	2000	Russia	Vologda region, Kithmenga River	Nedubrovo								35 - 2 - 6											basal Vetlugian			Punctatisporites	triassicus				Punctatisporites	triassicus		spore	4
Afonin	2000	Russia	Vologda region, Kithmenga River	Nedubrovo								35 - 2 - 7											basal Vetlugian			Apiculatisporis		sp.		?	Apiculatisporis		sp.	spore	4	x
Afonin	2000	Russia	Vologda region, Kithmenga River	Nedubrovo								35 - 2 - 7											basal Vetlugian			Cycadopites	follicularis				Cycadopites	follicularis		pollen	4
Afonin	2000	Russia	Vologda region, Kithmenga River	Nedubrovo								35 - 2 - 7											basal Vetlugian			Limatulasporites	fossulatus				Limatulasporites	fossulatus		spore	4
Afonin	2000	Russia	Vologda region, Kithmenga River	Nedubrovo								35 - 2 - 7											basal Vetlugian			Punctatisporites	triassicus				Punctatisporites	triassicus		spore	4
Afonin	2000	Russia	Vologda region, Kithmenga River	Nedubrovo								35 - 3 - 9											basal Vetlugian			Alisporites	nuthallensis				Falcisporites	nuthallensis		pollen	4
Afonin	2000	Russia	Vologda region, Kithmenga River	Nedubrovo								35 - 3 - 9											basal Vetlugian			Apiculatisporis		sp.		?	Apiculatisporis		sp.	spore	4	x
Afonin	2000	Russia	Vologda region, Kithmenga River	Nedubrovo								35 - 3 - 9											basal Vetlugian			Cycadopites	follicularis				Cycadopites	follicularis		pollen	4
Afonin	2000	Russia	Vologda region, Kithmenga River	Nedubrovo								35 - 3 - 9											basal Vetlugian			Densoisporites	playfordii				Densoisporites	playfordii		spore	4
Afonin	2000	Russia	Vologda region, Kithmenga River	Nedubrovo								35 - 3 - 9											basal Vetlugian			Ephedripites		sp.			Ephedripites		sp.	pollen	4
Afonin	2000	Russia	Vologda region, Kithmenga River	Nedubrovo								35 - 3 - 9											basal Vetlugian			Ephedripites	permasensis				Ephedripites	permasensis		pollen	4
Afonin	2000	Russia	Vologda region, Kithmenga River	Nedubrovo								35 - 3 - 9											basal Vetlugian			Klausipollenites	schaubergeri				Klausipollenites	schaubergeri		pollen	4
Afonin	2000	Russia	Vologda region, Kithmenga River	Nedubrovo								35 - 3 - 9											basal Vetlugian			Leiotriletes		sp.		?	Leiotriletes		sp.	spore	4	x
Afonin	2000	Russia	Vologda region, Kithmenga River	Nedubrovo								35 - 3 - 9											basal Vetlugian			Leptolepidites	jonkerii				Leptolepidites	jonkeri		spore	4
Afonin	2000	Russia	Vologda region, Kithmenga River	Nedubrovo								35 - 3 - 9											basal Vetlugian			Limatulasporites	fossulatus				Limatulasporites	fossulatus		spore	4
Afonin	2000	Russia	Vologda region, Kithmenga River	Nedubrovo								35 - 3 - 9											basal Vetlugian			Lueckisporites	virkkiae				Lueckisporites	virkkiae		pollen	4
Afonin	2000	Russia	Vologda region, Kithmenga River	Nedubrovo								35 - 3 - 9											basal Vetlugian			Lunatisporites	noviaulensis				Lunatisporites	noviaulensis		pollen	4
Afonin	2000	Russia	Vologda region, Kithmenga River	Nedubrovo								35 - 3 - 9											basal Vetlugian			Lunatisporites	pellucidus				Lunatisporites	pellucidus		pollen	4
Afonin	2000	Russia	Vologda region, Kithmenga River	Nedubrovo								35 - 3 - 9											basal Vetlugian			Pechorosporites	disertus				Pechorosporites	disertus		spore	4
Afonin	2000	Russia	Vologda region, Kithmenga River	Nedubrovo								35 - 3 - 9											basal Vetlugian			Proprisporites	pocockii				Proprisporites	pocockii		spore	4
Afonin	2000	Russia	Vologda region, Kithmenga River	Nedubrovo								35 - 3 - 9											basal Vetlugian			Protohaploxypinus		sp.		?	Protohaploxypinus		sp.	pollen	4	x
Afonin	2000	Russia	Vologda region, Kithmenga River	Nedubrovo								35 - 3 - 9											basal Vetlugian			Punctatisporites	triassicus				Punctatisporites	triassicus		spore	4
Afonin	2000	Russia	Vologda region, Kithmenga River	Nedubrovo								35 - 3 - 9											basal Vetlugian			Scutasporites	unicus	cf.			Scutasporites	unicus	cf.	pollen	4
Afonin	2000	Russia	Vologda region, Kithmenga River	Nedubrovo								35 - 3 - 9											basal Vetlugian			Striomonosaccites		sp.		?	Striomonosaccites		sp.	pollen	4	x
Afonin	2000	Russia	Vologda region, Kithmenga River	Nedubrovo								35 - 7 - 12											basal Vetlugian			Alisporites	nuthallensis				Falcisporites	nuthallensis		pollen	4
Afonin	2000	Russia	Vologda region, Kithmenga River	Nedubrovo								35 - 7 - 12											basal Vetlugian			Apiculatisporis		sp.		?	Apiculatisporis		sp.	spore	4	x
Afonin	2000	Russia	Vologda region, Kithmenga River	Nedubrovo								35 - 7 - 12											basal Vetlugian			Cycadopites	follicularis				Cycadopites	follicularis		pollen	4
Afonin	2000	Russia	Vologda region, Kithmenga River	Nedubrovo								35 - 7 - 12											basal Vetlugian			Ephedripites		sp.			Ephedripites		sp.	pollen	4
Afonin	2000	Russia	Vologda region, Kithmenga River	Nedubrovo								35 - 7 - 12											basal Vetlugian			Ephedripites	permasensis				Ephedripites	permasensis		pollen	4
Afonin	2000	Russia	Vologda region, Kithmenga River	Nedubrovo								35 - 7 - 12											basal Vetlugian			Falcisporites	zapfei				Falcisporites	zapfei		pollen	4
Afonin	2000	Russia	Vologda region, Kithmenga River	Nedubrovo								35 - 7 - 12											basal Vetlugian			Klausipollenites	schaubergeri				Klausipollenites	schaubergeri		pollen	4
Afonin	2000	Russia	Vologda region, Kithmenga River	Nedubrovo								35 - 7 - 12											basal Vetlugian			Leiotriletes		sp.		?	Leiotriletes		sp.	spore	4	x
Afonin	2000	Russia	Vologda region, Kithmenga River	Nedubrovo								35 - 7 - 12											basal Vetlugian			Lueckisporites	virkkiae				Lueckisporites	virkkiae		pollen	4
Afonin	2000	Russia	Vologda region, Kithmenga River	Nedubrovo								35 - 7 - 12											basal Vetlugian			Lunatisporites	noviaulensis				Lunatisporites	noviaulensis		pollen	4
Afonin	2000	Russia	Vologda region, Kithmenga River	Nedubrovo								35 - 7 - 12											basal Vetlugian			Lunatisporites	pellucidus				Lunatisporites	pellucidus		pollen	4
Afonin	2000	Russia	Vologda region, Kithmenga River	Nedubrovo								35 - 7 - 12											basal Vetlugian			Lunatisporites	transversundatus				Lunatisporites	transversundatus		pollen	4
Afonin	2000	Russia	Vologda region, Kithmenga River	Nedubrovo								35 - 7 - 12											basal Vetlugian			Pechorosporites	disertus				Pechorosporites	disertus		spore	4
Afonin	2000	Russia	Vologda region, Kithmenga River	Nedubrovo								35 - 7 - 12											basal Vetlugian			Polycingulatisporites	densatus				Polycingulatisporites	densatus		spore	4
Afonin	2000	Russia	Vologda region, Kithmenga River	Nedubrovo								35 - 7 - 12											basal Vetlugian			Proprisporites	pocockii				Proprisporites	pocockii		spore	4
Afonin	2000	Russia	Vologda region, Kithmenga River	Nedubrovo								35 - 7 - 12											basal Vetlugian			Punctatisporites	triassicus				Punctatisporites	triassicus		spore	4
Afonin	2000	Russia	Vologda region, Kithmenga River	Nedubrovo								35 - 7 - 12											basal Vetlugian			Scutasporites	unicus	cf.			Scutasporites	unicus	cf.	pollen	4
Afonin	2000	Russia	Vologda region, Kithmenga River	Nedubrovo								35 - 7 - 12											basal Vetlugian			Striatoabieites	richteri				Striatoabieites	richteri		pollen	4
Afonin	2000	Russia	Vologda region, Kithmenga River	Nedubrovo								35 - 7 - 12											basal Vetlugian			Striomonosaccites		sp.		?	Striomonosaccites		sp.	pollen	4	x
Afonin	2000	Russia	Vologda region, Kithmenga River	Nedubrovo								35 - 9 - 15											basal Vetlugian			Apiculatisporis		sp.		?	Apiculatisporis		sp.	spore	4	x
Afonin	2000	Russia	Vologda region, Kithmenga River	Nedubrovo								35 - 9 - 15											basal Vetlugian			Cycadopites	follicularis				Cycadopites	follicularis		pollen	4
Afonin	2000	Russia	Vologda region, Kithmenga River	Nedubrovo								35 - 9 - 15											basal Vetlugian			Densoisporites	playfordii				Densoisporites	playfordii		spore	4
Afonin	2000	Russia	Vologda region, Kithmenga River	Nedubrovo								35 - 9 - 15											basal Vetlugian			Ephedripites		sp.			Ephedripites		sp.	pollen	4
Afonin	2000	Russia	Vologda region, Kithmenga River	Nedubrovo								35 - 9 - 15											basal Vetlugian			Ephedripites	permasensis				Ephedripites	permasensis		pollen	4
Afonin	2000	Russia	Vologda region, Kithmenga River	Nedubrovo								35 - 9 - 15											basal Vetlugian			Falcisporites	zapfei				Falcisporites	zapfei		pollen	4
Afonin	2000	Russia	Vologda region, Kithmenga River	Nedubrovo								35 - 9 - 15											basal Vetlugian			Klausipollenites	schaubergeri				Klausipollenites	schaubergeri		pollen	4
Afonin	2000	Russia	Vologda region, Kithmenga River	Nedubrovo								35 - 9 - 15											basal Vetlugian			Leptolepidites	jonkerii				Leptolepidites	jonkeri		spore	4
Afonin	2000	Russia	Vologda region, Kithmenga River	Nedubrovo								35 - 9 - 15											basal Vetlugian			Limatulasporites	fossulatus				Limatulasporites	fossulatus		spore	4
Afonin	2000	Russia	Vologda region, Kithmenga River	Nedubrovo								35 - 9 - 15											basal Vetlugian			Lueckisporites	virkkiae				Lueckisporites	virkkiae		pollen	4
Afonin	2000	Russia	Vologda region, Kithmenga River	Nedubrovo								35 - 9 - 15											basal Vetlugian			Lunatisporites	noviaulensis				Lunatisporites	noviaulensis		pollen	4
Afonin	2000	Russia	Vologda region, Kithmenga River	Nedubrovo								35 - 9 - 15											basal Vetlugian			Lunatisporites	pellucidus				Lunatisporites	pellucidus		pollen	4
Afonin	2000	Russia	Vologda region, Kithmenga River	Nedubrovo								35 - 9 - 15											basal Vetlugian			Platysaccus		sp.		?	Platysaccus		sp.	pollen	4	x
Afonin	2000	Russia	Vologda region, Kithmenga River	Nedubrovo								35 - 9 - 15											basal Vetlugian			Polycingulatisporites	densatus				Polycingulatisporites	densatus		spore	4
Afonin	2000	Russia	Vologda region, Kithmenga River	Nedubrovo								35 - 9 - 15											basal Vetlugian			Protohaploxypinus		sp.		?	Protohaploxypinus		sp.	pollen	4	x
Afonin	2000	Russia	Vologda region, Kithmenga River	Nedubrovo								35 - 9 - 15											basal Vetlugian			Punctatisporites	triassicus				Punctatisporites	triassicus		spore	4
Afonin	2000	Russia	Vologda region, Kithmenga River	Nedubrovo								35 - 9 - 15											basal Vetlugian			Striatoabieites	richteri				Striatoabieites	richteri		pollen	4
Afonin	2000	Russia	Vologda region, Kithmenga River	ravine beween Glebovo and Vaganovo villages								134 - 3											basal Vetlugian			Apiculatisporis		sp.		?	Apiculatisporis		sp.	spore	4	x
Afonin	2000	Russia	Vologda region, Kithmenga River	ravine beween Glebovo and Vaganovo villages								134 - 3											basal Vetlugian			Cycadopites	follicularis				Cycadopites	follicularis		pollen	4
Afonin	2000	Russia	Vologda region, Kithmenga River	ravine beween Glebovo and Vaganovo villages								134 - 3											basal Vetlugian			Ephedripites		sp.			Ephedripites		sp.	pollen	4
Afonin	2000	Russia	Vologda region, Kithmenga River	ravine beween Glebovo and Vaganovo villages								134 - 3											basal Vetlugian			Ephedripites	permasensis				Ephedripites	permasensis		pollen	4
Afonin	2000	Russia	Vologda region, Kithmenga River	ravine beween Glebovo and Vaganovo villages								134 - 3											basal Vetlugian			Klausipollenites	schaubergeri				Klausipollenites	schaubergeri		pollen	4
Afonin	2000	Russia	Vologda region, Kithmenga River	ravine beween Glebovo and Vaganovo villages								134 - 3											basal Vetlugian			Leptolepidites	jonkerii				Leptolepidites	jonkeri		spore	4
Afonin	2000	Russia	Vologda region, Kithmenga River	ravine beween Glebovo and Vaganovo villages								134 - 3											basal Vetlugian			Limatulasporites	fossulatus				Limatulasporites	fossulatus		spore	4
Afonin	2000	Russia	Vologda region, Kithmenga River	ravine beween Glebovo and Vaganovo villages								134 - 3											basal Vetlugian			Lueckisporites	virkkiae				Lueckisporites	virkkiae		pollen	4
Afonin	2000	Russia	Vologda region, Kithmenga River	ravine beween Glebovo and Vaganovo villages								134 - 3											basal Vetlugian			Lunatisporites	noviaulensis				Lunatisporites	noviaulensis		pollen	4
Afonin	2000	Russia	Vologda region, Kithmenga River	ravine beween Glebovo and Vaganovo villages								134 - 3											basal Vetlugian			Lunatisporites	pellucidus				Lunatisporites	pellucidus		pollen	4
Afonin	2000	Russia	Vologda region, Kithmenga River	ravine beween Glebovo and Vaganovo villages								134 - 3											basal Vetlugian			Protohaploxypinus		sp.		?	Protohaploxypinus		sp.	pollen	4	x
Afonin	2000	Russia	Vologda region, Kithmenga River	ravine beween Glebovo and Vaganovo villages								134 - 3											basal Vetlugian			Scutasporites	unicus	cf.			Scutasporites	unicus	cf.	pollen	4
Afonin	2005	Russia	Vladimir Region, European Russia	Sokova locality, northwestern suburbs of Vyazniki Town																			latest Permian		large Potonieisporites-like pollen grains										3		x
Afonin	2005	Russia	Vladimir Region, European Russia	Sokova locality, northwestern suburbs of Vyazniki Town																			latest Permian			Alisporites	splendens		(Jizba) Foster 1979		Paravesicaspora	splendens		pollen	3
Afonin	2005	Russia	Vladimir Region, European Russia	Sokova locality, northwestern suburbs of Vyazniki Town																			latest Permian			Apiculatisporis		sp.		?	Apiculatisporis		sp.	spore	3	x
Afonin	2005	Russia	Vladimir Region, European Russia	Sokova locality, northwestern suburbs of Vyazniki Town																			latest Permian			Apiculatisporis	cornutus	cf.	(Balme & Hennelly) Høeg & Bose 1960	?	Brevitriletes	cornutus	cf.	spore	3	x
Afonin	2005	Russia	Vladimir Region, European Russia	Sokova locality, northwestern suburbs of Vyazniki Town																			latest Permian			Calamospora		sp.			Calamospora		sp.	spore	3
Afonin	2005	Russia	Vladimir Region, European Russia	Sokova locality, northwestern suburbs of Vyazniki Town																			latest Permian			Cycadopites	follicularis	cf.	Wilson & Webster 1946		Cycadopites	follicularis	cf.	pollen	3
Afonin	2005	Russia	Vladimir Region, European Russia	Sokova locality, northwestern suburbs of Vyazniki Town																			latest Permian			Ephedripites		spp.			Ephedripites		spp.	pollen	3
Afonin	2005	Russia	Vladimir Region, European Russia	Sokova locality, northwestern suburbs of Vyazniki Town																			latest Permian			Falcisporites		sp.		?	Falcisporites		sp.	pollen	3	x
Afonin	2005	Russia	Vladimir Region, European Russia	Sokova locality, northwestern suburbs of Vyazniki Town																			latest Permian			Klausipollenites	schaubergeri		(Potonie & Klaus) Jansonius 1962		Klausipollenites	schaubergeri		pollen	3
Afonin	2005	Russia	Vladimir Region, European Russia	Sokova locality, northwestern suburbs of Vyazniki Town																			latest Permian			Klausipollenites	staplinii	cf.	Jansonius 1962		Klausipollenites	staplinii	cf.	pollen	3
Afonin	2005	Russia	Vladimir Region, European Russia	Sokova locality, northwestern suburbs of Vyazniki Town																			latest Permian			Kraeuselisporites		sp.		?	Kraeuselisporites		sp.	spore	3	x
Afonin	2005	Russia	Vladimir Region, European Russia	Sokova locality, northwestern suburbs of Vyazniki Town																			latest Permian			Laevigatosporites					Laevigatosporites			spore	3
Afonin	2005	Russia	Vladimir Region, European Russia	Sokova locality, northwestern suburbs of Vyazniki Town																			latest Permian			Limatulasporites	fossulatus		(Balme) Helby & Foster 1979		Limatulasporites	fossulatus		spore	3
Afonin	2005	Russia	Vladimir Region, European Russia	Sokova locality, northwestern suburbs of Vyazniki Town																			latest Permian			Lophotriletes	novicus		Singh 1964		Lophotriletes	novicus		spore	3
Afonin	2005	Russia	Vladimir Region, European Russia	Sokova locality, northwestern suburbs of Vyazniki Town																			latest Permian			Lueckisporites	virkkiae		(Potonié & Klaus) Clarke 1965		Lueckisporites	virkkiae		pollen	3
Afonin	2005	Russia	Vladimir Region, European Russia	Sokova locality, northwestern suburbs of Vyazniki Town																			latest Permian		?	Lunatisporites		sp.		?	Lunatisporites		sp.	pollen	3	x	x
Afonin	2005	Russia	Vladimir Region, European Russia	Sokova locality, northwestern suburbs of Vyazniki Town																			latest Permian			Platysaccus	insignis		(Waryukhina) Ouyang & Utting 1990		Platysaccus	insignis		pollen	3
Afonin	2005	Russia	Vladimir Region, European Russia	Sokova locality, northwestern suburbs of Vyazniki Town																			latest Permian			Protohaploxypinus		sp.		?	Protohaploxypinus		sp.	pollen	3	x
Afonin	2005	Russia	Vladimir Region, European Russia	Sokova locality, northwestern suburbs of Vyazniki Town																			latest Permian			Punctatisporites		spp.			Punctatisporites		spp.	spore	3
Afonin	2005	Russia	Vladimir Region, European Russia	Sokova locality, northwestern suburbs of Vyazniki Town																			latest Permian		?	Retitriletes		sp.		?	Retitriletes		sp.	spore	3	x	x
Afonin	2005	Russia	Vladimir Region, European Russia	Sokova locality, northwestern suburbs of Vyazniki Town																			latest Permian			Retusotriletes		sp.		?	Retusotriletes		sp.	spore	3	x
Afonin	2005	Russia	Vladimir Region, European Russia	Sokova locality, northwestern suburbs of Vyazniki Town																			latest Permian			Scutasporites	unicus	cf.	Klaus 1963		Scutasporites	unicus	cf.	pollen	3
Afonin	2005	Russia	Vladimir Region, European Russia	Sokova locality, northwestern suburbs of Vyazniki Town																			latest Permian			Vitreisporites	signatus		Leschik 1955		Vitreisporites	signatus		pollen	3
Afonin	2005	Russia	Vladimir Region, European Russia	Sokova locality, northwestern suburbs of Vyazniki Town																			latest Permian			Vittatina	connectivalis		(Zauer) Waryukhina 1971 ex. Utting 1994		Vittatina	connectivalis		pollen	3
Antonescu	1970	Romania	Brașov County	Cristian Valley								1160											Anisien		Spore avec perispore			type A							6		x
Antonescu	1970	Romania	Brașov County	Cristian Valley								1160											Anisien			Alisporites	grauvogeli		Klaus 1964		Alisporites	grauvogelii		pollen	6
Antonescu	1970	Romania	Brașov County	Cristian Valley								1160											Anisien			Alisporites	australis		De Jersey 1962		Falcisporites	australis		pollen	6
Antonescu	1970	Romania	Brașov County	Cristian Valley								1160											Anisien			Angustisulcites	klausi		Freudenthal 1964		Angustisulcites	klausii		pollen	6
Antonescu	1970	Romania	Brașov County	Cristian Valley								1160											Anisien		(?)	Apiculatisporites		sp. A		?	Apiculatisporites		sp.	spore	6	x	x
Antonescu	1970	Romania	Brașov County	Cristian Valley								1160											Anisien			Aratrisporites		(saturnii + parvispinosum)			Aratrisporites		spp.	spore	6
Antonescu	1970	Romania	Brașov County	Cristian Valley								1160											Anisien			Calamospora	tener		(Leschik 1955) Mädler 1964		Calamospora	tener		spore	6
Antonescu	1970	Romania	Brașov County	Cristian Valley								1160											Anisien		cf.	Carnisporites		sp.		cf.	Carnisporites		sp.	spore	6	x	x
Antonescu	1970	Romania	Brașov County	Cristian Valley								1160											Anisien			Caytonipollenites	pallidus		(Reissinger) Couper 1958		Vitreisporites	pallidus		pollen	6
Antonescu	1970	Romania	Brașov County	Cristian Valley								1160											Anisien			Chordasporites	magnus		Klaus 1964		Chordasporites	magnus		pollen	6
Antonescu	1970	Romania	Brașov County	Cristian Valley								1160											Anisien			Chordasporites	singulichorda	cf.	Klaus 1960		Chordasporites	singulichorda	cf.	pollen	6
Antonescu	1970	Romania	Brașov County	Cristian Valley								1160											Anisien		cf.	Classopollis		sp.		cf.	Classopollis		sp.	pollen	6	x	x
Antonescu	1970	Romania	Brașov County	Cristian Valley								1160											Anisien			Conbaculatisporites	baculatus		Bharadwaj & Singh 1963		Conbaculatisporites	baculatus		spore	6
Antonescu	1970	Romania	Brașov County	Cristian Valley								1160											Anisien			Concentricisporites	plurianulatus		Antonescu		Concentricisporites	plurianulatus		spore	6
Antonescu	1970	Romania	Brașov County	Cristian Valley								1160											Anisien			Cycadopites		(sp. R + sp.)			Cycadopites		spp.	pollen	6
Antonescu	1970	Romania	Brașov County	Cristian Valley								1160											Anisien			Distanulisporites	punctus		Klaus 1960		Distanulisporites	punctus		spore	6
Antonescu	1970	Romania	Brașov County	Cristian Valley								1160											Anisien			Falcisporites	snopkove	cf.	Visscher 1966		Falcisporites	snopkovae	cf.	pollen	6
Antonescu	1970	Romania	Brașov County	Cristian Valley								1160											Anisien		cf.	Gardenasporites	oberrauchi		Klaus 1963		Gardenasporites	oberrauchii		pollen	6
Antonescu	1970	Romania	Brașov County	Cristian Valley								1160											Anisien			Ilinites		(kosankei + chitonoides)			Illinites		spp.	pollen	6
Antonescu	1970	Romania	Brașov County	Cristian Valley								1160											Anisien			Krauselisporites	cuspidus		Balme 1963		Kraeuselisporites	cuspidus		spore	6
Antonescu	1970	Romania	Brașov County	Cristian Valley								1160											Anisien			Latosaccus	latus		Mädler 1964		Latosaccus	latus		pollen	6
Antonescu	1970	Romania	Brașov County	Cristian Valley								1160											Anisien			Leiotriletes	adrienniformis		Nilsson 1958		Leiotriletes	adrienniformis		spore	6
Antonescu	1970	Romania	Brașov County	Cristian Valley								1160											Anisien			Lycopodiacidites	kueperii		Klaus 1960		Lycopodiacidites	kuepperi		spore	6
Antonescu	1970	Romania	Brașov County	Cristian Valley								1160											Anisien			Microcachrydites		(fastidioides + cf. doubingeri)		?	Microcachryidites		spp.	pollen	6	x
Antonescu	1970	Romania	Brașov County	Cristian Valley								1160											Anisien			Monosulcites	minimus		Cookson 1947		Monosulcites	minimus		pollen	6
Antonescu	1970	Romania	Brașov County	Cristian Valley								1160											Anisien			Ovalipollis	lunzensis		Klaus 1960		Ovalipollis	ovalis		pollen	6
Antonescu	1970	Romania	Brașov County	Cristian Valley								1160											Anisien			Punctatisporites	fungosus		Balme 1963		Todisporites	fungosus		spore	6
Antonescu	1970	Romania	Brașov County	Cristian Valley								1160											Anisien			Scabratisporites	scabratus		Visscher 1966		Scabratisporites	scabratus		spore	6
Antonescu	1970	Romania	Brașov County	Cristian Valley								1160											Anisien			Stellapollenites	talchiriensis		Lele 1964		Stellapollenites	talchiriensis		pollen	6
Antonescu	1970	Romania	Brașov County	Cristian Valley								1160											Anisien			Stereisporites		(Subfg. A + sculptisporis)			Stereisporites			spore	6	x
Antonescu	1970	Romania	Brașov County	Cristian Valley								1160											Anisien			Striatoabietites	aytugii		Visscher 1966		Striatoabieites	aytugii		pollen	6
Antonescu	1970	Romania	Brașov County	Cristian Valley								1160											Anisien			Todisporites	major		Couper 1958		Todisporites	major		spore	6
Antonescu	1970	Romania	Brașov County	Cristian Valley								1160											Anisien			Todisporites	minor		Couper 1958		Todisporites	minor		spore	6
Antonescu	1970	Romania	Brașov County	Cristian Valley								1160											Anisien			Umbrososaccus	hyalinus		Mädler 1964		Platysaccus	hyalinus		pollen	6
Antonescu	1970	Romania	Brașov County	Cristian Valley								1160											Anisien			Umbrososaccus	keuperianus		Mädler 1964		Umbrososaccus	keuperianus		pollen	6
Antonescu	1970	Romania	Brașov County	Cristian Valley								1160											Anisien			Verrucosisporites		(applanatus+morulae+krempii+remyanus)		?	Verrucosisporites		spp.	spore	6	x
Antonescu	1970	Romania	Brașov County	Cristian Valley								1160											Anisien			Voltziaceaesporites	heteromorpha		Klaus 1964		Voltziaceaesporites	heteromorpha		pollen	6
Antonescu	1970	Romania	Brașov County	Cristian Valley								1237											Anisien		Spore avec perispore			type A							6		x
Antonescu	1970	Romania	Brașov County	Cristian Valley								1237											Anisien			Alisporites	grauvogeli		Klaus 1964		Alisporites	grauvogelii		pollen	6
Antonescu	1970	Romania	Brașov County	Cristian Valley								1237											Anisien			Alisporites	australis		De Jersey 1962		Falcisporites	australis		pollen	6
Antonescu	1970	Romania	Brașov County	Cristian Valley								1237											Anisien			Angustisulcites	klausi		Freudenthal 1964		Angustisulcites	klausii		pollen	6
Antonescu	1970	Romania	Brașov County	Cristian Valley								1237											Anisien			Aratrisporites		(saturnii + parvispinosum)			Aratrisporites		spp.	spore	6
Antonescu	1970	Romania	Brașov County	Cristian Valley								1237											Anisien			Calamospora	keuperiana		Mädler 1964		Calamospora	keuperiana		spore	6
Antonescu	1970	Romania	Brașov County	Cristian Valley								1237											Anisien			Calamospora	tener		(Leschik 1955) Mädler 1964		Calamospora	tener		spore	6
Antonescu	1970	Romania	Brașov County	Cristian Valley								1237											Anisien		cf.	Carnisporites		sp.		cf.	Carnisporites		sp.	spore	6	x	x
Antonescu	1970	Romania	Brașov County	Cristian Valley								1237											Anisien			Caytonipollenites	pallidus		(Reissinger) Couper 1958		Vitreisporites	pallidus		pollen	6
Antonescu	1970	Romania	Brașov County	Cristian Valley								1237											Anisien			Chordasporites	singulichorda	cf.	Klaus 1960		Chordasporites	singulichorda	cf.	pollen	6
Antonescu	1970	Romania	Brașov County	Cristian Valley								1237											Anisien			Christianisporites	triangulatus		Antonescu		Cristianisporites	triangulatus		pollen	6
Antonescu	1970	Romania	Brașov County	Cristian Valley								1237											Anisien		cf.	Classopollis		sp.		cf.	Classopollis		sp.	pollen	6	x	x
Antonescu	1970	Romania	Brașov County	Cristian Valley								1237											Anisien			Concentricisporites	plurianulatus		Antonescu		Concentricisporites	plurianulatus		spore	6
Antonescu	1970	Romania	Brașov County	Cristian Valley								1237											Anisien		cf.	Cuneatisporites	radialis		Leschik 1955		Cuneatisporites	radialis		pollen	6
Antonescu	1970	Romania	Brașov County	Cristian Valley								1237											Anisien			Cycadopites		(sp. R + sp.)			Cycadopites		spp.	pollen	6
Antonescu	1970	Romania	Brașov County	Cristian Valley								1237											Anisien			Dictyophyllidites	mortoni		(De Jersey 1959) Playford & Dettmann 1965		Dictyophyllidites	mortonii		spore	6
Antonescu	1970	Romania	Brașov County	Cristian Valley								1237											Anisien			Distanulisporites	punctus		Klaus 1960		Distanulisporites	punctus		spore	6
Antonescu	1970	Romania	Brașov County	Cristian Valley								1237											Anisien			Falcisporites	snopkove	cf.	Visscher 1966		Falcisporites	snopkovae	cf.	pollen	6
Antonescu	1970	Romania	Brașov County	Cristian Valley								1237											Anisien		cf.	Gardenasporites	oberrauchi		Klaus 1963		Gardenasporites	oberrauchii		pollen	6
Antonescu	1970	Romania	Brașov County	Cristian Valley								1237											Anisien			Ilinites		(kosankei + chitonoides)			Illinites		spp.	pollen	6
Antonescu	1970	Romania	Brașov County	Cristian Valley								1237											Anisien			Krauselisporites	cuspidus		Balme 1963		Kraeuselisporites	cuspidus		spore	6
Antonescu	1970	Romania	Brașov County	Cristian Valley								1237											Anisien			Lapposisporites		(lapposus+loricatus)			Lapposisporites		spp.	spore	6
Antonescu	1970	Romania	Brașov County	Cristian Valley								1237											Anisien			Latosaccus	latus		Mädler 1964		Latosaccus	latus		pollen	6
Antonescu	1970	Romania	Brașov County	Cristian Valley								1237											Anisien			Leiotriletes	adrienniformis		Nilsson 1958		Leiotriletes	adrienniformis		spore	6
Antonescu	1970	Romania	Brașov County	Cristian Valley								1237											Anisien			Microcachrydites		(fastidioides + cf. doubingeri)		?	Microcachryidites		spp.	pollen	6	x
Antonescu	1970	Romania	Brașov County	Cristian Valley								1237											Anisien			Ovalipollis	lunzensis		Klaus 1960		Ovalipollis	ovalis		pollen	6
Antonescu	1970	Romania	Brașov County	Cristian Valley								1237											Anisien			Platysaccus	papilionis		Potonié & Klaus 1954		Platysaccus	papilionis		pollen	6
Antonescu	1970	Romania	Brașov County	Cristian Valley								1237											Anisien			Punctatisporites		sp.			Punctatisporites		sp.	spore	6
Antonescu	1970	Romania	Brașov County	Cristian Valley								1237											Anisien			Punctatisporites	fungosus		Balme 1963		Todisporites	fungosus		spore	6
Antonescu	1970	Romania	Brașov County	Cristian Valley								1237											Anisien		cf.	Reticulatisporites		sp.		cf.	Reticulatisporites		sp.	spore	6	x	x
Antonescu	1970	Romania	Brașov County	Cristian Valley								1237											Anisien			Scabratisporites	scabratus		Visscher 1966		Scabratisporites	scabratus		spore	6
Antonescu	1970	Romania	Brașov County	Cristian Valley								1237											Anisien			Stellapollenites	talchiriensis		Lele 1964		Stellapollenites	talchiriensis		pollen	6
Antonescu	1970	Romania	Brașov County	Cristian Valley								1237											Anisien			Stereisporites		(Subfg. A + sculptisporis)			Stereisporites			spore	6	x
Antonescu	1970	Romania	Brașov County	Cristian Valley								1237											Anisien			Striatoabietites	aytugii		Visscher 1966		Striatoabieites	aytugii		pollen	6
Antonescu	1970	Romania	Brașov County	Cristian Valley								1237											Anisien			Succinctisporites	grandior		(Leschik 1955) Mädler 1964		Succinctisporites	grandior		pollen	6
Antonescu	1970	Romania	Brașov County	Cristian Valley								1237											Anisien			Todisporites	major		Couper 1958		Todisporites	major		spore	6
Antonescu	1970	Romania	Brașov County	Cristian Valley								1237											Anisien			Todisporites	minor		Couper 1958		Todisporites	minor		spore	6
Antonescu	1970	Romania	Brașov County	Cristian Valley								1237											Anisien		cf.	Triadispora	crassa		Klaus 1964		Triadispora	crassa		pollen	6
Antonescu	1970	Romania	Brașov County	Cristian Valley								1237											Anisien			Umbrososaccus		sp.		?	Umbrososaccus		sp.	pollen	6	x
Antonescu	1970	Romania	Brașov County	Cristian Valley								1237											Anisien		cf.	Undulatisporites		sp.		cf.	Undulatisporites		sp.	spore	6	x	x
Antonescu	1970	Romania	Brașov County	Cristian Valley								1237											Anisien			Verrucosisporites		(applanatus+morulae+krempii+remyanus)		?	Verrucosisporites		spp.	spore	6	x
Antonescu	1970	Romania	Brașov County	Cristian Valley								1237											Anisien		cf.	Vittatina		sp.		?	Vittatina		sp.	pollen	6	x	x
Antonescu	1970	Romania	Brașov County	Cristian Valley								1237											Anisien			Voltziaceaesporites	heteromorpha		Klaus 1964		Voltziaceaesporites	heteromorpha		pollen	6
Antonescu	1970	Romania	Brașov County	Cristian Valley								1276											Anisien		Spore avec perispore			type A							6		x
Antonescu	1970	Romania	Brașov County	Cristian Valley								1276											Anisien		Spore à cingulum (?), non identifié			type 3							6		x
Antonescu	1970	Romania	Brașov County	Cristian Valley								1276											Anisien			Alisporites	grauvogeli		Klaus 1964		Alisporites	grauvogelii		pollen	6
Antonescu	1970	Romania	Brașov County	Cristian Valley								1276											Anisien			Alisporites	australis		De Jersey 1962		Falcisporites	australis		pollen	6
Antonescu	1970	Romania	Brașov County	Cristian Valley								1276											Anisien			Angustisulcites	klausi		Freudenthal 1964		Angustisulcites	klausii		pollen	6
Antonescu	1970	Romania	Brașov County	Cristian Valley								1276											Anisien		(?)	Apiculatisporites		sp. A		?	Apiculatisporites		sp.	spore	6	x	x
Antonescu	1970	Romania	Brașov County	Cristian Valley								1276											Anisien			Aratrisporites		(saturnii + parvispinosum)			Aratrisporites		spp.	spore	6
Antonescu	1970	Romania	Brașov County	Cristian Valley								1276											Anisien			Calamospora	keuperiana		Mädler 1964		Calamospora	keuperiana		spore	6
Antonescu	1970	Romania	Brașov County	Cristian Valley								1276											Anisien			Calamospora	tener		(Leschik 1955) Mädler 1964		Calamospora	tener		spore	6
Antonescu	1970	Romania	Brașov County	Cristian Valley								1276											Anisien			Carnisporites	hercynicus		Mädler 1964		Retusotriletes	hercynicus		spore	6
Antonescu	1970	Romania	Brașov County	Cristian Valley								1276											Anisien			Caytonipollenites	pallidus		(Reissinger) Couper 1958		Vitreisporites	pallidus		pollen	6
Antonescu	1970	Romania	Brașov County	Cristian Valley								1276											Anisien			Chordasporites	magnus		Klaus 1964		Chordasporites	magnus		pollen	6
Antonescu	1970	Romania	Brașov County	Cristian Valley								1276											Anisien			Chordasporites	singulichorda	cf.	Klaus 1960		Chordasporites	singulichorda	cf.	pollen	6
Antonescu	1970	Romania	Brașov County	Cristian Valley								1276											Anisien			Christianisporites	triangulatus		Antonescu		Cristianisporites	triangulatus		pollen	6
Antonescu	1970	Romania	Brașov County	Cristian Valley								1276											Anisien		cf.	Classopollis		sp.		cf.	Classopollis		sp.	pollen	6	x	x
Antonescu	1970	Romania	Brașov County	Cristian Valley								1276											Anisien			Conbaculatisporites	baculatus		Bharadwaj & Singh 1963		Conbaculatisporites	baculatus		spore	6
Antonescu	1970	Romania	Brașov County	Cristian Valley								1276											Anisien			Concentricisporites	nevesi		sp. nov.		Concentricisporites	nevesii		spore	6
Antonescu	1970	Romania	Brașov County	Cristian Valley								1276											Anisien			Concentricisporites	plurianulatus		Antonescu		Concentricisporites	plurianulatus		spore	6
Antonescu	1970	Romania	Brașov County	Cristian Valley								1276											Anisien			Cycadopites		(sp. R + sp.)			Cycadopites		spp.	pollen	6
Antonescu	1970	Romania	Brașov County	Cristian Valley								1276											Anisien			Dictyophyllidites	mortoni		(De Jersey 1959) Playford & Dettmann 1965		Dictyophyllidites	mortonii		spore	6
Antonescu	1970	Romania	Brașov County	Cristian Valley								1276											Anisien			Falcisporites	snopkove	cf.	Visscher 1966		Falcisporites	snopkovae	cf.	pollen	6
Antonescu	1970	Romania	Brașov County	Cristian Valley								1276											Anisien		cf.	Gardenasporites	oberrauchi		Klaus 1963		Gardenasporites	oberrauchii		pollen	6
Antonescu	1970	Romania	Brașov County	Cristian Valley								1276											Anisien			Ilinites		(kosankei + chitonoides)			Illinites		spp.	pollen	6
Antonescu	1970	Romania	Brașov County	Cristian Valley								1276											Anisien			Krauselisporites	cuspidus		Balme 1963		Kraeuselisporites	cuspidus		spore	6
Antonescu	1970	Romania	Brașov County	Cristian Valley								1276											Anisien			Lapposisporites		(lapposus+loricatus)			Lapposisporites		spp.	spore	6
Antonescu	1970	Romania	Brașov County	Cristian Valley								1276											Anisien			Latosaccus	latus		Mädler 1964		Latosaccus	latus		pollen	6
Antonescu	1970	Romania	Brașov County	Cristian Valley								1276											Anisien			Lueckisporites	junior		Klaus 1960		Lueckisporites	junior		pollen	6
Antonescu	1970	Romania	Brașov County	Cristian Valley								1276											Anisien			Lycopodiacidites	kueperii		Klaus 1960		Lycopodiacidites	kuepperi		spore	6
Antonescu	1970	Romania	Brașov County	Cristian Valley								1276											Anisien			Microcachrydites		(fastidioides + cf. doubingeri)		?	Microcachryidites		spp.	pollen	6	x
Antonescu	1970	Romania	Brașov County	Cristian Valley								1276											Anisien			Monosulcites	minimus		Cookson 1947		Monosulcites	minimus		pollen	6
Antonescu	1970	Romania	Brașov County	Cristian Valley								1276											Anisien			Platysaccus	papilionis		Potonié & Klaus 1954		Platysaccus	papilionis		pollen	6
Antonescu	1970	Romania	Brașov County	Cristian Valley								1276											Anisien			Punctatisporites		sp.			Punctatisporites		sp.	spore	6
Antonescu	1970	Romania	Brașov County	Cristian Valley								1276											Anisien			Punctatisporites	fungosus		Balme 1963		Todisporites	fungosus		spore	6
Antonescu	1970	Romania	Brașov County	Cristian Valley								1276											Anisien		cf.	Reticulatisporites		sp.		cf.	Reticulatisporites		sp.	spore	6	x	x
Antonescu	1970	Romania	Brașov County	Cristian Valley								1276											Anisien			Scabratisporites	scabratus		Visscher 1966		Scabratisporites	scabratus		spore	6
Antonescu	1970	Romania	Brașov County	Cristian Valley								1276											Anisien			Stereisporites		(Subfg. A + sculptisporis)			Stereisporites			spore	6	x
Antonescu	1970	Romania	Brașov County	Cristian Valley								1276											Anisien			Striatoabietites	aytugii		Visscher 1966		Striatoabieites	aytugii		pollen	6
Antonescu	1970	Romania	Brașov County	Cristian Valley								1276											Anisien			Todisporites	minor		Couper 1958		Todisporites	minor		spore	6
Antonescu	1970	Romania	Brașov County	Cristian Valley								1276											Anisien		cf.	Triadispora	crassa		Klaus 1964		Triadispora	crassa		pollen	6
Antonescu	1970	Romania	Brașov County	Cristian Valley								1276											Anisien			Umbrososaccus	hyalinus		Mädler 1964		Platysaccus	hyalinus		pollen	6
Antonescu	1970	Romania	Brașov County	Cristian Valley								1276											Anisien			Verrucosisporites		(applanatus+morulae+krempii+remyanus)		?	Verrucosisporites		spp.	spore	6	x
Antonescu	1970	Romania	Brașov County	Cristian Valley								1276											Anisien			Voltziaceaesporites	heteromorpha		Klaus 1964		Voltziaceaesporites	heteromorpha		pollen	6
Antonescu	1970	Romania	Brașov County	Cristian Valley								1277											Anisien		?			?							6		x
Antonescu	1970	Romania	Brașov County	Cristian Valley								1277											Anisien		Spore avec perispore			type A							6		x
Antonescu	1970	Romania	Brașov County	Cristian Valley								1277											Anisien		Spore à cingulum (?), non identifié			type 3							6		x
Antonescu	1970	Romania	Brașov County	Cristian Valley								1277											Anisien			Alisporites	grauvogeli		Klaus 1964		Alisporites	grauvogelii		pollen	6
Antonescu	1970	Romania	Brașov County	Cristian Valley								1277											Anisien			Alisporites	australis		De Jersey 1962		Falcisporites	australis		pollen	6
Antonescu	1970	Romania	Brașov County	Cristian Valley								1277											Anisien			Angustisulcites	klausi		Freudenthal 1964		Angustisulcites	klausii		pollen	6
Antonescu	1970	Romania	Brașov County	Cristian Valley								1277											Anisien		(?)	Apiculatisporites		sp. A		?	Apiculatisporites		sp.	spore	6	x	x
Antonescu	1970	Romania	Brașov County	Cristian Valley								1277											Anisien			Aratrisporites		(saturnii + parvispinosum)			Aratrisporites		spp.	spore	6
Antonescu	1970	Romania	Brașov County	Cristian Valley								1277											Anisien			Calamospora	keuperiana		Mädler 1964		Calamospora	keuperiana		spore	6
Antonescu	1970	Romania	Brașov County	Cristian Valley								1277											Anisien			Calamospora	tener		(Leschik 1955) Mädler 1964		Calamospora	tener		spore	6
Antonescu	1970	Romania	Brașov County	Cristian Valley								1277											Anisien		cf.	Carnisporites		sp.		cf.	Carnisporites		sp.	spore	6	x	x
Antonescu	1970	Romania	Brașov County	Cristian Valley								1277											Anisien			Carnisporites	hercynicus		Mädler 1964		Retusotriletes	hercynicus		spore	6
Antonescu	1970	Romania	Brașov County	Cristian Valley								1277											Anisien			Caytonipollenites	pallidus		(Reissinger) Couper 1958		Vitreisporites	pallidus		pollen	6
Antonescu	1970	Romania	Brașov County	Cristian Valley								1277											Anisien			Chordasporites	magnus		Klaus 1964		Chordasporites	magnus		pollen	6
Antonescu	1970	Romania	Brașov County	Cristian Valley								1277											Anisien			Chordasporites	singulichorda	cf.	Klaus 1960		Chordasporites	singulichorda	cf.	pollen	6
Antonescu	1970	Romania	Brașov County	Cristian Valley								1277											Anisien			Christianisporites	triangulatus		Antonescu		Cristianisporites	triangulatus		pollen	6
Antonescu	1970	Romania	Brașov County	Cristian Valley								1277											Anisien		cf.	Classopollis		sp.		cf.	Classopollis		sp.	pollen	6	x	x
Antonescu	1970	Romania	Brașov County	Cristian Valley								1277											Anisien			Conbaculatisporites	baculatus		Bharadwaj & Singh 1963		Conbaculatisporites	baculatus		spore	6
Antonescu	1970	Romania	Brașov County	Cristian Valley								1277											Anisien			Concentricisporites	nevesi		sp. nov.		Concentricisporites	nevesii		spore	6
Antonescu	1970	Romania	Brașov County	Cristian Valley								1277											Anisien			Concentricisporites	plurianulatus		Antonescu		Concentricisporites	plurianulatus		spore	6
Antonescu	1970	Romania	Brașov County	Cristian Valley								1277											Anisien			Cycadopites		(sp. R + sp.)			Cycadopites		spp.	pollen	6
Antonescu	1970	Romania	Brașov County	Cristian Valley								1277											Anisien			Dictyophyllidites	mortoni		(De Jersey 1959) Playford & Dettmann 1965		Dictyophyllidites	mortonii		spore	6
Antonescu	1970	Romania	Brașov County	Cristian Valley								1277											Anisien			Falcisporites	snopkove	cf.	Visscher 1966		Falcisporites	snopkovae	cf.	pollen	6
Antonescu	1970	Romania	Brașov County	Cristian Valley								1277											Anisien		cf.	Gardenasporites	oberrauchi		Klaus 1963		Gardenasporites	oberrauchii		pollen	6
Antonescu	1970	Romania	Brașov County	Cristian Valley								1277											Anisien			Ilinites		(kosankei + chitonoides)			Illinites		spp.	pollen	6
Antonescu	1970	Romania	Brașov County	Cristian Valley								1277											Anisien			Krauselisporites	cuspidus		Balme 1963		Kraeuselisporites	cuspidus		spore	6
Antonescu	1970	Romania	Brașov County	Cristian Valley								1277											Anisien			Lapposisporites		(lapposus+loricatus)			Lapposisporites		spp.	spore	6
Antonescu	1970	Romania	Brașov County	Cristian Valley								1277											Anisien			Leiotriletes	adrienniformis		Nilsson 1958		Leiotriletes	adrienniformis		spore	6
Antonescu	1970	Romania	Brașov County	Cristian Valley								1277											Anisien			Lycopodiacidites	kueperii		Klaus 1960		Lycopodiacidites	kuepperi		spore	6
Antonescu	1970	Romania	Brașov County	Cristian Valley								1277											Anisien			Monosulcites	minimus		Cookson 1947		Monosulcites	minimus		pollen	6
Antonescu	1970	Romania	Brașov County	Cristian Valley								1277											Anisien			Ovalipollis	lunzensis		Klaus 1960		Ovalipollis	ovalis		pollen	6
Antonescu	1970	Romania	Brașov County	Cristian Valley								1277											Anisien			Punctatisporites		sp.			Punctatisporites		sp.	spore	6
Antonescu	1970	Romania	Brașov County	Cristian Valley								1277											Anisien			Scabratisporites	scabratus		Visscher 1966		Scabratisporites	scabratus		spore	6
Antonescu	1970	Romania	Brașov County	Cristian Valley								1277											Anisien			Stereisporites		(Subfg. A + sculptisporis)			Stereisporites			spore	6	x
Antonescu	1970	Romania	Brașov County	Cristian Valley								1277											Anisien			Todisporites	major		Couper 1958		Todisporites	major		spore	6
Antonescu	1970	Romania	Brașov County	Cristian Valley								1277											Anisien			Todisporites	minor		Couper 1958		Todisporites	minor		spore	6
Antonescu	1970	Romania	Brașov County	Cristian Valley								1277											Anisien		cf.	Triadispora	crassa		Klaus 1964		Triadispora	crassa		pollen	6
Antonescu	1970	Romania	Brașov County	Cristian Valley								1277											Anisien			Umbrososaccus	hyalinus		Mädler 1964		Platysaccus	hyalinus		pollen	6
Antonescu	1970	Romania	Brașov County	Cristian Valley								1277											Anisien			Umbrososaccus	keuperianus		Mädler 1964		Umbrososaccus	keuperianus		pollen	6
Antonescu	1970	Romania	Brașov County	Cristian Valley								1277											Anisien			Verrucosisporites		(applanatus+morulae+krempii+remyanus)		?	Verrucosisporites		spp.	spore	6	x
Antonescu	1970	Romania	Brașov County	Cristian Valley								1277											Anisien			Voltziaceaesporites	heteromorpha		Klaus 1964		Voltziaceaesporites	heteromorpha		pollen	6
Antonescu	1970	Romania	Brașov County	Cristian Valley																			Anisien		Spore à cingulum, non identifié			type 1							6		x
Antonescu	1970	Romania	Brașov County	Cristian Valley																			Anisien		Spore à cingulum, non identifié			type 2							6		x
Antonescu	1970	Romania	Brașov County	Cristian Valley																			Anisien		(?)	Apiculatisporites		sp. B		?	Apiculatisporites		sp.	spore	6	x	x
Antonescu	1970	Romania	Brașov County	Cristian Valley																			Anisien			Aratrisporites	parvispinosum		Leschik 1955		Aratrisporites	parvispinosus		spore	6
Antonescu	1970	Romania	Brașov County	Cristian Valley																			Anisien			Aratrisporites	saturnii		(Thiergart) Mädler 1964		Aratrisporites	saturni		spore	6
Antonescu	1970	Romania	Brașov County	Cristian Valley																			Anisien			Calamospora		sp. A			Calamospora		sp.	spore	6
Antonescu	1970	Romania	Brașov County	Cristian Valley																			Anisien			Cerebropollenites	mesozoicus		(Couper) Nilsson 1958		Cerebropollenites	mesozoicus		pollen	6
Antonescu	1970	Romania	Brașov County	Cristian Valley																			Anisien			Ciclotriletes	oligogranifer		Mädler 1964		Cyclotriletes	oligogranifer		spore	6
Antonescu	1970	Romania	Brașov County	Cristian Valley																			Anisien			Concavisporites	toralis		(Leschik) Nilsson 1958		Concavisporites	toralis		spore	6
Antonescu	1970	Romania	Brașov County	Cristian Valley																			Anisien		cf.	Concavisporites		sp.		cf.	Concavisporites		sp.	spore	6	x	x
Antonescu	1970	Romania	Brașov County	Cristian Valley																			Anisien			Convolutispora	mellita	cf.	Hoffmeister, Staplin & Malloy 1955		Convolutispora	mellita	cf.	spore	6
Antonescu	1970	Romania	Brașov County	Cristian Valley																			Anisien		cf.	Convolutispora		sp.		cf.	Convolutispora		sp.	spore	6	x	x
Antonescu	1970	Romania	Brașov County	Cristian Valley																			Anisien			Cosmosporites	elegans		Nilsson 1958		Cosmosporites	elegans		spore	6
Antonescu	1970	Romania	Brașov County	Cristian Valley																			Anisien		cf.	Cristatisaccus	cristatus		Mädler 1964		Cristatisaccus	cristatus		pollen	6
Antonescu	1970	Romania	Brașov County	Cristian Valley																			Anisien			Cycadopites		sp.			Cycadopites		sp.	pollen	6
Antonescu	1970	Romania	Brașov County	Cristian Valley																			Anisien			Cycadopites		sp. R			Cycadopites		sp.	pollen	6
Antonescu	1970	Romania	Brașov County	Cristian Valley																			Anisien			Cycadopites	potoniei		Bharadwaj & Singh 1963		Cycadopites	potoniei		pollen	6
Antonescu	1970	Romania	Brașov County	Cristian Valley																			Anisien		cf.	Cycadopites		sp.		cf.	Cycadopites		sp.	pollen	6	x	x
Antonescu	1970	Romania	Brașov County	Cristian Valley																			Anisien		cf.	Cythidites	australis		Couper 1953		Cyathidites	australis		spore	6
Antonescu	1970	Romania	Brașov County	Cristian Valley																			Anisien		?	Deltoidospora	helicoidalis		Jansonius 1962		Deltoidospora	helicoidalis		spore	6
Antonescu	1970	Romania	Brașov County	Cristian Valley																			Anisien			Densosporites		sp.			Densosporites		sp.	spore	6
Antonescu	1970	Romania	Brașov County	Cristian Valley																			Anisien		cf.	Densosporites		sp.		cf.	Densosporites		sp.	spore	6	x	x
Antonescu	1970	Romania	Brașov County	Cristian Valley																			Anisien			Dictyophyllidites	surangei		Bharadwaj & Singh 1963		Dictyophyllidites	surangei		spore	6
Antonescu	1970	Romania	Brașov County	Cristian Valley																			Anisien		(?)	Dulhuntispora	minuta		Jansonius 1962		Dulhuntyispora	minuta		spore	6
Antonescu	1970	Romania	Brașov County	Cristian Valley																			Anisien			Fimbriaesporites	fimbriatus	cf.	Singh 1964		Fimbriaesporites	fimbriatus	cf.	pollen	6
Antonescu	1970	Romania	Brașov County	Cristian Valley																			Anisien			Ilinites	chitonoides		Klaus 1964		Illinites	chitonoides		pollen	6
Antonescu	1970	Romania	Brașov County	Cristian Valley																			Anisien			Ilinites	kosankei		Klaus 1964		Illinites	kosankei		pollen	6
Antonescu	1970	Romania	Brașov County	Cristian Valley																			Anisien			Klausipollenites	schaubergeri		(Potonié & Klaus) Jansonius 1962		Klausipollenites	schaubergeri		pollen	6
Antonescu	1970	Romania	Brașov County	Cristian Valley																			Anisien		cf.	Krauselisporites	saeptatus		Balme 1963		Kraeuselisporites	saeptatus		spore	6
Antonescu	1970	Romania	Brașov County	Cristian Valley																			Anisien			Lapposisporites	villosus		Visscher 1966		Lapposisporites	villosus		spore	6
Antonescu	1970	Romania	Brașov County	Cristian Valley																			Anisien			Leiotriletes	adnantoides		Potonié & Kremp 1955		Granulatisporites	adnatoides		spore	6
Antonescu	1970	Romania	Brașov County	Cristian Valley																			Anisien			Leiotriletes	gulaferus	cf.	Potonié & Kremp 1955		Leiotriletes	gulaferus	cf.	spore	6
Antonescu	1970	Romania	Brașov County	Cristian Valley																			Anisien		cf.	Limitisporites		sp.		cf.	Limitisporites		sp.	pollen	6	x	x
Antonescu	1970	Romania	Brașov County	Cristian Valley																			Anisien			Lycopodiacidites	minor	cf.	Schultz 1966		Lycopodiacidites	minor	cf.	spore	6
Antonescu	1970	Romania	Brașov County	Cristian Valley																			Anisien			Microcachrydites	doubingeri	cf.	Klaus 1964		Protodiploxypinus	doubingeri	cf.	pollen	6
Antonescu	1970	Romania	Brașov County	Cristian Valley																			Anisien			Microcachrydites	fastidioides		(Jansonius) Klaus 1964		Protodiploxypinus	fastidiosus		pollen	6
Antonescu	1970	Romania	Brașov County	Cristian Valley																			Anisien			Microreticulatisporites	opacus		(Leschik) Klaus 1960		Microreticulatisporites	opacus		spore	6
Antonescu	1970	Romania	Brașov County	Cristian Valley																			Anisien		cf.	Nuskoisporites		sp.		?	Nuskoisporites		sp.	pollen	6	x	x
Antonescu	1970	Romania	Brașov County	Cristian Valley																			Anisien			Paravesicaspora	planderovae		Visscher 1966		Paravesicaspora	planderovae		pollen	6
Antonescu	1970	Romania	Brașov County	Cristian Valley																			Anisien			Protohaploxipinus		sp.		?	Protohaploxypinus		sp.	pollen	6	x
Antonescu	1970	Romania	Brașov County	Cristian Valley																			Anisien			Punctatisporites		sp.			Punctatisporites		sp.	spore	6
Antonescu	1970	Romania	Brașov County	Cristian Valley																			Anisien			Punctatisporites	triassicus		Schultz 1964		Punctatisporites	triassicus		spore	6
Antonescu	1970	Romania	Brașov County	Cristian Valley																			Anisien		cf.	Punctatisporites		sp.		cf.	Punctatisporites		sp.	spore	6	x	x
Antonescu	1970	Romania	Brașov County	Cristian Valley																			Anisien			Retusotriletes	simplex		Naumova 1953		Retusotriletes	simplex		spore	6
Antonescu	1970	Romania	Brașov County	Cristian Valley																			Anisien			Rugulatisporites	mesozoicus		Mädler 1964		Rugulatisporites	mesozoicus		spore	6
Antonescu	1970	Romania	Brașov County	Cristian Valley																			Anisien			Spinotriletes		sp.			Spinotriletes		sp.	spore	6
Antonescu	1970	Romania	Brașov County	Cristian Valley																			Anisien			Stereisporites		subformgenre A (?)			Stereisporites			spore	6
Antonescu	1970	Romania	Brașov County	Cristian Valley																			Anisien			Stereisporites		subformgenre B (?)			Stereisporites			spore	6
Antonescu	1970	Romania	Brașov County	Cristian Valley																			Anisien		cf.	Stereisporites		sp.		cf.	Stereisporites		sp.	spore	6	x	x
Antonescu	1970	Romania	Brașov County	Cristian Valley																			Anisien		cf. (Diclosporis)	Stereisporites	bicollateralis		(Rogolska 1956) Schultz 1966	cf. (Diclosporis)	Stereisporites	bicollateralis		spore	6			x
Antonescu	1970	Romania	Brașov County	Cristian Valley																			Anisien		cf. (Sculptisporis)	Stereisporites			Döring & Schultz 1966	cf. (Sculptisporis)	Stereisporites			spore	6		x
Antonescu	1970	Romania	Brașov County	Cristian Valley																			Anisien			Striatites	minor		Klaus 1963		Protohaploxypinus	minor		pollen	6
Antonescu	1970	Romania	Brașov County	Cristian Valley																			Anisien			Striatites		sp.		?	Striatites		sp.	pollen	6	x
Antonescu	1970	Romania	Brașov County	Cristian Valley																			Anisien		cf.	Strotersporites		sp.		?	Strotersporites		sp.	pollen	6	x	x
Antonescu	1970	Romania	Brașov County	Cristian Valley																			Anisien			Sulcatisporites		sp.		?	Sulcatisporites		sp.	pollen	6	x
Antonescu	1970	Romania	Brașov County	Cristian Valley																			Anisien			Taeniepollenites	discrepans	cf.	Visscher 1966		Lunatisporites	(Taeniaepollenites) discrepans	cf.	pollen	6
Antonescu	1970	Romania	Brașov County	Cristian Valley																			Anisien			Taeniesporites		sp. V		?	Lunatisporites		sp.	pollen	6	x
Antonescu	1970	Romania	Brașov County	Cristian Valley																			Anisien			Taeniesporites	albertae		Jansonius 1962		Lunatisporites	albertae		pollen	6
Antonescu	1970	Romania	Brașov County	Cristian Valley																			Anisien		(?)	Toroisporites	atavus		Reinhardt 1964		Toroisporis	atavus		spore	6
Antonescu	1970	Romania	Brașov County	Cristian Valley																			Anisien			Valamisporites	descretus		Bharadwaj & Venkatachala 1962		Velamisporites	descretus		spore	6
Antonescu	1970	Romania	Brașov County	Cristian Valley																			Anisien			Verrucosisporites	applanatus		Mädler 1964		Verrucosisporites	applanatus		spore	6
Antonescu	1970	Romania	Brașov County	Cristian Valley																			Anisien			Verrucosisporites	krempii		Mädler 1964		Verrucosisporites	krempii		spore	6
Antonescu	1970	Romania	Brașov County	Cristian Valley																			Anisien			Verrucosisporites	morulae		Klaus 1960		Verrucosisporites	morulae		spore	6
Antonescu	1970	Romania	Brașov County	Cristian Valley																			Anisien			Verrucosisporites	remyanus		Mädler 1964		Verrucosisporites	remyanus		spore	6
Antonescu	1970	Romania	Brașov County	Cristian Valley																			Anisien			Verrucosisporites	thuringiacus		Mädler 1964		Verrucosisporites	thuringiacus		spore	6
Antonescu	1970	Romania	Brașov County	Cristian Valley																			Anisien		cf.	Vesicaspora		sp.	Schemel 1951	?	Vesicaspora		sp.	pollen	6	x	x
Antonescu	1970	Romania	Brașov County	Cristian Valley																			Anisien		cf.	Virkkipollenites	obscurus		Lele 1964		Virkkipollenites	obscurus		pollen	6
Antonescu	1970	Romania	Brașov County	Cristian Valley																			Anisien			Vittatina	minima	cf.	Jansonius 1962		Vittatina	minima	cf.	pollen	6
Antonescu	1970	Romania	Brașov County	Cristian Valley																			Anisien		cf.	Vittatina	costabilis		Wilson 1962		Vittatina	costabilis		pollen	6
Antonescu	1970	Romania	Brașov County	Cristian Valley																			Anisien			Zonotriletes	rotundus		Samoilovici 1953		Zonotriletes	rotundus		spore	6
Antonescu	1970	Romania	Brașov County																				Ladinian		Spore à cingulum, non identifié			type 1							7		x
Balme	1970	Pakistan	Surghar and Salt ranges			Amb		Lower Productus limestone														Lower Permian	Artinskian			Acanthotriletes	tereteangulatus		Balme and Hennelly, 1956		Acanthotriletes	tereteangulatus		spore	1
Balme	1970	Pakistan	Surghar and Salt ranges			Wargal Limestone		Middle Productus Limestone														Lower-Upper Permian	Guadalupian			Acanthotriletes	tereteangulatus		Balme and Hennelly, 1956		Acanthotriletes	tereteangulatus		spore	1
Balme	1970	Pakistan	Surghar and Salt ranges			Amb		Lower Productus limestone														Lower Permian	Artinskian			Alisporites	tenuicorpus		Balme, 1970		Alisporites	tenuicorpus		pollen	1
Balme	1970	Pakistan	Surghar and Salt ranges			Wargal Limestone		Middle Productus Limestone														Lower-Upper Permian	Guadalupian			Alisporites	tenuicorpus		Balme, 1970		Alisporites	tenuicorpus		pollen	1
Balme	1970	Pakistan	Surghar and Salt ranges			Amb		Lower Productus limestone														Lower Permian	Artinskian			Camptotriletes	warchianus		Balme, 1970		Camptotriletes	warchianus		spore	1
Balme	1970	Pakistan	Surghar and Salt ranges			Amb		Lower Productus limestone														Lower Permian	Artinskian			Corisaccites	alutas		Venkatachala and Kar, 1966		Corisaccites	alutas		pollen	1
Balme	1970	Pakistan	Surghar and Salt ranges			Amb		Lower Productus limestone														Lower Permian	Artinskian			Cycadopites	follicularis		Wilson and Webster, 1946		Cycadopites	follicularis		pollen	1
Balme	1970	Pakistan	Surghar and Salt ranges			Wargal Limestone		Middle Productus Limestone														Lower-Upper Permian	Guadalupian			Cycadopites	follicularis		Wilson and Webster, 1946		Cycadopites	follicularis		pollen	1
Balme	1970	Pakistan	Surghar and Salt ranges			Amb		Lower Productus limestone														Lower Permian	Artinskian			Falcisporites	nuthallensis		(Clarke, 1965b) Balme, 1970		Falcisporites	nuthallensis		pollen	1
Balme	1970	Pakistan	Surghar and Salt ranges			Wargal Limestone		Middle Productus Limestone														Lower-Upper Permian	Guadalupian			Falcisporites	nuthallensis		(Clarke, 1965b) Balme, 1970		Falcisporites	nuthallensis		pollen	1
Balme	1970	Pakistan	Surghar and Salt ranges			Amb		Lower Productus limestone														Lower Permian	Artinskian			Guttulapollenites	hannonicus		Goubin, 1965		Guttulapollenites	hannonicus		pollen	1
Balme	1970	Pakistan	Surghar and Salt ranges			Wargal Limestone		Middle Productus Limestone														Lower-Upper Permian	Guadalupian			Guttulapollenites	hannonicus		Goubin, 1965		Guttulapollenites	hannonicus		pollen	1
Balme	1970	Pakistan	Surghar and Salt ranges			Amb		Lower Productus limestone														Lower Permian	Artinskian			Hamiapollenites	insolitus		(Bharadwaj and Salujha, 1964) Balme, 1970		Hamiapollenites	insolitus		pollen	1
Balme	1970	Pakistan	Surghar and Salt ranges			Amb		Lower Productus limestone														Lower Permian	Artinskian			Leiotriletes	adnatus	cf.	(Kosanke, 1950) Potonié and Kremp, 1955		Leiotriletes	adnatus	cf.	spore	1
Balme	1970	Pakistan	Surghar and Salt ranges			Wargal Limestone		Middle Productus Limestone														Lower-Upper Permian	Guadalupian			Leiotriletes	adnatus	cf.	(Kosanke, 1950) Potonié and Kremp, 1955		Leiotriletes	adnatus	cf.	spore	1
Balme	1970	Pakistan	Surghar and Salt ranges			Amb		Lower Productus limestone														Lower Permian	Artinskian			Lophotriletes	novicus		Singh, 1964		Lophotriletes	novicus		spore	1
Balme	1970	Pakistan	Surghar and Salt ranges			Wargal Limestone		Middle Productus Limestone														Lower-Upper Permian	Guadalupian			Lophotriletes	novicus		Singh, 1964		Lophotriletes	novicus		spore	1
Balme	1970	Pakistan	Surghar and Salt ranges			Amb		Lower Productus limestone														Lower Permian	Artinskian			Lueckisporites	singhii		Balme, 1970		Lueckisporites	singhii		pollen	1
Balme	1970	Pakistan	Surghar and Salt ranges			Wargal Limestone		Middle Productus Limestone														Lower-Upper Permian	Guadalupian			Lueckisporites	singhii		Balme, 1970		Lueckisporites	singhii		pollen	1
Balme	1970	Pakistan	Surghar and Salt ranges			Wargal Limestone		Middle Productus Limestone														Lower-Upper Permian	Guadalupian			Lueckisporites	virkkiae		Potonié and Klaus, 1954		Lueckisporites	virkkiae		pollen	1
Balme	1970	Pakistan	Surghar and Salt ranges			Amb		Lower Productus limestone														Lower Permian	Artinskian			Paravittatina	lucifer		(Bharadwaj and Salujha, 1964) Balme, 1970		Weylandites	lucifer		pollen	1
Balme	1970	Pakistan	Surghar and Salt ranges			Wargal Limestone		Middle Productus Limestone														Lower-Upper Permian	Guadalupian			Paravittatina	lucifer		(Bharadwaj and Salujha, 1964) Balme, 1970		Weylandites	lucifer		pollen	1
Balme	1970	Pakistan	Surghar and Salt ranges			Amb		Lower Productus limestone														Lower Permian	Artinskian			Pinuspollenites	thoracatus		Balme, 1970		Pinuspollenites	thoracatus		pollen	1
Balme	1970	Pakistan	Surghar and Salt ranges			Wargal Limestone		Middle Productus Limestone														Lower-Upper Permian	Guadalupian			Pinuspollenites	thoracatus		Balme, 1970		Pinuspollenites	thoracatus		pollen	1
Balme	1970	Pakistan	Surghar and Salt ranges			Amb		Lower Productus limestone														Lower Permian	Artinskian			Plicatipollenites	indicus		Lele, 1964		Plicatipollenites	indicus		pollen	1
Balme	1970	Pakistan	Surghar and Salt ranges			Amb		Lower Productus limestone														Lower Permian	Artinskian			Potonieisporites	novicus		Bharadwaj, 1954		Potonieisporites	novicus		pollen	1
Balme	1970	Pakistan	Surghar and Salt ranges			Wargal Limestone		Middle Productus Limestone														Lower-Upper Permian	Guadalupian			Potonieisporites	novicus		Bharadwaj, 1954		Potonieisporites	novicus		pollen	1
Balme	1970	Pakistan	Surghar and Salt ranges			Amb		Lower Productus limestone														Lower Permian	Artinskian			Protohaploxypinus	diagonalis		Balme, 1970		Protohaploxypinus	diagonalis		pollen	1
Balme	1970	Pakistan	Surghar and Salt ranges			Wargal Limestone		Middle Productus Limestone														Lower-Upper Permian	Guadalupian			Protohaploxypinus	diagonalis		Balme, 1970		Protohaploxypinus	diagonalis		pollen	1
Balme	1970	Pakistan	Surghar and Salt ranges			Amb		Lower Productus limestone														Lower Permian	Artinskian			Protohaploxypinus	goraiensis		(Potonié and Lele, 1961) Hart, 1964		Protohaploxypinus	goraiensis		pollen	1
Balme	1970	Pakistan	Surghar and Salt ranges			Wargal Limestone		Middle Productus Limestone														Lower-Upper Permian	Guadalupian			Protohaploxypinus	goraiensis		(Potonié and Lele, 1961) Hart, 1964		Protohaploxypinus	goraiensis		pollen	1
Balme	1970	Pakistan	Surghar and Salt ranges			Amb		Lower Productus limestone														Lower Permian	Artinskian			Protohaploxypinus	limpidus		(Balme and Hennelly, 1955) Balme and Playford, 1968		Protohaploxypinus	limpidus		pollen	1
Balme	1970	Pakistan	Surghar and Salt ranges			Wargal Limestone		Middle Productus Limestone														Lower-Upper Permian	Guadalupian			Protohaploxypinus	limpidus		(Balme and Hennelly, 1955) Balme and Playford, 1968		Protohaploxypinus	limpidus		pollen	1
Balme	1970	Pakistan	Surghar and Salt ranges			Amb		Lower Productus limestone														Lower Permian	Artinskian			Protohaploxypinus	varius		(Bharadwaj, 1962) Balme, 1970		Protohaploxypinus	varius		pollen	1
Balme	1970	Pakistan	Surghar and Salt ranges			Wargal Limestone		Middle Productus Limestone														Lower-Upper Permian	Guadalupian			Protohaploxypinus	varius		(Bharadwaj, 1962) Balme, 1970		Protohaploxypinus	varius		pollen	1
Balme	1970	Pakistan	Surghar and Salt ranges			Wargal Limestone		Middle Productus Limestone														Lower-Upper Permian	Guadalupian			Punctatosporites	minutus	cf.	Ibrahim, 1933		Punctatosporites	minutus	cf.	spore	1
Balme	1970	Pakistan	Surghar and Salt ranges			Amb		Lower Productus limestone														Lower Permian	Artinskian			Pyramidosporites	racemosus		Balme, 1970		Pyramidosporites	racemosus		spore	1
Balme	1970	Pakistan	Surghar and Salt ranges			Amb		Lower Productus limestone														Lower Permian	Artinskian			Quadrisporites	horridus		Hennelly, 1958		Quadrisporites	horridus		alga?	1		x
Balme	1970	Pakistan	Surghar and Salt ranges			Amb		Lower Productus limestone														Lower Permian	Artinskian			Reticuloidosporites	warchianus		Balme, 1970		Reticuloidosporites	warchianus		spore	1
Balme	1970	Pakistan	Surghar and Salt ranges			Amb		Lower Productus limestone														Lower Permian	Artinskian			Striatopodocarpites	cancellatus		(Balme and Hennelly, 1955) Hart, 1964		Striatopodocarpites	cancellatus		pollen	1
Balme	1970	Pakistan	Surghar and Salt ranges			Amb		Lower Productus limestone														Lower Permian	Artinskian			Striatopodocarpites	pantii		(Jansonius, 1962) Balme, 1970		Striatopodocarpites	pantii		pollen	1
Balme	1970	Pakistan	Surghar and Salt ranges			Amb		Lower Productus limestone														Lower Permian	Artinskian			Striatopodocarpites	rarus		(Bharadwaj and Salujha, 1964) Balme, 1970		Striatopodocarpites	rarus		pollen	1
Balme	1970	Pakistan	Surghar and Salt ranges			Amb		Lower Productus limestone														Lower Permian	Artinskian			Sulcatisporites	nilssoni		Balme, 1970		Sulcatisporites	nilssoni		pollen	1
Balme	1970	Pakistan	Surghar and Salt ranges			Amb		Lower Productus limestone														Lower Permian	Artinskian			Sulcatisporites	ovatus		(Balme and Hennelly, 1955) Bharadwaj, 1962		Sulcatisporites	ovatus		pollen	1
Balme	1970	Pakistan	Surghar and Salt ranges			Wargal Limestone		Middle Productus Limestone														Lower-Upper Permian	Guadalupian			Sulcatisporites	ovatus		(Balme and Hennelly, 1955) Bharadwaj, 1962		Sulcatisporites	ovatus		pollen	1
Balme	1970	Pakistan	Surghar and Salt ranges			Amb		Lower Productus limestone														Lower Permian	Artinskian			Verrucosisporites	planiverrucatus	cf.	Imgrund, 1960		Verrucosisporites	planiverrucatus	cf.	spore	1
Balme	1970	Pakistan	Surghar and Salt ranges			Amb		Lower Productus limestone														Lower Permian	Artinskian			Vitreisporites	pallidus		(Reissinger, 1940) Nilsson, 1958		Vitreisporites	pallidus		pollen	1
Balme	1970	Pakistan	Surghar and Salt ranges			Chhidru		Upper Productus Limestone (pars)														Upper Permian	Chhidruan			Acanthotriletes	tereteangulatus		Balme and Hennelly, 1956		Acanthotriletes	tereteangulatus		spore	3
Balme	1970	Pakistan	Surghar and Salt ranges			Chhidru		Upper Productus Limestone (pars)														Upper Permian	Chhidruan			Alisporites	tenuicorpus		Balme, 1970		Alisporites	tenuicorpus		pollen	3
Balme	1970	Pakistan	Surghar and Salt ranges			Chhidru		Upper Productus Limestone (pars)														Upper Permian	Chhidruan			Calamospora	landiana		Balme, 1970		Calamospora	landiana		spore	3
Balme	1970	Pakistan	Surghar and Salt ranges			Chhidru		Upper Productus Limestone (pars)														Upper Permian	Chhidruan			Camptotriletes	warchianus		Balme, 1970		Camptotriletes	warchianus		spore	3
Balme	1970	Pakistan	Surghar and Salt ranges			Chhidru		Upper Productus Limestone (pars)														Upper Permian	Chhidruan			Cedripites	priscus		Balme, 1970		Cedripites	priscus		pollen	3
Balme	1970	Pakistan	Surghar and Salt ranges			Chhidru		Upper Productus Limestone (pars)														Upper Permian	Chhidruan			Cycadopites	follicularis		Wilson and Webster, 1946		Cycadopites	follicularis		pollen	3
Balme	1970	Pakistan	Surghar and Salt ranges			Chhidru		Upper Productus Limestone (pars)														Upper Permian	Chhidruan			Densipollenites	indicus		Bharadwaj, 1962		Densipollenites	indicus		pollen	3
Balme	1970	Pakistan	Surghar and Salt ranges			Chhidru		Upper Productus Limestone (pars)														Upper Permian	Chhidruan			Densoisporites	complicatus		Balme, 1970		Densoisporites	complicatus		spore	3
Balme	1970	Pakistan	Surghar and Salt ranges			Chhidru		Upper Productus Limestone (pars)														Upper Permian	Chhidruan			Densoisporites	playfordi		(Balme, 1963) Playford, 1965		Densoisporites	playfordii		spore	3
Balme	1970	Pakistan	Surghar and Salt ranges			Chhidru		Upper Productus Limestone (pars)														Upper Permian	Chhidruan			Ephedripites		sp.			Ephedripites		sp.	pollen	3
Balme	1970	Pakistan	Surghar and Salt ranges			Chhidru		Upper Productus Limestone (pars)														Upper Permian	Chhidruan			Falcisporites	nuthallensis		(Clarke, 1965b) Balme, 1970		Falcisporites	nuthallensis		pollen	3
Balme	1970	Pakistan	Surghar and Salt ranges			Chhidru		Upper Productus Limestone (pars)														Upper Permian	Chhidruan			Falcisporites	stabilis		Balme, 1970		Falcisporites	stabilis		pollen	3
Balme	1970	Pakistan	Surghar and Salt ranges			Chhidru		Upper Productus Limestone (pars)														Upper Permian	Chhidruan		?	Fimbriaesporites		sp.		?	Fimbriaesporites		sp.	pollen	3	x	x
Balme	1970	Pakistan	Surghar and Salt ranges			Chhidru		Upper Productus Limestone (pars)														Upper Permian	Chhidruan			Gnetaceaepollenites	sinuosus		(Balme and Hennelly, 1956a) Bharadwaj, 1962		Praecolpatites	sinuosus		pollen	3
Balme	1970	Pakistan	Surghar and Salt ranges			Chhidru		Upper Productus Limestone (pars)														Upper Permian	Chhidruan			Guthoerlisporites	cancellosus		Playford and Dettmann, 1965		Playfordiaspora	crenulata		pollen	3
Balme	1970	Pakistan	Surghar and Salt ranges			Chhidru		Upper Productus Limestone (pars)														Upper Permian	Chhidruan			Guttulapollenites	hannonicus		Goubin, 1965		Guttulapollenites	hannonicus		pollen	3
Balme	1970	Pakistan	Surghar and Salt ranges			Chhidru		Upper Productus Limestone (pars)														Upper Permian	Chhidruan			Inaperturopollenites	nebulosus		Balme, 1970		Inaperturopollenites	nebulosus		pollen	3
Balme	1970	Pakistan	Surghar and Salt ranges			Chhidru		Upper Productus Limestone (pars)														Upper Permian	Chhidruan			Indospora	clara		Bharadwaj, 1962		Indospora	clara		spore	3
Balme	1970	Pakistan	Surghar and Salt ranges			Chhidru		Upper Productus Limestone (pars)														Upper Permian	Chhidruan			Iraqispora	labrata		Singh, 1964		Iraqispora	labrata		spore	3
Balme	1970	Pakistan	Surghar and Salt ranges			Chhidru		Upper Productus Limestone (pars)														Upper Permian	Chhidruan			Klausipollenites	schaubergeri		(Potonié and Klaus, 1954) Klaus, 1963		Klausipollenites	schaubergeri		pollen	3
Balme	1970	Pakistan	Surghar and Salt ranges			Chhidru		Upper Productus Limestone (pars)														Upper Permian	Chhidruan			Kraeuselisporites	cuspidus		Balme, 1963		Kraeuselisporites	cuspidus		spore	3
Balme	1970	Pakistan	Surghar and Salt ranges			Chhidru		Upper Productus Limestone (pars)														Upper Permian	Chhidruan			Kraeuselisporites	rallus		Balme, 1970		Kraeuselisporites	rallus		spore	3
Balme	1970	Pakistan	Surghar and Salt ranges			Chhidru		Upper Productus Limestone (pars)														Upper Permian	Chhidruan			Kraeuselisporites	wargalensis		Balme, 1970		Kraeuselisporites	wargalensis		spore	3
Balme	1970	Pakistan	Surghar and Salt ranges			Chhidru		Upper Productus Limestone (pars)														Upper Permian	Chhidruan			Laevigatisporites	callosus		Balme, 1970		Laevigatosporites	callosus		megaspore	3
Balme	1970	Pakistan	Surghar and Salt ranges			Chhidru		Upper Productus Limestone (pars)														Upper Permian	Chhidruan			Leiotriletes	adnatus	cf.	(Kosanke, 1950) Potonié and Kremp, 1955		Leiotriletes	adnatus	cf.	spore	3
Balme	1970	Pakistan	Surghar and Salt ranges			Chhidru		Upper Productus Limestone (pars)														Upper Permian	Chhidruan			Lophotriletes	novicus		Singh, 1964		Lophotriletes	novicus		spore	3
Balme	1970	Pakistan	Surghar and Salt ranges			Chhidru		Upper Productus Limestone (pars)														Upper Permian	Chhidruan			Lueckisporites	singhii		Balme, 1970		Lueckisporites	singhii		pollen	3
Balme	1970	Pakistan	Surghar and Salt ranges			Chhidru		Upper Productus Limestone (pars)														Upper Permian	Chhidruan			Lueckisporites	virkkiae		Potonié and Klaus, 1954		Lueckisporites	virkkiae		pollen	3
Balme	1970	Pakistan	Surghar and Salt ranges			Chhidru		Upper Productus Limestone (pars)														Upper Permian	Chhidruan			Lundbladispora	obsoleta		Balme, 1970		Lundbladispora	obsoleta		spore	3
Balme	1970	Pakistan	Surghar and Salt ranges			Chhidru		Upper Productus Limestone (pars)														Upper Permian	Chhidruan			Lunulasporites	vulgaris		Wilson, 1962		Lunulasporites	vulgaris		spore	3
Balme	1970	Pakistan	Surghar and Salt ranges			Chhidru		Upper Productus Limestone (pars)														Upper Permian	Chhidruan			Marsupipollenites	triradiatus		Balme and Hennelly, 1956a		Marsupipollenites	triradiatus		pollen	3
Balme	1970	Pakistan	Surghar and Salt ranges			Chhidru		Upper Productus Limestone (pars)														Upper Permian	Chhidruan			Nevesisporites	fossulatus		Balme, 1970		Limatulasporites	fossulatus		spore	3
Balme	1970	Pakistan	Surghar and Salt ranges			Chhidru		Upper Productus Limestone (pars)														Upper Permian	Chhidruan			Osmundacidites	senectus		Balme, 1963		Osmundacidites	senectus		spore	3
Balme	1970	Pakistan	Surghar and Salt ranges			Chhidru		Upper Productus Limestone (pars)														Upper Permian	Chhidruan			Paravittatina	lucifer		(Bharadwaj and Salujha, 1964) Balme, 1970		Weylandites	lucifer		pollen	3
Balme	1970	Pakistan	Surghar and Salt ranges			Chhidru		Upper Productus Limestone (pars)														Upper Permian	Chhidruan			Pinuspollenites	thoracatus		Balme, 1970		Pinuspollenites	thoracatus		pollen	3
Balme	1970	Pakistan	Surghar and Salt ranges			Chhidru		Upper Productus Limestone (pars)														Upper Permian	Chhidruan			Plicatipollenites	indicus		Lele, 1964		Plicatipollenites	indicus		pollen	3
Balme	1970	Pakistan	Surghar and Salt ranges			Chhidru		Upper Productus Limestone (pars)														Upper Permian	Chhidruan			Polypodiidites		sp.			Polypodiisporites		sp.	spore	3
Balme	1970	Pakistan	Surghar and Salt ranges			Chhidru		Upper Productus Limestone (pars)														Upper Permian	Chhidruan			Polypodiisporites	mutabilis		Balme, 1970		Polypodiisporites	mutabilis		spore	3
Balme	1970	Pakistan	Surghar and Salt ranges			Chhidru		Upper Productus Limestone (pars)														Upper Permian	Chhidruan			Pretricolpipollenites	bharadwaji		Balme, 1970		Pretricolpipollenites	bharadwajii		pollen	3
Balme	1970	Pakistan	Surghar and Salt ranges			Chhidru		Upper Productus Limestone (pars)														Upper Permian	Chhidruan			Protohaploxypinus	diagonalis		Balme, 1970		Protohaploxypinus	diagonalis		pollen	3
Balme	1970	Pakistan	Surghar and Salt ranges			Chhidru		Upper Productus Limestone (pars)														Upper Permian	Chhidruan			Protohaploxypinus	goraiensis		(Potonié and Lele, 1961) Hart, 1964		Protohaploxypinus	goraiensis		pollen	3
Balme	1970	Pakistan	Surghar and Salt ranges			Chhidru		Upper Productus Limestone (pars)														Upper Permian	Chhidruan			Protohaploxypinus	limpidus		(Balme and Hennelly, 1955) Balme and Playford, 1968		Protohaploxypinus	limpidus		pollen	3
Balme	1970	Pakistan	Surghar and Salt ranges			Chhidru		Upper Productus Limestone (pars)														Upper Permian	Chhidruan			Protohaploxypinus	microcorpus		(Schaarschmidt, 1963) Clarke, 1965b		Protohaploxypinus	microcorpus		pollen	3
Balme	1970	Pakistan	Surghar and Salt ranges			Chhidru		Upper Productus Limestone (pars)														Upper Permian	Chhidruan			Protohaploxypinus	varius		(Bharadwaj, 1962) Balme, 1970		Protohaploxypinus	varius		pollen	3
Balme	1970	Pakistan	Surghar and Salt ranges			Chhidru		Upper Productus Limestone (pars)														Upper Permian	Chhidruan			Punctatosporites	minutus	cf.	Ibrahim, 1933		Punctatosporites	minutus	cf.	spore	3
Balme	1970	Pakistan	Surghar and Salt ranges			Chhidru		Upper Productus Limestone (pars)														Upper Permian	Chhidruan			Quadrisporites	horridus		Hennelly, 1958		Quadrisporites	horridus		alga?	3		x
Balme	1970	Pakistan	Surghar and Salt ranges			Chhidru		Upper Productus Limestone (pars)														Upper Permian	Chhidruan			Reticuloidosporites	warchianus		Balme, 1970		Reticuloidosporites	warchianus		spore	3
Balme	1970	Pakistan	Surghar and Salt ranges			Chhidru		Upper Productus Limestone (pars)														Upper Permian	Chhidruan			Striatopodocarpites	cancellatus		(Balme and Hennelly, 1955) Hart, 1964		Striatopodocarpites	cancellatus		pollen	3
Balme	1970	Pakistan	Surghar and Salt ranges			Chhidru		Upper Productus Limestone (pars)														Upper Permian	Chhidruan			Striatopodocarpites	pantii		(Jansonius, 1962) Balme, 1970		Striatopodocarpites	pantii		pollen	3
Balme	1970	Pakistan	Surghar and Salt ranges			Chhidru		Upper Productus Limestone (pars)														Upper Permian	Chhidruan			Striatopodocarpites	rarus		(Bharadwaj and Salujha, 1964) Balme, 1970		Striatopodocarpites	rarus		pollen	3
Balme	1970	Pakistan	Surghar and Salt ranges			Chhidru		Upper Productus Limestone (pars)														Upper Permian	Chhidruan			Sulcatisporites	ovatus		(Balme and Hennelly, 1955) Bharadwaj, 1962		Sulcatisporites	ovatus		pollen	3
Balme	1970	Pakistan	Surghar and Salt ranges			Chhidru		Upper Productus Limestone (pars)														Upper Permian	Chhidruan			Taeniaesporites	noviaulensis		Leschik, 1956		Lunatisporites	noviaulensis		pollen	3
Balme	1970	Pakistan	Surghar and Salt ranges			Chhidru		Upper Productus Limestone (pars)														Upper Permian	Chhidruan			Tigrisporites	playfordi		de Jersey and Hamilton, 1967		Triplexisporites	playfordii		spore	3
Balme	1970	Pakistan	Surghar and Salt ranges			Chhidru		Upper Productus Limestone (pars)														Upper Permian	Chhidruan			Triquitrites	proratus		Balme, 1970		Triquitrites	proratus		spore	3
Balme	1970	Pakistan	Surghar and Salt ranges			Chhidru		Upper Productus Limestone (pars)														Upper Permian	Chhidruan			Vitreisporites	pallidus		(Reissinger, 1940) Nilsson, 1958		Vitreisporites	pallidus		pollen	3
Balme	1970	Pakistan	Surghar and Salt ranges			Mianwali	Mittiwali	Ceratite beds; Bivalve limestone (pars)														Lower Triassic	mid Scythian			Cordaitina	gunyalensis		(Pant and Srivastava, 1964) Balme, 1970		Cordaitina	gunyalensis		pollen	4
Balme	1970	Pakistan	Surghar and Salt ranges			Mianwali	Mittiwali	Ceratite beds; Bivalve limestone (pars)														Lower Triassic	mid Scythian			Densoisporites	nejburgii		(Schulz, 1964) Balme, 1970		Densoisporites	nejburgii		spore	4
Balme	1970	Pakistan	Surghar and Salt ranges			Mianwali	Kathwai	Upper Productus Limestone (pars)														Lower Triassic	lower Scythian		?	Fimbriaesporites		sp.		?	Fimbriaesporites		sp.	pollen	4	x	x
Balme	1970	Pakistan	Surghar and Salt ranges			Mianwali	Mittiwali	Ceratite beds; Bivalve limestone (pars)														Lower Triassic	mid Scythian		?	Fimbriaesporites		sp.		?	Fimbriaesporites		sp.	pollen	4	x	x
Balme	1970	Pakistan	Surghar and Salt ranges			Mianwali	Mittiwali	Ceratite beds; Bivalve limestone (pars)														Lower Triassic	mid Scythian			Guthoerlisporites	cancellosus		Playford and Dettmann, 1965		Playfordiaspora	crenulata		pollen	4
Balme	1970	Pakistan	Surghar and Salt ranges			Mianwali	Mittiwali	Ceratite beds; Bivalve limestone (pars)														Lower Triassic	mid Scythian			Guttulapollenites	hannonicus		Goubin, 1965		Guttulapollenites	hannonicus		pollen	4
Balme	1970	Pakistan	Surghar and Salt ranges			Mianwali	Kathwai	Upper Productus Limestone (pars)														Lower Triassic	lower Scythian			Klausipollenites	schaubergeri		(Potonié and Klaus, 1954) Klaus, 1963		Klausipollenites	schaubergeri		pollen	4
Balme	1970	Pakistan	Surghar and Salt ranges			Mianwali	Mittiwali	Ceratite beds; Bivalve limestone (pars)														Lower Triassic	mid Scythian			Kraeuselisporites	cuspidus		Balme, 1963		Kraeuselisporites	cuspidus		spore	4
Balme	1970	Pakistan	Surghar and Salt ranges			Mianwali	Narmia	Bivalve limestone (pars); Topmost limestone; Dolomite beds														Lower Triassic	upper Scythian			Alisporites	landianus		Balme, 1970		Alisporites	landianus		pollen	5
Balme	1970	Pakistan	Surghar and Salt ranges			Mianwali	Narmia	Bivalve limestone (pars); Topmost limestone; Dolomite beds														Lower Triassic	upper Scythian			Alisporites	opii	cf.	Daugherty, 1941		Alisporites	opii	cf.	pollen	5
Balme	1970	Pakistan	Surghar and Salt ranges			Mianwali	Narmia	Bivalve limestone (pars); Topmost limestone; Dolomite beds														Lower Triassic	upper Scythian			Aratrisporites	fischeri		(Klaus, 1960) Playford and Dettmann, 1965		Aratrisporites	fischeri		spore	5
Balme	1970	Pakistan	Surghar and Salt ranges			Mianwali	Narmia	Bivalve limestone (pars); Topmost limestone; Dolomite beds														Lower Triassic	upper Scythian			Aratrisporites	paenulatus		Playford and Dettmann, 1965		Aratrisporites	paenulatus		spore	5
Balme	1970	Pakistan	Surghar and Salt ranges			Mianwali	Narmia	Bivalve limestone (pars); Topmost limestone; Dolomite beds														Lower Triassic	upper Scythian			Cordaitina	gunyalensis		(Pant and Srivastava, 1964) Balme, 1970		Cordaitina	gunyalensis		pollen	5
Balme	1970	Pakistan	Surghar and Salt ranges			Mianwali	Narmia	Bivalve limestone (pars); Topmost limestone; Dolomite beds														Lower Triassic	upper Scythian			Cyclogranisporites	arenosus		Mädler, 1964		Cyclogranisporites	arenosus		spore	5
Balme	1970	Pakistan	Surghar and Salt ranges			Mianwali	Narmia	Bivalve limestone (pars); Topmost limestone; Dolomite beds														Lower Triassic	upper Scythian			Densoisporites	nejburgii		(Schulz, 1964) Balme, 1970		Densoisporites	nejburgii		spore	5
Balme	1970	Pakistan	Surghar and Salt ranges			Mianwali	Narmia	Bivalve limestone (pars); Topmost limestone; Dolomite beds														Lower Triassic	upper Scythian			Ephedripites		sp.			Ephedripites		sp.	pollen	5
Balme	1970	Pakistan	Surghar and Salt ranges			Mianwali	Narmia	Bivalve limestone (pars); Topmost limestone; Dolomite beds														Lower Triassic	upper Scythian			Falcisporites	stabilis		Balme, 1970		Falcisporites	stabilis		pollen	5
Balme	1970	Pakistan	Surghar and Salt ranges			Mianwali	Narmia	Bivalve limestone (pars); Topmost limestone; Dolomite beds														Lower Triassic	upper Scythian			Platysaccus	queenslandi		de Jersey, 1962		Platysaccus	queenslandii		pollen	5
Balme	1970	Pakistan	Surghar and Salt ranges			Mianwali	Narmia	Bivalve limestone (pars); Topmost limestone; Dolomite beds														Lower Triassic	upper Scythian			Simeonospora	khlonovae		Balme, 1970		Simeonospora	khlonovae		spore	5
Balme	1970	Pakistan	Surghar and Salt ranges			Mianwali	Narmia	Bivalve limestone (pars); Topmost limestone; Dolomite beds														Lower Triassic	upper Scythian			Sulcatisporites	institatus		Balme, 1970		Sulcatisporites	institatus		pollen	5
Balme	1970	Pakistan	Surghar and Salt ranges			Mianwali	Narmia	Bivalve limestone (pars); Topmost limestone; Dolomite beds														Lower Triassic	upper Scythian			Sulcatisporites	kraeuseli	cf.	Mädler, 1964		Sulcatisporites	kraeuselii	cf.	pollen	5
Balme	1970	Pakistan	Surghar and Salt ranges			Mianwali	Narmia	Bivalve limestone (pars); Topmost limestone; Dolomite beds														Lower Triassic	upper Scythian			Verrucosisporites	narmianus		Balme, 1970		Verrucosisporites	narmianus		spore	5
Balme	1970	Pakistan	Surghar and Salt ranges			Tredian		Kingriali sandstones														Middle Triassic				Alisporites	landianus		Balme, 1970		Alisporites	landianus		pollen	NA
Balme	1970	Pakistan	Surghar and Salt ranges			Tredian		Kingriali sandstones														Middle Triassic				Alisporites	opii	cf.	Daugherty, 1941		Alisporites	opii	cf.	pollen	NA
Balme	1970	Pakistan	Surghar and Salt ranges			Tredian	Landa	Kingriali sandstones (pars)														Middle Triassic				Aratrisporites	fischeri		(Klaus, 1960) Playford and Dettmann, 1965		Aratrisporites	fischeri		spore	NA
Balme	1970	Pakistan	Surghar and Salt ranges			Tredian		Kingriali sandstones														Middle Triassic				Aratrisporites	paenulatus		Playford and Dettmann, 1965		Aratrisporites	paenulatus		spore	NA
Balme	1970	Pakistan	Surghar and Salt ranges			Mianwali																Lower Triassic	Scythian			Calamospora	landiana		Balme, 1970		Calamospora	landiana		spore	NA
Balme	1970	Pakistan	Surghar and Salt ranges			Tredian		Kingriali sandstones														Middle Triassic				Calamospora	landiana		Balme, 1970		Calamospora	landiana		spore	NA
Balme	1970	Pakistan	Surghar and Salt ranges			Mianwali																Lower Triassic	Scythian			Cycadopites	follicularis		Wilson and Webster, 1946		Cycadopites	follicularis		pollen	NA
Balme	1970	Pakistan	Surghar and Salt ranges			Tredian		Kingriali sandstones														Middle Triassic				Cycadopites	follicularis		Wilson and Webster, 1946		Cycadopites	follicularis		pollen	NA
Balme	1970	Pakistan	Surghar and Salt ranges			Tredian		Kingriali sandstones														Middle Triassic				Cyclogranisporites	arenosus		Mädler, 1964		Cyclogranisporites	arenosus		spore	NA
Balme	1970	Pakistan	Surghar and Salt ranges			Tredian	Landa	Kingriali sandstones (pars)														Middle Triassic				Densoisporites	nejburgii		(Schulz, 1964) Balme, 1970		Densoisporites	nejburgii		spore	NA
Balme	1970	Pakistan	Surghar and Salt ranges			Mianwali																Lower Triassic	Scythian			Densoisporites	playfordi		(Balme, 1963) Playford, 1965		Densoisporites	playfordii		spore	NA
Balme	1970	Pakistan	Surghar and Salt ranges			Tredian		Kingriali sandstones														Middle Triassic				Ephedripites		sp.			Ephedripites		sp.	pollen	NA
Balme	1970	Pakistan	Surghar and Salt ranges			Tredian		Kingriali sandstones														Middle Triassic				Falcisporites	stabilis		Balme, 1970		Falcisporites	stabilis		pollen	NA
Balme	1970	Pakistan	Surghar and Salt ranges			Tredian	Landa	Kingriali sandstones (pars)														Middle Triassic				Guthoerlisporites	cancellosus		Playford and Dettmann, 1965		Playfordiaspora	crenulata		pollen	NA
Balme	1970	Pakistan	Surghar and Salt ranges			Mianwali																Lower Triassic	Scythian			Lundbladispora	brevicula		Balme, 1963		Lundbladispora	brevicula		spore	NA
Balme	1970	Pakistan	Surghar and Salt ranges			Tredian	Landa	Kingriali sandstones (pars)														Middle Triassic				Lundbladispora	brevicula		Balme, 1963		Lundbladispora	brevicula		spore	NA
Balme	1970	Pakistan	Surghar and Salt ranges			Mianwali																Lower Triassic	Scythian			Lundbladispora	obsoleta		Balme, 1970		Lundbladispora	obsoleta		spore	NA
Balme	1970	Pakistan	Surghar and Salt ranges			Tredian	Khatkiara	Kingriali sandstones (pars)														Middle Triassic				Nevesisporites	fossulatus		Balme, 1970		Limatulasporites	fossulatus		spore	NA
Balme	1970	Pakistan	Surghar and Salt ranges			Mianwali																Lower Triassic	Scythian			Osmundacidites	senectus		Balme, 1963		Osmundacidites	senectus		spore	NA
Balme	1970	Pakistan	Surghar and Salt ranges			Tredian		Kingriali sandstones														Middle Triassic				Osmundacidites	senectus		Balme, 1963		Osmundacidites	senectus		spore	NA
Balme	1970	Pakistan	Surghar and Salt ranges			Mianwali																Lower Triassic	Scythian			Perotriletes		sp.			Perotrilites		sp.	spore	NA
Balme	1970	Pakistan	Surghar and Salt ranges			Tredian		Kingriali sandstones														Middle Triassic				Platysaccus	queenslandi		de Jersey, 1962		Platysaccus	queenslandii		pollen	NA
Balme	1970	Pakistan	Surghar and Salt ranges			Mianwali																Lower Triassic	Scythian			Punctatisporites	funguosus		Balme, 1963		Punctatisporites	fungosus		spore	NA
Balme	1970	Pakistan	Surghar and Salt ranges			Tredian	Landa	Kingriali sandstones (pars)														Middle Triassic				Sulcatisporites	institatus		Balme, 1970		Sulcatisporites	institatus		pollen	NA
Balme	1970	Pakistan	Surghar and Salt ranges			Tredian		Kingriali sandstones														Middle Triassic				Sulcatisporites	kraeuseli	cf.	Mädler, 1964		Sulcatisporites	kraeuselii	cf.	pollen	NA
Balme	1970	Pakistan	Surghar and Salt ranges			Mianwali																Lower Triassic	Scythian			Taeniaesporites	noviaulensis		Leschik, 1956		Lunatisporites	noviaulensis		pollen	NA
Balme	1970	Pakistan	Surghar and Salt ranges			Tredian	Landa	Kingriali sandstones (pars)														Middle Triassic				Taeniaesporites	noviaulensis		Leschik, 1956		Lunatisporites	noviaulensis		pollen	NA
Balme	1970	Pakistan	Surghar and Salt ranges			Mianwali																Lower Triassic	Scythian			Taeniaesporites	pellucidus		(Goubin, 1965) Balme, 1970		Lunatisporites	pellucidus		pollen	NA
Balme	1970	Pakistan	Surghar and Salt ranges			Tredian	Landa	Kingriali sandstones (pars)														Middle Triassic				Taeniaesporites	pellucidus		(Goubin, 1965) Balme, 1970		Lunatisporites	pellucidus		pollen	NA
Balme	1970	Pakistan	Surghar and Salt ranges			Mianwali																Lower Triassic	Scythian			Taeniaesporites	transversundatus	cf.	Jansonius, 1962		Lunatisporites	transversundatus	cf.	pollen	NA
Balme	1970	Pakistan	Surghar and Salt ranges			Tredian		Kingriali sandstones														Middle Triassic				Taeniaesporites	transversundatus	cf.	Jansonius, 1962		Lunatisporites	transversundatus	cf.	pollen	NA
Balme	1970	Pakistan	Surghar and Salt ranges			Tredian	Khatkiara	Kingriali sandstones (pars)														Middle Triassic				Tigrisporites	playfordi		de Jersey and Hamilton, 1967		Triplexisporites	playfordii		spore	NA
Balme	1970	Pakistan	Surghar and Salt ranges			Tredian	Landa	Kingriali sandstones (pars)														Middle Triassic				Verrucosisporites	narmianus		Balme, 1970		Verrucosisporites	narmianus		spore	NA
Balme	1970	Pakistan	Surghar and Salt ranges			Mianwali																Lower Triassic	Scythian			Vitreisporites	pallidus		(Reissinger, 1940) Nilsson, 1958		Vitreisporites	pallidus		pollen	NA
Balme	1970	Pakistan	Surghar and Salt ranges			Tredian	Landa	Kingriali sandstones (pars)														Middle Triassic				Vitreisporites	pallidus		(Reissinger, 1940) Nilsson, 1958		Vitreisporites	pallidus		pollen	NA
Batten & Kovach	1990	?				?																				Triangulatisporites	makowskii		(Fuglewicz, 1973) Karczewska, 1976		Triangulatisporites	makowskii		megaspore	NA
Batten & Kovach	1990	Argentina	Santa Cruz			El Tranquilo Fm.																	Middle? Triassic			Cyclostrobus	ornatus		(Morbelli & Petriella, 1973) Batten & Kovach, comb. nov.		Cyclostrobus	ornatus		macrofossil taxon	NA	x	x
Batten & Kovach	1990	Australia	New South Wales			Garie & Newport Fms.																	Anisian			Cyclostrobus	sydneyensis		(Walkom, 1925) Helby & Martin, 1965		Cyclostrobus	sydneyensis		macrofossil taxon	6	x	x
Batten & Kovach	1990	Australia	New South Wales			Garie & Newport Fms.																	Anisian			Pleuromeia	longicaulis		(Burges, 1935) Retallack, 1975		Pleuromeia	longicaulis		macrofossil taxon	6	x	x
Batten & Kovach	1990	Australia	New South Wales			Collaroy Claystone																	Lower Triassic			Cyclostrobus	grandis		Helby & Martin, 1965		Cyclostrobus	grandis		macrofossil taxon	NA	x	x
Batten & Kovach	1990	Australia	New South Wales			Collaroy Claystone																	Lower Triassic			Cyclostrobus	major		Helby & Martin, 1965		Cyclostrobus	major		macrofossil taxon	NA	x	x
Batten & Kovach	1990	Australia	New South Wales			Collaroy Claystone																	Lower Triassic			Cyclostrobus	sydneyensis		(Walkom, 1925) Helby & Martin, 1965		Cyclostrobus	sydneyensis		macrofossil taxon	NA	x	x
Batten & Kovach	1990	Australia	New South Wales			Garie & Newport Fms.																	Scythian			Cyclostrobus	sydneyensis		(Walkom, 1925) Helby & Martin, 1965		Cyclostrobus	sydneyensis		macrofossil taxon	NA	x	x
Batten & Kovach	1990	Australia	New South Wales			Wollar Sandstone																	lower Anisian?			Nathorstisporites	pulcherrimus		Helby, 1966		Nathorstisporites	pulcherrimus		spore	NA
Batten & Kovach	1990	Australia	New South Wales			Wollar Sandstone																	upper Scythian?			Nathorstisporites	pulcherrimus		Helby, 1966		Nathorstisporites	pulcherrimus		spore	NA
Batten & Kovach	1990	Australia	New South Wales			Garie & Newport Fms.																	Scythian			Pleuromeia	longicaulis		(Burges, 1935) Retallack, 1975		Pleuromeia	longicaulis		macrofossil taxon	NA	x	x
Batten & Kovach	1990	Australia	New South Wales			Terigal Fm.																	Lower Triassic			Skilliostrobus	australis		Ash, 1979		Skilliostrobus	australis		macrofossil taxon	NA	x	x
Batten & Kovach	1990	Australia	Queensland			Rewan Group																	Lower Triassic			Banksisporites	dejerseyi		Scott & Playford, 1985		Banksisporites	dejerseyi		megaspore	NA
Batten & Kovach	1990	Australia	Queensland			Rewan Group																	Lower Triassic			Banksisporites	viriosus		Scott & Playford, 1985		Banksisporites	viriosus		megaspore	NA
Batten & Kovach	1990	Australia	Queensland			Rewan Group																	Lower Triassic			Bowenispora	tumidosa		Scott & Playford, 1985		Bowenispora	tumidosa		megaspore	NA
Batten & Kovach	1990	Australia	Queensland			Rewan Fm.																	Lower Triassic			Maiturisporites		sp.			Maiturisporites		sp.	megaspore	NA
Batten & Kovach	1990	Australia	Queensland			Rewan Group																	Lower Triassic			Nathorstisporites	muricatus		Scott & Playford, 1985		Nathorstisporites	muricatus		spore	NA
Batten & Kovach	1990	Brazil																					Lower Permian			Banksisporites	tenuis		(Dijkstra, 1955) Batten & Kovach, comb. nov.		Banksisporites	tenuis		megaspore	1
Batten & Kovach	1990	China	Shanxi			Heshangkou Fm.																	lower-middle Olenekian			Pleuromeia	rossica		Neuburg, 1960		Pleuromeia	rossica		macrofossil taxon	5		x
Batten & Kovach	1990	China	Shanxi			Heshangkou Fm.																	lower-middle Olenekian			Pleuromeia	sternbergii		(Munster, 1842) Corda in Germar, 1852		Pleuromeia	sternbergii		macrofossil taxon	5		x
Batten & Kovach	1990	China	Shanxi			Luijiakou Fm.																	Lower Triassic			Pleuromeia	jiaochengensis		Wang Ziqiang & Wang Lixin, 1982		Pleuromeia	jiaochengensis		macrofossil taxon	NA	x	x
Batten & Kovach	1990	China	Shanxi & Shaanxi			Ennayin Fm.																	Middle Triassic			Isoetes	ermayinensis		Wang Ziqiang, 1988		Isoetes	ermayinensis		macrofossil taxon	NA	x	x
Batten & Kovach	1990	China	Xinjiang																				Lower Triassic			Aneuletes		sp.		?	Aneuletes		sp.	megaspore	NA	x
Batten & Kovach	1990	China	Xinjiang																				Middle-Upper Triassic			Calamospora		sp.			Calamospora		sp.	spore	NA
Batten & Kovach	1990	China	Xinjiang																				Middle Triassic			Dijkstraisporites	beutleri		Reinhardt, 1963		Dijkstraisporites	beutleri		megaspore	NA
Batten & Kovach	1990	China	Xinjiang																				Middle Triassic			Echitriletes		sp.			Echitriletes		sp.	megaspore	NA
Batten & Kovach	1990	China	Xinjiang																				Lower Triassic			Maexisporites		sp.			Maexisporites		sp.	megaspore	NA
Batten & Kovach	1990	China	Xinjiang																				Lower Triassic			Otynisporites	eotriassicus		Fuglewicz, 1977		Otynisporites	eotriassicus		megaspore	NA
Batten & Kovach	1990	China	Xinjiang																				Lower Triassic			Pusulosporites	inflatus		Fuglewicz, 1973		Pusulosporites	inflatus		megaspore	NA
Batten & Kovach	1990	China	Xinjiang																				Lower Triassic			Triangulatisporites		sp.			Triangulatisporites		sp.	megaspore	NA
Batten & Kovach	1990	China	Xinjiang																				Middle-Upper Triassic			Trileites		sp.			Trileites		sp.	megaspore	NA
Batten & Kovach	1990	China	Xinjiang																				Lower Triassic			Trileites	vulgaris		Fuglewicz, 1973		Trileites	vulgaris		megaspore	NA
Batten & Kovach	1990	China																					Lower Triassic			Aneuletes	microspinus		Yang Jiduan & Sun Suying		Aneuletes	microspinus		megaspore	NA
Batten & Kovach	1990	China																					Middle Triassic			Hughesisporites	limbatus		Yang Jiduan & Sun Suying		Hughesisporites	limbatus		megaspore	NA
Batten & Kovach	1990	China																					Lower Triassic			Otynisporites	eotriassicus		Fuglewicz, 1977		Otynisporites	eotriassicus		megaspore	NA
Batten & Kovach	1990	China																					Lower Triassic			Pusulosporites	inflatus		Fuglewicz, 1973		Pusulosporites	inflatus		megaspore	NA
Batten & Kovach	1990	China																					Middle Triassic			Trileites	sinuosus		(Dettmann, 1961) Fuglewicz, 1973		Trileites	sinuosus		megaspore	NA
Batten & Kovach	1990	France																					middle Anisian			Echitriletes		sp.			Echitriletes		sp.	megaspore	6
Batten & Kovach	1990	France																					middle Anisian			Horstisporites	harrisii		(Murray, 1939) Potonie, 1956		Horstisporites	harrisii		megaspore	6
Batten & Kovach	1990	France																					middle Anisian			Nathorstisporites	flagellulatus		Dettmann, 1961		Nathorstisporites	flagellulatus		spore	6
Batten & Kovach	1990	France																					middle Anisian			Sellaspora	rugoverrucata		van der Eem, 1983		Sellaspora	rugoverrucata		megaspore	6
Batten & Kovach	1990	France																					middle Anisian			Trileites	polonicus		Fuglewicz, 1973		Trileites	polonicus		megaspore	6
Batten & Kovach	1990	France																					middle Anisian			Trileites	vulgaris		Fuglewicz, 1973		Trileites	vulgaris		megaspore	6
Batten & Kovach	1990	Germany	E			Lenenkohle																	upper Ladinian			Maexisporites	meditectatus		(Reinhardt, 1963) Kannegieser & Kozur, 1972		Maexisporites	meditectatus		megaspore	7
Batten & Kovach	1990	Germany	E																				lower Upper Triassic			Dijkstraisporites	beutleri		Reinhardt, 1963		Dijkstraisporites	beutleri		megaspore	8
Batten & Kovach	1990	Germany	E																				lower Upper Triassic			Maexisporites	meditectatus		(Reinhardt, 1963) Kannegieser & Kozur, 1972		Maexisporites	meditectatus		megaspore	8
Batten & Kovach	1990	Germany	E																				upper Ladinian?			Verrutriletes		sp.			Verrutriletes		sp.	megaspore	NA
Batten & Kovach	1990	Germany	N																				Upper Triassic			Maexisporites	meditectatus		(Reinhardt, 1963) Kannegieser & Kozur, 1972		Maexisporites	meditectatus		megaspore	8
Batten & Kovach	1990	Germany																					Spathian			Echitriletes		sp.			Echitriletes		sp.	megaspore	5
Batten & Kovach	1990	Germany																					Spathian			Trileites		sp.			Trileites		sp.	megaspore	5
Batten & Kovach	1990	Germany																					upper Anisian			Bacutriletes		sp.			Bacutriletes		sp.	megaspore	6
Batten & Kovach	1990	Germany				Hauptmuschelkalk(LM)																	upper Anisian			Bacutriletes		sp.			Bacutriletes		sp.	megaspore	6
Batten & Kovach	1990	Germany				Hauptmuschelkalk(LM)																	upper Anisian			Banksisporites	pinguis		(Harris, 1935) Dettmann, 1961		Banksisporites	pinguis		megaspore	6
Batten & Kovach	1990	Germany																					upper Anisian			Dijkstraisporites		sp.		?	Dijkstraisporites		sp.	megaspore	6	x
Batten & Kovach	1990	Germany				Hauptmuschelkalk & Lettenkeuper																	upper Anisian			Dijkstraisporites		sp.		?	Dijkstraisporites		sp.	megaspore	6	x
Batten & Kovach	1990	Germany				Hauptmuschelkalk & Lettenkeuper																	upper Anisian			Tenellisporites	marcinkiewiczae		Reinhardt & Fricke, 1969		Tenellisporites	marcinkiewiczae		megaspore	6
Batten & Kovach	1990	Germany				Lettenkeuper																	upper Anisian			Tenellisporites	marcinkiewiczae		Reinhardt & Fricke, 1969		Tenellisporites	marcinkiewiczae		megaspore	6
Batten & Kovach	1990	Germany				Muschelkalk(M)																	upper Anisian			Trileites		sp.			Trileites		sp.	megaspore	6
Batten & Kovach	1990	Germany																					Anisian			Triletes		sp.		?	Triletes		sp.	spore	6	x
Batten & Kovach	1990	Germany																					lower Ladinian			Bacutriletes		sp.			Bacutriletes		sp.	megaspore	7
Batten & Kovach	1990	Germany				Hauptmuschelkalk(LM)																	lower Ladinian			Bacutriletes		sp.			Bacutriletes		sp.	megaspore	7
Batten & Kovach	1990	Germany				Lettenkeuper																	upper Ladinian			Bacutriletes	trammeri		Kozur, 1973		Bacutriletes	trammeri		megaspore	7
Batten & Kovach	1990	Germany				Hauptmuschelkalk(LM)																	lower Ladinian			Banksisporites	pinguis		(Harris, 1935) Dettmann, 1961		Banksisporites	pinguis		megaspore	7
Batten & Kovach	1990	Germany				Hauptrnuschelkalk(U)																	upper Ladinian			Capillisporites	germanicus		Kozur, 1973		Capillisporites	germanicus		megaspore	7
Batten & Kovach	1990	Germany				Muschelkalk(u)																	Ladinian			Capillisporites	germanicus		Kozur, 1973		Capillisporites	germanicus		megaspore	7
Batten & Kovach	1990	Germany																					lower Ladinian			Dijkstraisporites		sp.		?	Dijkstraisporites		sp.	megaspore	7	x
Batten & Kovach	1990	Germany				Hauptmuschelkalk & Lettenkeuper																	lower-upper Ladinian			Dijkstraisporites		sp.		?	Dijkstraisporites		sp.	megaspore	7	x
Batten & Kovach	1990	Germany				Hauptmuschelkalk(MU) & Lettenkeuper																	lower-upper Ladinian			Dijkstraisporites	beutleri		Reinhardt, 1963		Dijkstraisporites	beutleri		megaspore	7
Batten & Kovach	1990	Germany				Lettenkeuper																	Ladinian			Dijkstraisporites	beutleri		Reinhardt, 1963		Dijkstraisporites	beutleri		megaspore	7
Batten & Kovach	1990	Germany				Lettenkeuper																	upper Ladinian			Dijkstraisporites	beutleri		Reinhardt, 1963		Dijkstraisporites	beutleri		megaspore	7
Batten & Kovach	1990	Germany				Lettenkeuper																	upper Ladinian			Henrisporites	triassicus		Kozur, 1973		Henrisporites	triassicus		megaspore	7
Batten & Kovach	1990	Germany				Lettenkeuper																	upper Ladinian			Hughesisporites	orlowskae		Kozur, 1973		Hughesisporites	orlowskae		megaspore	7
Batten & Kovach	1990	Germany				Hauptmuschelkalk(U) & Lettenkeuper																	upper Ladinian			Maexisporites	meditectatus		(Reinhardt, 1963) Kannegieser & Kozur, 1972		Maexisporites	meditectatus		megaspore	7
Batten & Kovach	1990	Germany				Lettenkeuper																	upper Ladinian			Maexisporites	meditectatus		(Reinhardt, 1963) Kannegieser & Kozur, 1972		Maexisporites	meditectatus		megaspore	7
Batten & Kovach	1990	Germany				Lettenkeuper																	upper Ladinian			Maexisporites	meditectatus		(Reinhardt, 1963) Kannegieser & Kozur, 1972		Maexisporites	meditectatus		megaspore	7	x
Batten & Kovach	1990	Germany				Longobard																	upper Ladinian			Maexisporites	meditectatus		(Reinhardt, 1963) Kannegieser & Kozur, 1972		Maexisporites	meditectatus		megaspore	7
Batten & Kovach	1990	Germany				Hauptmuschelkalk(M)																	lower Ladinian			Semiornatisporites	mesotriassicus		Kozur, 1973		Aneuletes	mesotriassicus		megaspore	7
Batten & Kovach	1990	Germany				Muschelkalk(u) & Lettenkeuper																	Ladinian			Semiornatisporites	mesotriassicus		Kozur, 1973		Aneuletes	mesotriassicus		megaspore	7
Batten & Kovach	1990	Germany				Lettenkeuper																	upper Ladinian			Semiornatisporites		sp.		?	Semiornatisporites		sp.	megaspore	7	x
Batten & Kovach	1990	Germany				Hauptmuschelkalk & Lettenkeuper																	lower-upper Ladinian			Tenellisporites	marcinkiewiczae		Reinhardt & Fricke, 1969		Tenellisporites	marcinkiewiczae		megaspore	7
Batten & Kovach	1990	Germany				Lettenkeuper																	lower-upper Ladinian			Tenellisporites	marcinkiewiczae		Reinhardt & Fricke, 1969		Tenellisporites	marcinkiewiczae		megaspore	7
Batten & Kovach	1990	Germany				Lettenkeuper																	upper Ladinian			Tenellisporites	marcinkiewiczae		Reinhardt & Fricke, 1969		Tenellisporites	marcinkiewiczae		megaspore	7
Batten & Kovach	1990	Germany				Longobard																	upper Ladinian			Trileites	muelleri		Kozur, 1973		Trileites	muelleri		megaspore	7
Batten & Kovach	1990	Germany																					lower Ladinian			Verrutriletes		sp.			Verrutriletes		sp.	megaspore	7
Batten & Kovach	1990	Germany				Hauptmuschelkalk(M)																	lower Ladinian			Verrutriletes		sp.			Verrutriletes		sp.	megaspore	7
Batten & Kovach	1990	Germany				Lettenkeuper																	upper Ladinian			Verrutriletes		sp.			Verrutriletes		sp.	megaspore	7
Batten & Kovach	1990	Germany				Hauptmuschelkalk & Lettenkeuper																	upper Ladinian			Verrutriletes	marcinkiewiczae		Kozur, 1973		Verrutriletes	marcinkiewiczae		megaspore	7
Batten & Kovach	1990	Germany				Hauptmuschelkalk(MU) & Lettenkeuper																	lower-upper Ladinian			Verrutriletes	marcinkiewiczae		Kozur, 1973		Verrutriletes	marcinkiewiczae		megaspore	7
Batten & Kovach	1990	Germany				Lettenkeuper																	upper Ladinian			Verrutriletes	minor		Kozur, 1973 ex Marcinkiewicz, 1978		Verrutriletes	minor		megaspore	7
Batten & Kovach	1990	Germany				Schilfsandstein																	lower-middle Upper Triassic			Dijkstraisporites	beutleri		Reinhardt, 1963		Dijkstraisporites	beutleri		megaspore	8
Batten & Kovach	1990	Germany				Schilfsandstein																	middle Upper Triassic			Radosporites	spinosus		(Reinhardt & Fricke, 1969) Kannegieser & Kozur, 1972		Radosporites	spinosus		megaspore	8
Batten & Kovach	1990	Germany				Schilfsandstein																	lower Upper Triassic			Tenellisporites	marcinkiewiczae		Reinhardt & Fricke, 1969		Tenellisporites	marcinkiewiczae		megaspore	8
Batten & Kovach	1990	Germany				Schilfsandstein																	middle Upper Triassic			Verrutriletes	marcinkiewiczae		Kozur, 1973		Verrutriletes	marcinkiewiczae		megaspore	8
Batten & Kovach	1990	Germany				Schilfsandstein																	middle Upper Triassic			Verrutriletes	schulzii		Kannegieser & Kozur, 1972		Verrutriletes	schulzii		megaspore	8
Batten & Kovach	1990	Germany																					upper Ladinian?			Dijkstraisporites	beutleri		Reinhardt, 1963		Dijkstraisporites	beutleri		megaspore	NA
Batten & Kovach	1990	Germany				Buntsandstein(M)																	Lower Triassic			Pleuromeia	sternbergii		(Munster, 1842) Corda in Germar, 1852		Pleuromeia	sternbergii		macrofossil taxon	NA		x
Batten & Kovach	1990	Germany				Buntsandstein(MU)																	Lower Triassic			Pleuromeia	sternbergii		(Munster, 1842) Corda in Germar, 1852		Pleuromeia	sternbergii		macrofossil taxon	NA		x
Batten & Kovach	1990	Germany																					upper Ladinian?			Tenellisporites	marcinkiewiczae		Reinhardt & Fricke, 1969		Tenellisporites	marcinkiewiczae		megaspore	NA
Batten & Kovach	1990	Germany & Czechoslovakia				Schilfsandstein																	upper Anisian			Banksisporites	pinguis		(Harris, 1935) Dettmann, 1961		Banksisporites	pinguis		megaspore	6
Batten & Kovach	1990	Germany & Czechoslovakia				Schilfsandstein																	lower Ladinian			Banksisporites	pinguis		(Harris, 1935) Dettmann, 1961		Banksisporites	pinguis		megaspore	7
Batten & Kovach	1990	Greenland	E																				Triassic			Selaginellites	polaris		Lundblad, 1949		Selaginellites	polaris		macrofossil taxon	NA	x	x
Batten & Kovach	1990	India	Bihar			Barren Measures																	Permian			Talchirella	flavata		(Kar, 1968) Bharadwaj & Tiwari, 1970		Talchirella	flavata		megaspore	1
Batten & Kovach	1990	India	Madhya Pradesh																				Triassic		'Megaspore'			sp.					sp.		NA		x
Batten & Kovach	1990	India	Madhya Pradesh																				Middle Triassic			Grambastisporites	nidhpurensis		Pant & Basu, 1979		Grambastisporites	nidhpurensis		megaspore	NA
Batten & Kovach	1990	India	Madhya Pradesh																				Middle Triassic			Mammilaespora	sidhiensis		Pant & Basu, 1979		Mammilaespora	sidhiensis		megaspore	NA
Batten & Kovach	1990	India	Madhya Pradesh																				Middle Triassic			Nidhitriletes	spinosus		Pant & Basu, 1979		Nidhitriletes	spinosus		megaspore	NA
Batten & Kovach	1990	India	Madhya Pradesh																				Middle Triassic			Srivastavaesporites	major		Pant & Basu, 1979		Srivastavaesporites	major		megaspore	NA
Batten & Kovach	1990	India	Madhya Pradesh																				Middle Triassic			Srivastavaesporites	triassicus		Pant & Basu, 1979		Srivastavaesporites	triassicus		megaspore	NA
Batten & Kovach	1990	India	Madhya Pradesh																				Middle Triassic			Trikonia	emarginata		Pant & Basu, 1979		Trikonia	emarginata		megaspore	NA
Batten & Kovach	1990	India	Orissa																				Permian			Talchirella	trivedii		Pant & Srivastava, 1961		Talchirella	trivedii		megaspore	NA
Batten & Kovach	1990	India	Punjab																				Triassic?			Triletes		sp.		?	Triletes		sp.	spore	NA	x
Batten & Kovach	1990	India	Punjab																				Triassic?			Zeillerisporites	sahnii		(Sitholey, 1943) emend. Pant & Srivastava, 1964		Zeillerisporites	sahnii		megaspore	NA
Batten & Kovach	1990	India	Punjab																				Triassic?			Zeillerisporites	sitholeyi		Pant & Srivastava, 1964		Zeillerisporites	sitholeyi		megaspore	NA
Batten & Kovach	1990	India	West Bengal			Maitur Fm.																	Lower Triassic			Banksisporites	gondwanensis		Maheshwari & Banerji, 1975		Banksisporites	gondwanensis		megaspore	NA
Batten & Kovach	1990	India	West Bengal			Maitur Fm.																	Lower Triassic			Banksisporites	granulosus		Maheshwari & Banerji, 1975		Banksisporites	indicus		megaspore	NA
Batten & Kovach	1990	India	West Bengal			Maitur Fm.																	Lower Triassic			Banksisporites	minuticorpus		Maheshwari & Banerji, 1975		Banksisporites	minuticorpus		megaspore	NA
Batten & Kovach	1990	India	West Bengal			Maitur Fm.																	Lower Triassic			Banksisporites	panchetensis		(Maheshwari & Banerji, 1975) Banerji, Kumaran & Maheshwari, 1978		Banksisporites	panchetensis		megaspore	NA
Batten & Kovach	1990	India	West Bengal			Maitur Fm.																	Lower Triassic			Biharisporites		sp.			Biharisporites		sp.	megaspore	NA
Batten & Kovach	1990	India	West Bengal			Maitur Fm.																	Lower Triassic			Biharisporites	maiturensis		Maheshwari & Banerji, 1975		Biharisporites	maiturensis		megaspore	NA
Batten & Kovach	1990	India	West Bengal			Maitur Fm.																	Lower Triassic			Maiturisporites	distinctus		Maheshwari & Banerji, 1975		Maiturisporites	distinctus		megaspore	NA
Batten & Kovach	1990	India	West Bengal			Maitur Fm.																	Lower Triassic			Maiturisporites	indicus		Maheshwari & Banerji, 1975		Maiturisporites	indicus		megaspore	NA
Batten & Kovach	1990	India	West Bengal			Maitur Fm.																	Lower Triassic			Maiturisporites	spinotriletus		Maheshwari & Banerji, 1975		Maiturisporites	spinotriletus		megaspore	NA
Batten & Kovach	1990	India	West Bengal			Maitur Fm.																	Lower Triassic			Nathorstisporites		sp.			Nathorstisporites		sp.	spore	NA
Batten & Kovach	1990	India	West Bengal			Maitur Fm.																	Lower Triassic			Pantiella	bharadwajii		Maheshwari & Banerji, 1975		Pantiella	bharadwajii		megaspore	NA
Batten & Kovach	1990	India	West Bengal			Maitur Fm.																	Lower Triassic			Pantiella	bosei		Maheshwari & Banerji, 1975		Pantiella	bosei		megaspore	NA
Batten & Kovach	1990	India	West Bengal			Maitur Fm.																	Lower Triassic			Talchirella	dubia		Maheshwari & Banerji, 1975		Talchirella	dubia		megaspore	NA
Batten & Kovach	1990	India	West Bengal			Maitur Fm.																	Lower Triassic			Talchirella	sinuata		Maheshwari & Banerji, 1975		Talchirella	sinuata		megaspore	NA
Batten & Kovach	1990	India	West Bengal			Maitur Fm.																	Lower Triassic			Verrutriletes	distinctus		(Maheshwari & Banerji, 1975) Banerji, Kumaran & Maheshwari, 1978		Verrutriletes	distinctus		megaspore	NA
Batten & Kovach	1990	India	West Bengal			Maitur Fm.																	Lower Triassic			Verrutriletes	obscurus		(Maheshwari & Banerji, 1975) Banerji, Kumaran & Maheshwari, 1978		Verrutriletes	obscurus		megaspore	NA
Batten & Kovach	1990	Japan																					upper Scythian			Pleuromeia	hataii		Kon'no, 1973		Pleuromeia	hataii		macrofossil taxon	NA	x	x
Batten & Kovach	1990	Pakistan	Punjab																				Triassic			Talchirella	trivedii		Pant & Srivastava, 1961		Talchirella	trivedii		megaspore	NA
Batten & Kovach	1990	Pakistan	Punjab																				Triassic			Triletes	sakesarensis		Pant & Srivastava, 1964		Triletes	sakesarensis		spore	NA
Batten & Kovach	1990	Pakistan	Punjab																				Triassic			Zeillerisporites	sahnii		(Sitholey, 1943) emend. Pant & Srivastava, 1964		Zeillerisporites	sahnii		megaspore	NA
Batten & Kovach	1990	Pakistan	Punjab																				Triassic			Zeillerisporites	sitholeyi		Pant & Srivastava, 1964		Zeillerisporites	sitholeyi		megaspore	NA
Batten & Kovach	1990	Poland				Oolitic (Upper & Supra) Beds																	Induan			Bacutriletes	globosus		Fuglewicz, 1973		Bacutriletes	globosus		megaspore	4
Batten & Kovach	1990	Poland				Oolitic (Upper) Beds																	Induan			Bacutriletes	globosus		Fuglewicz, 1973		Bacutriletes	globosus		megaspore	4
Batten & Kovach	1990	Poland				Buntsandstein(M)																	Induan			Echitriletes	echinatus		Fuglewicz, 1973		Echitriletes	echinatus		megaspore	4
Batten & Kovach	1990	Poland				Oolitic (Upper & Supra) Beds																	Induan			Echitriletes	echinatus		Fuglewicz, 1973		Echitriletes	echinatus		megaspore	4
Batten & Kovach	1990	Poland				Oolitic (Upper) Beds																	Induan			Echitriletes	echinatus		Fuglewicz, 1973		Echitriletes	echinatus		megaspore	4
Batten & Kovach	1990	Poland				Buntsandstein(M)																	Induan			Henrisporites		sp.			Henrisporites		sp.	megaspore	4
Batten & Kovach	1990	Poland				Oolitic (Upper) Beds																	Induan			Horstisporites	elegans		Fuglewicz, 1973		Horstisporites	elegans		megaspore	4
Batten & Kovach	1990	Poland				Oolitic (Upper) Beds																	Induan			Horstisporites	heteroreticulatus		Fuglewicz, 1973		Horstisporites	heteroreticulatus		megaspore	4
Batten & Kovach	1990	Poland				Oolitic (Upper) Beds																	Induan			Horstisporites	spinosus		Fuglewicz, 1973		Horstisporites	spinosus		megaspore	4
Batten & Kovach	1990	Poland				Buntsandstein(M)																	Induan			Horstisporites	sulcatus		Fuglewicz, 1973		Horstisporites	sulcatus		megaspore	4
Batten & Kovach	1990	Poland				Oolitic (Upper) Beds																	Induan			Horstisporites	sulcatus		Fuglewicz, 1973		Horstisporites	sulcatus		megaspore	4
Batten & Kovach	1990	Poland				Oolitic (Upper) Beds																	Induan			Hughesisporites	calvescens		Fuglewicz, 1980		Hughesisporites	calvescens		megaspore	4
Batten & Kovach	1990	Poland				Buntsandstein(M)																	Induan			Hughesisporites	inflatus		Fuglewicz, 1973		Hughesisporites	inflatus		megaspore	4
Batten & Kovach	1990	Poland				Oolitic (Supra) Beds																	Induan			Hughesisporites	inflatus		Fuglewicz, 1973		Hughesisporites	inflatus		megaspore	4
Batten & Kovach	1990	Poland				Oolitic (Upper) Beds																	Induan			Hughesisporites	inflatus		Fuglewicz, 1973		Hughesisporites	inflatus		megaspore	4
Batten & Kovach	1990	Poland				Oolitic (Supra) Beds																	Induan			Hughesisporites	tumulosus		Marcinkiewicz, 1976		Hughesisporites	tumulosus		megaspore	4
Batten & Kovach	1990	Poland				Oolitic (Upper) Beds																	Induan			Hughesisporites	tumulosus		Marcinkiewicz, 1976		Hughesisporites	tumulosus		megaspore	4
Batten & Kovach	1990	Poland				Buntsandstein(M)																	Induan			Hughesisporites	variabilis		Dettmann, 1961		Hughesisporites	variabilis		megaspore	4
Batten & Kovach	1990	Poland				Oolitic (Lower - Supra) Beds																	Induan			Hughesisporites	variabilis		Dettmann, 1961		Hughesisporites	variabilis		megaspore	4
Batten & Kovach	1990	Poland				Oolitic (Upper & Supra) Beds																	Induan			Hughesisporites	variabilis		Dettmann, 1961		Hughesisporites	variabilis		megaspore	4
Batten & Kovach	1990	Poland				Oolitic (Upper) Beds																	Induan			Hughesisporites	variabilis		Dettmann, 1961		Hughesisporites	variabilis		megaspore	4
Batten & Kovach	1990	Poland				Oolitic (Lower & Upper) Beds																	Induan			Maexisporites	ooliticus		Fuglewicz, 1977		Maexisporites	ooliticus		megaspore	4
Batten & Kovach	1990	Poland				Oolitic (Lower - Supra) Beds																	Induan			Maexisporites	ooliticus		Fuglewicz, 1977		Maexisporites	ooliticus		megaspore	4
Batten & Kovach	1990	Poland				Buntsandstein(M)																	Induan			Nathorstisporites	cornutus		Fuglewicz, 1980		Nathorstisporites	cornutus		spore	4
Batten & Kovach	1990	Poland				Oolitic (Supra) Beds																	Induan			Nathorstisporites	cornutus		Fuglewicz, 1980		Nathorstisporites	cornutus		spore	4
Batten & Kovach	1990	Poland				Oolitic (Sub - Inter) Beds																	Induan			Otynisporites		sp.			Otynisporites		sp.	megaspore	4
Batten & Kovach	1990	Poland				Buntsandstein(M)																	Induan			Pusulosporites		sp.			Pusulosporites		sp.	megaspore	4
Batten & Kovach	1990	Poland				Oolitic (Upper) Beds																	Induan			Pusulosporites	crassus		Fuglewicz, 1973		Pusulosporites	crassus		megaspore	4
Batten & Kovach	1990	Poland				Buntsandstein(M)																	Induan			Pusulosporites	inflatus		Fuglewicz, 1973		Pusulosporites	inflatus		megaspore	4
Batten & Kovach	1990	Poland				Oolitic (Lower - Supra) Beds & Rot																	Induan			Pusulosporites	inflatus		Fuglewicz, 1973		Pusulosporites	inflatus		megaspore	4
Batten & Kovach	1990	Poland				Oolitic (Upper & Supra) Beds																	Induan			Pusulosporites	inflatus		Fuglewicz, 1973		Pusulosporites	inflatus		megaspore	4
Batten & Kovach	1990	Poland				Oolitic (Upper) Beds																	Induan			Pusulosporites	inflatus		Fuglewicz, 1973		Pusulosporites	inflatus		megaspore	4
Batten & Kovach	1990	Poland				Oolitic (Supra) Beds																	Induan			Pusulosporites	marginatus		Fuglewicz, 1973		Pusulosporites	marginatus		megaspore	4
Batten & Kovach	1990	Poland				Oolitic (Upper - Supra) Beds																	Induan			Pusulosporites	marginatus		Fuglewicz, 1973		Pusulosporites	marginatus		megaspore	4
Batten & Kovach	1990	Poland				Oolitic (Upper) Beds																	Induan			Pusulosporites	marginatus		Fuglewicz, 1973		Pusulosporites	marginatus		megaspore	4
Batten & Kovach	1990	Poland				Buntsandstein(M)																	Induan			Pusulosporites	populosus		Fuglewicz, 1973		Pusulosporites	populosus		megaspore	4
Batten & Kovach	1990	Poland				Oolitic (Upper & Supra) Beds																	Induan			Pusulosporites	populosus		Fuglewicz, 1973		Pusulosporites	populosus		megaspore	4
Batten & Kovach	1990	Poland				Oolitic (Upper & Supra) Beds & Rot																	Induan			Pusulosporites	populosus		Fuglewicz, 1973		Pusulosporites	populosus		megaspore	4
Batten & Kovach	1990	Poland				Oolitic (Upper) Beds																	Induan			Pusulosporites	populosus		Fuglewicz, 1973		Pusulosporites	populosus		megaspore	4
Batten & Kovach	1990	Poland				Buntsandstein(M)																	Induan			Trileites	polonicus		Fuglewicz, 1973		Trileites	polonicus		megaspore	4
Batten & Kovach	1990	Poland				Oolitic (Upper - Supra) & Rot																	Induan			Trileites	polonicus		Fuglewicz, 1973		Trileites	polonicus		megaspore	4
Batten & Kovach	1990	Poland				Oolitic (Upper) Beds																	Induan			Trileites	polonicus		Fuglewicz, 1973		Trileites	polonicus		megaspore	4
Batten & Kovach	1990	Poland				Oolitic (Upper) Beds																	Induan			Trileites	sinuosus		(Dettmann, 1961) Fuglewicz, 1973		Trileites	sinuosus		megaspore	4
Batten & Kovach	1990	Poland				Oolitic (Lower - Supra) Beds & Rot																	Induan			Trileites	vulgaris		Fuglewicz, 1973		Trileites	vulgaris		megaspore	4
Batten & Kovach	1990	Poland				Oolitic (Lower, Upper & Supra) Beds																	Induan			Trileites	vulgaris		Fuglewicz, 1973		Trileites	vulgaris		megaspore	4
Batten & Kovach	1990	Poland				Oolitic (Upper) Beds																	Induan			Trileites	vulgaris		Fuglewicz, 1973		Trileites	vulgaris		megaspore	4
Batten & Kovach	1990	Poland				Oolitic (Upper) Beds																	Induan			Triletes		sp.		?	Triletes		sp.	spore	4	x
Batten & Kovach	1990	Poland				Buntsandstein																	Olenekian			Aneuletes	rotundus		Fuglewicz, 1973		Aneuletes	rotundus		megaspore	5
Batten & Kovach	1990	Poland				Rot																	Olenekian			Aneuletes	rotundus		Fuglewicz, 1973		Aneuletes	rotundus		megaspore	5
Batten & Kovach	1990	Poland				Buntsandstein																	Olenekian			Bacutriletes	asaphus		Fuglewicz, 1973		Bacutriletes	asaphus		megaspore	5
Batten & Kovach	1990	Poland				Rot																	Olenekian			Bacutriletes	asaphus		Fuglewicz, 1973		Bacutriletes	asaphus		megaspore	5
Batten & Kovach	1990	Poland				Rot																	Olenekian			Bacutriletes	costatispinosus		Fuglewicz, 1977		Bacutriletes	costatispinosus		megaspore	5
Batten & Kovach	1990	Poland				Rot & Lettenkohle																	Olenekian			Bacutriletes	costatispinosus		Fuglewicz, 1977		Bacutriletes	costatispinosus		megaspore	5
Batten & Kovach	1990	Poland				Buntsandstein																	Olenekian			Bacutriletes	insolitus		Fuglewicz, 1973		Bacutriletes	insolitus		megaspore	5
Batten & Kovach	1990	Poland				Rot																	Olenekian			Bacutriletes	insolitus		Fuglewicz, 1973		Bacutriletes	insolitus		megaspore	5
Batten & Kovach	1990	Poland				Rot																	Olenekian			Bacutriletes	pseudoreticulatus		Fuglewicz, 1977		Bacutriletes	pseudoreticulatus		megaspore	5
Batten & Kovach	1990	Poland				Rot																	Olenekian			Bothriotriletes		sp.			Bothriotriletes		sp.	megaspore	5
Batten & Kovach	1990	Poland				Rot																	Olenekian			Dijkstraisporites		sp.		?	Dijkstraisporites		sp.	megaspore	5	x
Batten & Kovach	1990	Poland				Buntsandstein																	Olenekian			Dijkstraisporites	beutleri		Reinhardt, 1963		Dijkstraisporites	beutleri		megaspore	5
Batten & Kovach	1990	Poland				Rot																	Olenekian			Dijkstraisporites	beutleri		Reinhardt, 1963		Dijkstraisporites	beutleri		megaspore	5
Batten & Kovach	1990	Poland				Rot																	Olenekian			Echitriletes	licheniformis		Fuglewicz, 1977		Echitriletes	licheniformis		megaspore	5
Batten & Kovach	1990	Poland				Rot																	Olenekian			Echitriletes	pectinatus		Fuglewicz, 1977		Echitriletes	pectinatus		megaspore	5
Batten & Kovach	1990	Poland				Buntsandstein																	Olenekian			Echitriletes	validispinus		Fuglewicz, 1980		Echitriletes	validispinus		megaspore	5
Batten & Kovach	1990	Poland				Rot [Muschelkalk?]																	Olenekian			Echitriletes	validispinus		Fuglewicz, 1980		Echitriletes	validispinus		megaspore	5
Batten & Kovach	1990	Poland				Rot																	Olenekian			Horstisporites		sp.			Horstisporites		sp.	megaspore	5
Batten & Kovach	1990	Poland				Rot																	Olenekian			Horstisporites	irregularis		Fuglewicz, 1977		Horstisporites	irregularis		megaspore	5
Batten & Kovach	1990	Poland				Buntsandstein																	Olenekian			Horstisporites	microlumenus		Dettmann, 1961		Horstisporites	microlumenus		megaspore	5
Batten & Kovach	1990	Poland				Rot																	Olenekian			Horstisporites	microlumenus		Dettmann, 1961		Horstisporites	microlumenus		megaspore	5
Batten & Kovach	1990	Poland				Buntsandstein																	Olenekian			Maexisporites	parvus		Fuglewicz, 1973		Maexisporites	parvus		megaspore	5
Batten & Kovach	1990	Poland				Buntsandstein																	Olenekian			Maexisporites	pyramidalis		Fuglewicz, 1973		Maexisporites	pyramidalis		megaspore	5
Batten & Kovach	1990	Poland				Buntsandstein																	Olenekian			Maexisporites	rotundus		Fuglewicz, 1973		Maexisporites	rotundus		megaspore	5
Batten & Kovach	1990	Poland				Rot																	Olenekian			Maexisporites	rotundus		Fuglewicz, 1973		Maexisporites	rotundus		megaspore	5
Batten & Kovach	1990	Poland				Rot																	Olenekian			Maexisporites	spongiosus		Fuglewicz, 1977		Maexisporites	spongiosus		megaspore	5
Batten & Kovach	1990	Poland				Rot																	Olenekian			Narkisporites		sp.			Narkisporites		sp.	megaspore	5
Batten & Kovach	1990	Poland				Rot																	Olenekian			Narkisporites	brevispinosus		Fuglewicz, 1973		Narkisporites	brevispinosus		megaspore	5
Batten & Kovach	1990	Poland				Oolitic (Lower - Supra) Beds & Rot																	Olenekian			Pusulosporites	inflatus		Fuglewicz, 1973		Pusulosporites	inflatus		megaspore	5
Batten & Kovach	1990	Poland				Oolitic (Upper & Supra) Beds & Rot																	Olenekian			Pusulosporites	populosus		Fuglewicz, 1973		Pusulosporites	populosus		megaspore	5
Batten & Kovach	1990	Poland				Rot																	Olenekian			Radosporites	planus		(Reinhardt & Fricke, 1969) Kannegieser & Kozur, 1972		Radosporites	planus		megaspore	5
Batten & Kovach	1990	Poland				Buntsandstein																	Olenekian			Triangulatisporites	makowskii		(Fuglewicz, 1973) Karczewska, 1976		Triangulatisporites	makowskii		megaspore	5
Batten & Kovach	1990	Poland				Rot																	Olenekian			Triangulatisporites	makowskii		(Fuglewicz, 1973) Karczewska, 1976		Triangulatisporites	makowskii		megaspore	5
Batten & Kovach	1990	Poland				Rot																	Olenekian			Triangulatisporites	tuberculatus		Fuglewicz, 1977		Triangulatisporites	tuberculatus		megaspore	5
Batten & Kovach	1990	Poland				Rot																	Olenekian			Trileites	crassitectatus		Fuglewicz, 1977		Trileites	crassitectatus		megaspore	5
Batten & Kovach	1990	Poland				Rot																	Olenekian			Trileites	flexuosus		Fuglewicz, 1977		Trileites	flexuosus		megaspore	5
Batten & Kovach	1990	Poland				Rot																	Olenekian			Trileites	grandis		Fuglewicz, 1973		Trileites	grandis		megaspore	5
Batten & Kovach	1990	Poland				Buntsandstein																	Olenekian			Trileites	levis		Fuglewicz, 1973		Trileites	levis		megaspore	5
Batten & Kovach	1990	Poland				Oolitic (Upper - Supra) & Rot																	Olenekian			Trileites	polonicus		Fuglewicz, 1973		Trileites	polonicus		megaspore	5
Batten & Kovach	1990	Poland				Buntsandstein																	Olenekian			Trileites	tenellus		Fuglewicz, 1973		Trileites	tenellus		megaspore	5
Batten & Kovach	1990	Poland				Rot																	Olenekian			Trileites	tenellus		Fuglewicz, 1973		Trileites	tenellus		megaspore	5
Batten & Kovach	1990	Poland				Buntsandstein																	Olenekian			Trileites	validus		Fuglewicz, 1973		Trileites	validus		megaspore	5
Batten & Kovach	1990	Poland				Rot																	Olenekian			Trileites	validus		Fuglewicz, 1973		Trileites	validus		megaspore	5
Batten & Kovach	1990	Poland				Oolitic (Lower - Supra) Beds & Rot																	Olenekian			Trileites	vulgaris		Fuglewicz, 1973		Trileites	vulgaris		megaspore	5
Batten & Kovach	1990	Poland				Buntsandstein																	Olenekian			Verrutriletes	fragilis		Fuglewicz, 1973		Verrutriletes	fragilis		megaspore	5
Batten & Kovach	1990	Poland				Rot																	Induan			Dijkstraisporites		sp.		?	Dijkstraisporites		sp.	megaspore	6	x
Batten & Kovach	1990	Poland				Buntsandstein																	Anisian			Echitriletes	gracilis		Fuglewicz, 1973		Echitriletes	gracilis		megaspore	6
Batten & Kovach	1990	Poland				Rot																	Induan			Echitriletes	licheniformis		Fuglewicz, 1977		Echitriletes	licheniformis		megaspore	6
Batten & Kovach	1990	Poland																					upper Anisian			Echitriletes	lobatus		Fuglewicz, 1980		Echitriletes	lobatus		megaspore	6
Batten & Kovach	1990	Poland				Rot																	Induan			Narkisporites	insignis		Fuglewicz, 1973		Narkisporites	insignis		megaspore	6
Batten & Kovach	1990	Poland				Rot																	Induan			Trileites	levis		Fuglewicz, 1973		Trileites	levis		megaspore	6
Batten & Kovach	1990	Poland				Muschelkalk(u) & Lettenkohle																	Ladinian			Aneuletes	acrochordonodes		Fuglewicz, 1977		Aneuletes	acrochordonodes		megaspore	7
Batten & Kovach	1990	Poland				Lettenkohle																	Ladinian			Aneuletes	pomeranus		Fuglewicz, 1977		Aneuletes	pomeranus		megaspore	7
Batten & Kovach	1990	Poland				Lettenkohle																	Ladinian			Aneuletes	porosus		Fuglewicz, 1980		Aneuletes	porosus		megaspore	7
Batten & Kovach	1990	Poland				Lettenkohle																	Ladinian			Aneuletes	clavatus		Fuglewicz, 1977		Sexaneuletes	clavatus		megaspore	7
Batten & Kovach	1990	Poland				Rot & Lettenkohle																	Ladinian			Bacutriletes	costatispinosus		Fuglewicz, 1977		Bacutriletes	costatispinosus		megaspore	7
Batten & Kovach	1990	Poland				Muschelkalk(u) & Lettenkohle																	Ladinian			Bacutriletes	micros		Fuglewicz, 1977		Bacutriletes	kozurii		megaspore	7
Batten & Kovach	1990	Poland				Lettenkohle																	Ladinian			Bothriotriletes	grandis		Fuglewicz, 1977		Bothriotriletes	grandis		megaspore	7
Batten & Kovach	1990	Poland																					upper Ladinian			Dijkstraisporites	beutleri		Reinhardt, 1963		Dijkstraisporites	beutleri		megaspore	7
Batten & Kovach	1990	Poland				Sulechow Beds																	Ladinian			Dijkstraisporites	beutleri		Reinhardt, 1963		Dijkstraisporites	beutleri		megaspore	7
Batten & Kovach	1990	Poland				Lettenkohle																	Ladinian			Dijkstraisporites	capillatus		Fuglewicz, 1977		Henrisporites	capillatus		megaspore	7
Batten & Kovach	1990	Poland				Sulechow(m) Beds																	Ladinian			Echitriletes		sp.			Echitriletes		sp.	megaspore	7
Batten & Kovach	1990	Poland				Lettenkohle																	Anisian?			Echitriletes	latispinosus		Fuglewicz, 1977		Echitriletes	latispinosus		megaspore	7
Batten & Kovach	1990	Poland				Lettenkohle																	Ladinian			Echitriletes	latispinosus		Fuglewicz, 1977		Echitriletes	latispinosus		megaspore	7
Batten & Kovach	1990	Poland																					lower Ladinian			Echitriletes	lobatus		Fuglewicz, 1980		Echitriletes	lobatus		megaspore	7
Batten & Kovach	1990	Poland																					upper Ladinian			Flabellisporites	crinitus		Marcinkiewicz, 1978		Flabellisporites	crinitus		megaspore	7
Batten & Kovach	1990	Poland																					Ladinian			Henrisporites	delicatus		Marcinkiewicz, 1978		Henrisporites	delicatus		megaspore	7
Batten & Kovach	1990	Poland																					upper Ladinian			Henrisporites	triassicus		Kozur, 1973		Henrisporites	triassicus		megaspore	7
Batten & Kovach	1990	Poland				Lettenkohle																	Ladinian			Horstisporites	irregularis		Fuglewicz, 1977		Horstisporites	irregularis		megaspore	7
Batten & Kovach	1990	Poland																					upper Ladinian			Hughesisporites	orlowskae		Kozur, 1973		Hughesisporites	orlowskae		megaspore	7
Batten & Kovach	1990	Poland																					upper Ladinian			Maexisporites	meditectatus		(Reinhardt, 1963) Kannegieser & Kozur, 1972		Maexisporites	meditectatus		megaspore	7
Batten & Kovach	1990	Poland				Sulechow Beds																	Ladinian			Maexisporites	meditectatus		(Reinhardt, 1963) Kannegieser & Kozur, 1972		Maexisporites	meditectatus		megaspore	7
Batten & Kovach	1990	Poland				Lettenkohle																	Ladinian			Nathorstisporites	invenustus		Fuglewicz, 1977		Nathorstisporites	invenustus		spore	7
Batten & Kovach	1990	Poland																					upper Ladinian			Tenellisporites	marcinkiewiczae		Reinhardt & Fricke, 1969		Tenellisporites	marcinkiewiczae		megaspore	7
Batten & Kovach	1990	Poland				Sulechow Beds																	Ladinian			Tenellisporites	marcinkiewiczae		Reinhardt & Fricke, 1969		Tenellisporites	marcinkiewiczae		megaspore	7
Batten & Kovach	1990	Poland				Lettenkohle																	Ladinian			Tenellisporites	planispinosus		Fuglewicz, 1977		Tenellisporites	planispinosus		megaspore	7
Batten & Kovach	1990	Poland				Lettenkohle																	Ladinian			Trileites	robustus		Fuglewicz, 1980		Trileites	robustus		megaspore	7
Batten & Kovach	1990	Poland																					upper Ladinian			Verrutriletes	marcinkiewiczae		Kozur, 1973		Verrutriletes	marcinkiewiczae		megaspore	7
Batten & Kovach	1990	Poland																					upper Ladinian			Verrutriletes	minor		Kozur, 1973 ex Marcinkiewicz, 1978		Verrutriletes	minor		megaspore	7
Batten & Kovach	1990	Poland				Muschelkalk(u)																	Ladinian			Verrutriletes	preutilis		Fuglewicz, 1977		Verrutriletes	preutilis		megaspore	7
Batten & Kovach	1990	Poland				Buntsandstein																	Anisian?			Bacutriletes	asaphus		Fuglewicz, 1973		Bacutriletes	asaphus		megaspore	NA
Batten & Kovach	1990	Poland				Muschelkalk(u)																	Middle Triassic			Bothriotriletes	grandis		Fuglewicz, 1977		Bothriotriletes	grandis		megaspore	NA
Batten & Kovach	1990	Poland				Buntsandstein(MU)																	Middle Triassic			Capillisporites	germanicus		Kozur, 1973		Capillisporites	germanicus		megaspore	NA
Batten & Kovach	1990	Poland				Buntsandstein																	Anisian?			Dijkstraisporites	beutleri		Reinhardt, 1963		Dijkstraisporites	beutleri		megaspore	NA
Batten & Kovach	1990	Poland				Buntsandstein(M)																	Lower Triassic			Echitriletes	echinatus		Fuglewicz, 1973		Echitriletes	echinatus		megaspore	NA
Batten & Kovach	1990	Poland				Buntsandstein																	Anisian?			Echitriletes	multispinosus		Fuglewicz, 1973		Echitriletes	multispinosus		megaspore	NA
Batten & Kovach	1990	Poland				Buntsandstein																	Anisian?			Echitriletes	validispinus		Fuglewicz, 1980		Echitriletes	validispinus		megaspore	NA
Batten & Kovach	1990	Poland				Rot [Muschelkalk?]																	Anisian?			Echitriletes	validispinus		Fuglewicz, 1980		Echitriletes	validispinus		megaspore	NA
Batten & Kovach	1990	Poland				Muschelkalk(u)																	Middle Triassic			Flabellisporites	crinitus		Marcinkiewicz, 1978		Flabellisporites	crinitus		megaspore	NA
Batten & Kovach	1990	Poland				Muschelkalk(u)																	Middle Triassic			Henrisporites	delicatus		Marcinkiewicz, 1978		Henrisporites	delicatus		megaspore	NA
Batten & Kovach	1990	Poland				Muschelkalk(u)																	Middle Triassic			Henrisporites	triassicus		Kozur, 1973		Henrisporites	triassicus		megaspore	NA
Batten & Kovach	1990	Poland				Buntsandstein																	Anisian?			Horstisporites	microlumenus		Dettmann, 1961		Horstisporites	microlumenus		megaspore	NA
Batten & Kovach	1990	Poland				Oolitic (Lower) Beds																	Scythian			Hughesisporites	simplex		Fuglewicz, 1977		Hughesisporites	simplex		megaspore	NA
Batten & Kovach	1990	Poland				Buntsandstein(M)																	Lower Triassic			Hughesisporites	tumulosus		Marcinkiewicz, 1976		Hughesisporites	tumulosus		megaspore	NA
Batten & Kovach	1990	Poland				Buntsandstein(U)																	Anisian?			Maexisporites	parvus		Fuglewicz, 1973		Maexisporites	parvus		megaspore	NA
Batten & Kovach	1990	Poland				Buntsandstein(U)																	Olenekian			Maexisporites	parvus		Fuglewicz, 1973		Maexisporites	parvus		megaspore	NA
Batten & Kovach	1990	Poland				Buntsandstein(U)																	Anisian?			Maexisporites	pyramidalis		Fuglewicz, 1973		Maexisporites	pyramidalis		megaspore	NA
Batten & Kovach	1990	Poland				Buntsandstein(U)																	Olenekian			Maexisporites	pyramidalis		Fuglewicz, 1973		Maexisporites	pyramidalis		megaspore	NA
Batten & Kovach	1990	Poland				?																				Narkisporites	brevispinosus		Fuglewicz, 1973		Narkisporites	brevispinosus		megaspore	NA
Batten & Kovach	1990	Poland				Buntsandstein																	Anisian?			Narkisporites	brevispinosus		Fuglewicz, 1973		Narkisporites	brevispinosus		megaspore	NA
Batten & Kovach	1990	Poland				Muschelkalk(u)																	Middle Triassic			Narkisporites	formidabilis		Marcinkiewicz, 1983		Narkisporites	formidabilis		megaspore	NA
Batten & Kovach	1990	Poland				Buntsandstein																	Anisian?			Narkisporites	harrisii		(Reinhardt & Fricke, 1969) Kannegieser & Kozur, 1972		Narkisporites	harrisii		megaspore	NA
Batten & Kovach	1990	Poland				Buntsandstein																	Anisian?			Narkisporites	insignis		Fuglewicz, 1973		Narkisporites	insignis		megaspore	NA
Batten & Kovach	1990	Poland				Oolitic (Sub & Lower) Beds																	Scythian			Otynisporites	eotriassicus		Fuglewicz, 1977		Otynisporites	eotriassicus		megaspore	NA
Batten & Kovach	1990	Poland				Oolitic (Lower) Beds																	Scythian			Otynisporites	tuberculatus		Fuglewicz, 1977		Otynisporites	tuberculatus		megaspore	NA
Batten & Kovach	1990	Poland				Buntsandstein(L)																	Scythian			Pusulosporites	permotriassicus		Fuglewicz, 1977		Pusulosporites	permotriassicus		megaspore	NA
Batten & Kovach	1990	Poland				Buntsandstein(M)																	Lower Triassic			Pusulosporites	populosus		Fuglewicz, 1973		Pusulosporites	populosus		megaspore	NA
Batten & Kovach	1990	Poland				Buntsandstein																	Anisian?			Tenellisporites	marcinkiewiczae		Reinhardt & Fricke, 1969		Tenellisporites	marcinkiewiczae		megaspore	NA
Batten & Kovach	1990	Poland				Muschelkalk(u)																	Middle Triassic			Tenellisporites	marcinkiewiczae		Reinhardt & Fricke, 1969		Tenellisporites	marcinkiewiczae		megaspore	NA
Batten & Kovach	1990	Poland				Oolitic (Sub) Beds																	Scythian			Triangulatisporites	reticulatus		Fuglewicz, 1977		Triangulatisporites	reticulatus		megaspore	NA
Batten & Kovach	1990	Poland				Buntsandstein																	Anisian?			Trileites	grandis		Fuglewicz, 1973		Trileites	grandis		megaspore	NA
Batten & Kovach	1990	Poland				Buntsandstein(M)																	Lower Triassic			Trileites	polonicus		Fuglewicz, 1973		Trileites	polonicus		megaspore	NA
Batten & Kovach	1990	Poland				?																				Trileites	validus		Fuglewicz, 1973		Trileites	validus		megaspore	NA
Batten & Kovach	1990	Poland				Buntsandstein(M)																	Lower Triassic			Trileites	vulgaris		Fuglewicz, 1973		Trileites	vulgaris		megaspore	NA
Batten & Kovach	1990	Poland				Muschelkalk(u)																	Middle Triassic			Triletes		sp.		?	Triletes		sp.	spore	NA	x
Batten & Kovach	1990	Poland				Buntsandstein																	Anisian?			Verrutriletes	fragilis		Fuglewicz, 1973		Verrutriletes	fragilis		megaspore	NA
Batten & Kovach	1990	Poland				Muschelkalk(u)																	Middle Triassic			Verrutriletes	marcinkiewiczae		Kozur, 1973		Verrutriletes	marcinkiewiczae		megaspore	NA
Batten & Kovach	1990	Romania																					Scythian			Banksisporites		sp.			Banksisporites		sp.	megaspore	NA
Batten & Kovach	1990	Romania																					Scythian			Hughesisporites	variabilis		Dettmann, 1961		Hughesisporites	variabilis		megaspore	NA
Batten & Kovach	1990	Romania																					Scythian			Pusulosporites	populosus		Fuglewicz, 1973		Pusulosporites	populosus		megaspore	NA
Batten & Kovach	1990	Romania																					Scythian			Singhisporites	radialis		Bharadwaj & Tiwari, 1970		Singhisporites	radialis		megaspore	NA
Batten & Kovach	1990	Romania																					Scythian			Talchirella	flavata		(Kar, 1968) Bharadwaj & Tiwari, 1970		Talchirella	flavata		megaspore	NA
Batten & Kovach	1990	Romania																					Scythian			Trilaevipellitis		sp.			Trilaevipellitis		sp.	megaspore	NA
Batten & Kovach	1990	Turkey																					Permian			Laevigatisporites	tricallosus		Yahsiman & Ergonul, 1959		Laevigatisporites	tricallosus		megaspore	NA
Batten & Kovach	1990	USA	North Carolina																				Triassic			Isoetites	circularis		(Emmons, 1856) Brown, 1958		Isoetites	circularis		macrofossil taxon	NA		x
Batten & Kovach	1990	USSR	Central Siberia			Nedzhelinskaya Fm.																	Induan			Tomiostrobus	radiatus		Neuberg, 1936 emend. Sadovnikov, 1982		Tomiostrobus	radiatus		macrofossil taxon	4	x	x
Batten & Kovach	1990	USSR	E. Siberia																				Triassic			Takhtajanodoxa	mirabilis		Snigirevskaya, 1980		Takhtajanodoxa	mirabilis		macrofossil taxon	NA	x	x
Batten & Kovach	1990	USSR	Far East																				Lower Triassic			Pleuromeia	obrutschewii		Elias in Obrutschev, 1926		Pleuromeia	obrutschewii		macrofossil taxon	NA	x	x
Batten & Kovach	1990	USSR	Far East																				Lower Triassic			Pleuromeia	olenekensis		Krassilov in Krassilov & Zakharov, 1975		Pleuromeia	olenekensis		macrofossil taxon	NA		x
Batten & Kovach	1990	USSR	Far East																				Lower Triassic			Pleuromeia	olenekensis		Krassilov in Krassilov & Zakharov, 1975		Pleuromeia	olenekensis		macrofossil taxon	NA	x	x
Batten & Kovach	1990	USSR	Kazakhstan			Longobard																	upper Ladinian			Maexisporites	meditectatus		(Reinhardt, 1963) Kannegieser & Kozur, 1972		Maexisporites	meditectatus		megaspore	7
Batten & Kovach	1990	USSR	Kazakhstan			Lettenkeuper																	upper Ladinian			Verrutriletes	minor		Kozur, 1973 ex Marcinkiewicz, 1978		Verrutriletes	minor		megaspore	7
Batten & Kovach	1990	USSR	Komi																				Lower Triassic			Banksisporites	pinguis		(Harris, 1935) Dettmann, 1961		Banksisporites	pinguis		megaspore	NA
Batten & Kovach	1990	USSR	Komi																				Lower Triassic			Dijkstraisporites	beutleri		Reinhardt, 1963		Dijkstraisporites	beutleri		megaspore	NA
Batten & Kovach	1990	USSR	Komi																				Lower Triassic		‘’	Sporae	aspera		Varyukhina, 1972		Sporae	aspera		group	NA	x	x
Batten & Kovach	1990	USSR	Komi																				Lower Triassic		‘’	Sporae	pannosus		Varyukhina, 1972		Sporae	pannosus		group	NA	x	x
Batten & Kovach	1990	USSR	Komi																				Lower Triassic		‘’	Sporae	sphaeroideus		Varyukhina, 1972		Sporae	sphaeroideus		group	NA	x	x
Batten & Kovach	1990	USSR	Komi																				Lower Triassic			Triletes	aculeiformis		Varyukhina, 1972		Triletes	aculeiformis		spore	NA
Batten & Kovach	1990	USSR	Komi																				Lower Triassic			Triletes	corollaceus		Varyukhina, 1972		Triletes	corollaceus		spore	NA
Batten & Kovach	1990	USSR	Komi																				Lower Triassic			Triletes	crassus		Faddeeva, 1965		Triletes	crassus		spore	NA
Batten & Kovach	1990	USSR	Komi																				Lower Triassic			Triletes	delicatus		Varyukhina, 1972		Triletes	delicatus		spore	NA
Batten & Kovach	1990	USSR	Komi																				Lower Triassic			Triletes	hispidus		Varyukhina, 1972		Triletes	hispidus		spore	NA
Batten & Kovach	1990	USSR	Komi																				Lower Triassic			Triletes	maltangulus		Varyukhina, 1972		Triletes	maltangulus		spore	NA
Batten & Kovach	1990	USSR	Komi																				Lower Triassic			Triletes	pellucidus		Varyukhina, 1972		Triletes	pellucidus		spore	NA
Batten & Kovach	1990	USSR	N. Caspian			Aralsovskaya Suite																	upper Anisian			Bacutriletes	kozurii		Batten & Kovach, nom. nov.		Bacutriletes	kozurii		megaspore	6
Batten & Kovach	1990	USSR	N. Caspian			Aralsovskaya Suite																	upper Anisian			Nathorstisporites	dobruskinae		Kozur in Kozur & Movshovich, 1976		Nathorstisporites	dobruskinae		spore	6
Batten & Kovach	1990	USSR	N. Caspian			Aralsovskaya Suite																	upper Anisian			Prikaspisporites	srebrodolskae		Kozur in Kozur & Movshovich, 1976		Prikaspisporites	srebrodolskae		megaspore	6
Batten & Kovach	1990	USSR	N. Caspian			Aralsovskaya Suite																	upper Anisian			Prikaspisporites	vulgaris		Kozur in Kozur & Movshovich, 1976		Prikaspisporites	vulgaris		megaspore	6
Batten & Kovach	1990	USSR	N. Caspian			Aralsovskaya Suite																	upper Ladinian			Alienosporites	mostleri		Kozur in Kozur & Movshovich, 1976		Alienosporites	mostleri		megaspore	7
Batten & Kovach	1990	USSR	N. Caspian																				Triassic			Dijkstraisporites	beutleri		Reinhardt, 1963		Dijkstraisporites	beutleri		megaspore	NA
Batten & Kovach	1990	USSR	N. Caspian																				Triassic			Maexisporites	meditectatus		(Reinhardt, 1963) Kannegieser & Kozur, 1972		Maexisporites	meditectatus		megaspore	NA
Batten & Kovach	1990	USSR	N. Caspian																				Triassic			Verrutriletes	minor		Kozur, 1973 ex Marcinkiewicz, 1978		Verrutriletes	minor		megaspore	NA
Batten & Kovach	1990	USSR	Russian Platform																				lower-middle Olenekian			Pleuromeia	rossica		Neuburg, 1960		Pleuromeia	rossica		macrofossil taxon	5	x	x
Batten & Kovach	1990																									Bacutriletes	insolitus		Fuglewicz, 1973		Bacutriletes	insolitus		megaspore	NA
Batten & Kovach	1990																									Cyclostrobus	ornatus		(Morbelli & Petriella, 1973) Batten & Kovach, comb. nov.		Cyclostrobus	ornatus		macrofossil taxon	NA	x	x
Bharadwaj	1962	India				Raniganj																uppermost Permian	Raniganj			Abdititriletes	lepida		Bandyopadhyay 1972		Abdititriletes	lepida		spore	3
Bharadwaj	1962	India				Raniganj																uppermost Permian	Raniganj			Acanthotriletes			(Naum.) Pot. & Kr.	?	Acanthotriletes			spore	3
Bharadwaj	1962	India				Raniganj																uppermost Permian	Raniganj		cf.	Acanthotriletes			(Naum.) Pot. & Kr.	?	Acanthotriletes			spore	3		x
Bharadwaj	1962	India				Raniganj																uppermost Permian	Raniganj			Anapiculatisporites			Pot. & Kr.	?	Anapiculatisporites			spore	3
Bharadwaj	1962	India				Raniganj																uppermost Permian	Raniganj			Anapiculatisporites	dentatus				Didecitriletes	dentatus		spore	3
Bharadwaj	1962	India				Raniganj																uppermost Permian	Raniganj			Anapiculatisporites	ericianus				Didecitriletes	ericianus		spore	3
Bharadwaj	1962	India				Raniganj																uppermost Permian	Raniganj		cf.	Cirratriradites			Wils. & Coe	cf.	Cirratriradites			spore	3		x
Bharadwaj	1962	India				Raniganj																uppermost Permian	Raniganj			Cuneatisporites			Leschik 1955		Cuneatisporites			pollen	3
Bharadwaj	1962	India				Raniganj																uppermost Permian	Raniganj			Cyclobaculisporites			Bhard.		Cyclobaculisporites			spore	3
Bharadwaj	1962	India				Raniganj																uppermost Permian	Raniganj			Cyclobaculisporites	trisecatus				Cyclobaculisporites	trisecatus		spore	3
Bharadwaj	1962	India				Raniganj																uppermost Permian	Raniganj			Cyclogranisporites			Pot. & Kr.		Cyclogranisporites			spore	3
Bharadwaj	1962	India				Raniganj																uppermost Permian	Raniganj			Densipollenites					Densipollenites			pollen	3
Bharadwaj	1962	India				Raniganj																uppermost Permian	Raniganj			Densipollenites	indicus				Densipollenites	indicus		pollen	3
Bharadwaj	1962	India				Raniganj																uppermost Permian	Raniganj			Distriatites				?	Distriatites			pollen	3
Bharadwaj	1962	India				Raniganj																uppermost Permian	Raniganj			Distriatites	bilateris				Distriatites	bilateris		pollen	3
Bharadwaj	1962	India				Raniganj																uppermost Permian	Raniganj			Distriomonosaccites					Distriomonosaccites			pollen	3
Bharadwaj	1962	India				Raniganj																uppermost Permian	Raniganj			Distriomonosaccites	rotatus				Distriomonosaccites	rotatus		pollen	3
Bharadwaj	1962	India				Raniganj																uppermost Permian	Raniganj			Eupunctisporites	poniatiensis				Eupunctisporites	poniatiensis		spore	3
Bharadwaj	1962	India				Raniganj																uppermost Permian	Raniganj			Faunipollenites					Protohaploxypinus			pollen	3
Bharadwaj	1962	India				Raniganj																uppermost Permian	Raniganj			Faunipollenites	varius				Protohaploxypinus	varius		pollen	3
Bharadwaj	1962	India				Raniganj																uppermost Permian	Raniganj			Gnetacaepollenites	sinuosus				Praecolpatites	sinuosus		pollen	3
Bharadwaj	1962	India				Raniganj																uppermost Permian	Raniganj			Gnetaceaepollenites			Thiergart	?	Gnetaceaepollenites			pollen	3
Bharadwaj	1962	India				Raniganj																uppermost Permian	Raniganj			Gondisporites					Gondisporites			spore	3
Bharadwaj	1962	India				Raniganj																uppermost Permian	Raniganj			Gondisporites	raniganjensis				Gondisporites	raniganjensis		spore	3
Bharadwaj	1962	India				Raniganj																uppermost Permian	Raniganj			Gravisporites			Bhard.		Gravisporites			spore	3
Bharadwaj	1962	India				Raniganj																uppermost Permian	Raniganj			Hindipollenites					Hindipollenites			pollen	3
Bharadwaj	1962	India				Raniganj																uppermost Permian	Raniganj			Hindipollenites	indicus				Hindipollenites	indicus		pollen	3
Bharadwaj	1962	India				Raniganj																uppermost Permian	Raniganj			Indospora					Indospora			spore	3
Bharadwaj	1962	India				Raniganj																uppermost Permian	Raniganj			Indospora	clara				Indospora	clara		spore	3
Bharadwaj	1962	India				Raniganj																uppermost Permian	Raniganj			Kosankeisporites			Bhard.		Kosankeisporites			pollen	3
Bharadwaj	1962	India				Raniganj																uppermost Permian	Raniganj			Lahirites					Lahirites			pollen	3
Bharadwaj	1962	India				Raniganj																uppermost Permian	Raniganj			Lahirites	raniganjensis				Lahirites	raniganjensis		pollen	3
Bharadwaj	1962	India				Raniganj																uppermost Permian	Raniganj			Latosporites	colliensis				Laevigatosporites	colliensis		spore	3
Bharadwaj	1962	India				Raniganj																uppermost Permian	Raniganj			Latosporites			Pot. & Kr.		Latosporites			spore	3
Bharadwaj	1962	India				Raniganj																uppermost Permian	Raniganj			Lophotriletes			(Naum.) Pot. & Kr.		Lophotriletes			spore	3
Bharadwaj	1962	India				Raniganj																uppermost Permian	Raniganj		cf.	Lophotriletes			(Naum.) Pot. & Kr.	cf.	Lophotriletes			spore	3		x
Bharadwaj	1962	India				Raniganj																uppermost Permian	Raniganj			Lunatisporites	fuscus				Crescentipollenites	fuscus		pollen	3
Bharadwaj	1962	India				Raniganj																uppermost Permian	Raniganj			Lunatisporites				?	Lunatisporites			pollen	3
Bharadwaj	1962	India				Raniganj																uppermost Permian	Raniganj			Lycopodiumsporites			Thierg. 1938		Lycopodiumsporites			spore	3
Bharadwaj	1962	India				Raniganj																uppermost Permian	Raniganj			Mahudapollenites	wilsonii		Bandyopadhyay 1973		Mahudapollenites	wilsonii		pollen	3
Bharadwaj	1962	India				Raniganj																uppermost Permian	Raniganj			Microbaculispora				?	Microbaculispora			spore	3
Bharadwaj	1962	India				Raniganj																uppermost Permian	Raniganj			Microbaculispora	gondwanensis				Microbaculispora	gondwanensis		spore	3
Bharadwaj	1962	India				Raniganj																uppermost Permian	Raniganj			Microbaculispora	villosa				Microbaculispora	villosa		spore	3
Bharadwaj	1962	India				Raniganj																uppermost Permian	Raniganj			Microfoveolatispora	trisina				Granulatisporites	trisinus		spore	3
Bharadwaj	1962	India				Raniganj																uppermost Permian	Raniganj			Microfoveolatispora	directa				Leiotriletes	directus		spore	3
Bharadwaj	1962	India				Raniganj																uppermost Permian	Raniganj			Microfoveolatispora				?	Microfoveolatispora			spore	3
Bharadwaj	1962	India				Raniganj																uppermost Permian	Raniganj			Microfoveolatispora	raniganjensis				Microfoveolatispora	raniganjensis		spore	3
Bharadwaj	1962	India				Raniganj																uppermost Permian	Raniganj			Microfoveolatispora	pseudoreticulata				Pseudoreticulatispora	pseudoreticulata		spore	3
Bharadwaj	1962	India				Raniganj																uppermost Permian	Raniganj		cf.	Nuskoisporites			Pot. & Kr.	?	Nuskoisporites			pollen	3		x
Bharadwaj	1962	India				Raniganj																uppermost Permian	Raniganj			Platysaccus			Pot. & Kl. / (Naum.) Pot. & Kl.	?	Platysaccus			pollen	3
Bharadwaj	1962	India				Raniganj																uppermost Permian	Raniganj			Punctatisporites			(Ibr.) Pot. & Kr.		Punctatisporites			spore	3
Bharadwaj	1962	India				Raniganj																uppermost Permian	Raniganj			Punctatosporites			Ibr.		Punctatosporites			spore	3
Bharadwaj	1962	India				Raniganj																uppermost Permian	Raniganj			Reticulatisporites			(Ibr.) Pot. & Kr., 1954		Reticulatisporites			spore	3
Bharadwaj	1962	India				Raniganj																uppermost Permian	Raniganj			Retusotriletes			Naum.	?	Retusotriletes			spore	3
Bharadwaj	1962	India				Raniganj																uppermost Permian	Raniganj			Retusotriletes	diversiformis				Retusotriletes	nigritellus		spore	3
Bharadwaj	1962	India				Raniganj																uppermost Permian	Raniganj			Striapollenites					Striapollenites			pollen	3
Bharadwaj	1962	India				Raniganj																uppermost Permian	Raniganj			Striapollenites	saccatus				Striapollenites	saccatus		pollen	3
Bharadwaj	1962	India				Raniganj																uppermost Permian	Raniganj			Striatites	sewardii		(Virkki) Pant		Protohaploxypinus	sewardii		pollen	3
Bharadwaj	1962	India				Raniganj																uppermost Permian	Raniganj			Striatites				?	Striatites			pollen	3
Bharadwaj	1962	India				Raniganj																uppermost Permian	Raniganj			Striatopodocarpites				?	Striatopodocarpites			pollen	3
Bharadwaj	1962	India				Raniganj																uppermost Permian	Raniganj			Striomonosaccites				?	Striomonosaccites			pollen	3
Bharadwaj	1962	India				Raniganj																uppermost Permian	Raniganj			Striomonosaccites	ovatus				Striomonosaccites	ovatus		pollen	3
Bharadwaj	1962	India				Raniganj																uppermost Permian	Raniganj			Sulcatisporites				?	Sulcatisporites			pollen	3
Bharadwaj	1962	India				Raniganj																uppermost Permian	Raniganj			Tumoripollenites					Tumoripollenites			pollen	3
Bharadwaj	1962	India				Raniganj																uppermost Permian	Raniganj			Tumoripollenites	baculatus				Tumoripollenites	baculatus		pollen	3
Bharadwaj	1962	India				Raniganj																uppermost Permian	Raniganj			Verrucosisporites			(Ibr.) Pot. & Kr.	?	Verrucosisporites			spore	3
Bharadwaj	1962	India				Raniganj																uppermost Permian	Raniganj			Verrucososporites			(Knox) Pot. & Kr.		Thymospora			spore	3
Bharadwaj	1962	India				Raniganj																uppermost Permian	Raniganj			Verticipollenites	secretus				Striatopodocarpites	secretus		pollen	3
Bharadwaj	1962	India				Raniganj																uppermost Permian	Raniganj			Verticipollenites				?	Verticipollenites			pollen	3
Bharadwaj	1962	India				Raniganj																uppermost Permian	Raniganj			Verticipollenites	gibbosus				Verticipollenites	gibbosus		pollen	3
Bharadwaj	1962	India				Raniganj																uppermost Permian	Raniganj			Verticipollenites	oblongus				Verticipollenites	oblongus		pollen	3
Bharadwaj	1962	India				Raniganj																uppermost Permian	Raniganj			Vesicaspora			Schemel	?	Vesicaspora			pollen	3
Bharadwaj	1962	India				Raniganj																uppermost Permian	Raniganj			Vittatina			Luber, 1940	?	Vittatina			pollen	3
Bharadwaj	1962	India				Raniganj																uppermost Permian	Raniganj			Vittatina	fasciolatus				Vittatina	fasciolata		pollen	3
Bharadwaj	1962	India				Raniganj																uppermost Permian	Raniganj			Vittatina	scutata				Vittatina	scutata		pollen	3
Bharadwaj	1962	India				Raniganj																uppermost Permian	Raniganj			Welwitschiapites			Bolchowitina, 1953		Welwitschiapites			pollen	3
Bharadwaj et al.	1979	India	East Bokaro Coalfield	Dhardharia Nala Section		Panchet Formation	Hirapur Member?					Dh/1					Lunatisporites-Chordasporites-Densoisporites-Lundbladispora-Assemblage									Alisporites				?	Alisporites			pollen	NA
Bharadwaj et al.	1979	India	East Bokaro Coalfield	Dhardharia Nala Section		Panchet Formation	Hirapur Member?					Dh/1					Lunatisporites-Chordasporites-Densoisporites-Lundbladispora-Assemblage									Callumispora				?	Callumispora			spore	NA
Bharadwaj et al.	1979	India	East Bokaro Coalfield	Dhardharia Nala Section		Panchet Formation	Hirapur Member?					Dh/1					Lunatisporites-Chordasporites-Densoisporites-Lundbladispora-Assemblage									Cedripites					Cedripites			pollen	NA
Bharadwaj et al.	1979	India	East Bokaro Coalfield	Dhardharia Nala Section		Panchet Formation	Hirapur Member?					Dh/1					Lunatisporites-Chordasporites-Densoisporites-Lundbladispora-Assemblage									Chordasporites					Chordasporites			pollen	NA
Bharadwaj et al.	1979	India	East Bokaro Coalfield	Dhardharia Nala Section		Panchet Formation	Hirapur Member?					Dh/1					Lunatisporites-Chordasporites-Densoisporites-Lundbladispora-Assemblage									Circumstriatites					Circumstriatites			pollen	NA
Bharadwaj et al.	1979	India	East Bokaro Coalfield	Dhardharia Nala Section		Panchet Formation	Hirapur Member?					Dh/1					Lunatisporites-Chordasporites-Densoisporites-Lundbladispora-Assemblage									Crescentipollenites					Crescentipollenites			pollen	NA
Bharadwaj et al.	1979	India	East Bokaro Coalfield	Dhardharia Nala Section		Panchet Formation	Hirapur Member?					Dh/1					Lunatisporites-Chordasporites-Densoisporites-Lundbladispora-Assemblage									Cuneatisporites					Cuneatisporites			pollen	NA
Bharadwaj et al.	1979	India	East Bokaro Coalfield	Dhardharia Nala Section		Panchet Formation	Hirapur Member?					Dh/1					Lunatisporites-Chordasporites-Densoisporites-Lundbladispora-Assemblage									Cycadopites					Cycadopites			pollen	NA
Bharadwaj et al.	1979	India	East Bokaro Coalfield	Dhardharia Nala Section		Panchet Formation	Hirapur Member?					Dh/1					Lunatisporites-Chordasporites-Densoisporites-Lundbladispora-Assemblage									Cyclogranisporites					Cyclogranisporites			spore	NA
Bharadwaj et al.	1979	India	East Bokaro Coalfield	Dhardharia Nala Section		Panchet Formation	Hirapur Member?					Dh/1					Lunatisporites-Chordasporites-Densoisporites-Lundbladispora-Assemblage									Densoisporites					Densoisporites			spore	NA
Bharadwaj et al.	1979	India	East Bokaro Coalfield	Dhardharia Nala Section		Panchet Formation	Hirapur Member?					Dh/1					Lunatisporites-Chordasporites-Densoisporites-Lundbladispora-Assemblage									Ephedripites					Ephedripites			pollen	NA
Bharadwaj et al.	1979	India	East Bokaro Coalfield	Dhardharia Nala Section		Panchet Formation	Hirapur Member?					Dh/1					Lunatisporites-Chordasporites-Densoisporites-Lundbladispora-Assemblage									Faunipollenites					Protohaploxypinus			pollen	NA
Bharadwaj et al.	1979	India	East Bokaro Coalfield	Dhardharia Nala Section		Panchet Formation	Hirapur Member?					Dh/1					Lunatisporites-Chordasporites-Densoisporites-Lundbladispora-Assemblage									Inaperturopollenites					Inaperturopollenites			pollen	NA
Bharadwaj et al.	1979	India	East Bokaro Coalfield	Dhardharia Nala Section		Panchet Formation	Hirapur Member?					Dh/1					Lunatisporites-Chordasporites-Densoisporites-Lundbladispora-Assemblage									Indotriradites				?	Indotriradites			spore	NA
Bharadwaj et al.	1979	India	East Bokaro Coalfield	Dhardharia Nala Section		Panchet Formation	Hirapur Member?					Dh/1					Lunatisporites-Chordasporites-Densoisporites-Lundbladispora-Assemblage									Lophotriletes					Lophotriletes			spore	NA
Bharadwaj et al.	1979	India	East Bokaro Coalfield	Dhardharia Nala Section		Panchet Formation	Hirapur Member?					Dh/1					Lunatisporites-Chordasporites-Densoisporites-Lundbladispora-Assemblage									Lueckisporites				?	Lueckisporites			pollen	NA
Bharadwaj et al.	1979	India	East Bokaro Coalfield	Dhardharia Nala Section		Panchet Formation	Hirapur Member?					Dh/1					Lunatisporites-Chordasporites-Densoisporites-Lundbladispora-Assemblage									Lunatisporites				?	Lunatisporites			pollen	NA
Bharadwaj et al.	1979	India	East Bokaro Coalfield	Dhardharia Nala Section		Panchet Formation	Hirapur Member?					Dh/1					Lunatisporites-Chordasporites-Densoisporites-Lundbladispora-Assemblage									Lundbladispora				?	Lundbladispora			spore	NA
Bharadwaj et al.	1979	India	East Bokaro Coalfield	Dhardharia Nala Section		Panchet Formation	Hirapur Member?					Dh/1					Lunatisporites-Chordasporites-Densoisporites-Lundbladispora-Assemblage									Osmundacidites					Osmundacidites			spore	NA
Bharadwaj et al.	1979	India	East Bokaro Coalfield	Dhardharia Nala Section		Panchet Formation	Hirapur Member?					Dh/1					Lunatisporites-Chordasporites-Densoisporites-Lundbladispora-Assemblage									Pilasporites					Pilasporites			spore	NA
Bharadwaj et al.	1979	India	East Bokaro Coalfield	Dhardharia Nala Section		Panchet Formation	Hirapur Member?					Dh/1					Lunatisporites-Chordasporites-Densoisporites-Lundbladispora-Assemblage									Playfordiaspora					Playfordiaspora			spore	NA
Bharadwaj et al.	1979	India	East Bokaro Coalfield	Dhardharia Nala Section		Panchet Formation	Hirapur Member?					Dh/1					Lunatisporites-Chordasporites-Densoisporites-Lundbladispora-Assemblage									Pretricolpipollenites					Pretricolpipollenites			pollen	NA
Bharadwaj et al.	1979	India	East Bokaro Coalfield	Dhardharia Nala Section		Panchet Formation	Hirapur Member?					Dh/1					Lunatisporites-Chordasporites-Densoisporites-Lundbladispora-Assemblage									Pyramidisporites					Pyramidosporites			spore	NA
Bharadwaj et al.	1979	India	East Bokaro Coalfield	Dhardharia Nala Section		Panchet Formation	Hirapur Member?					Dh/1					Lunatisporites-Chordasporites-Densoisporites-Lundbladispora-Assemblage									Scheuringipollenites				?	Scheuringipollenites			pollen	NA
Bharadwaj et al.	1979	India	East Bokaro Coalfield	Dhardharia Nala Section		Panchet Formation	Hirapur Member?					Dh/1					Lunatisporites-Chordasporites-Densoisporites-Lundbladispora-Assemblage									Spinosporites					Spinosporites			spore	NA
Bharadwaj et al.	1979	India	East Bokaro Coalfield	Dhardharia Nala Section		Panchet Formation	Hirapur Member?					Dh/1					Lunatisporites-Chordasporites-Densoisporites-Lundbladispora-Assemblage									Striatites				?	Striatites			pollen	NA
Bharadwaj et al.	1979	India	East Bokaro Coalfield	Dhardharia Nala Section		Panchet Formation	Hirapur Member?					Dh/1					Lunatisporites-Chordasporites-Densoisporites-Lundbladispora-Assemblage									Striatopodocarpites				?	Striatopodocarpites			pollen	NA
Bharadwaj et al.	1979	India	East Bokaro Coalfield	Dhardharia Nala Section		Panchet Formation	Hirapur Member?					Dh/1					Lunatisporites-Chordasporites-Densoisporites-Lundbladispora-Assemblage									Thymospora				?	Thymospora			spore	NA
Bharadwaj et al.	1979	India	North Karanpura Coalfield	Tributary of Haharo River, near Horam-Sibadih Village		Raniganj Formation						H/10					Striatopodocarpites-Faunipollenites-Assemblage						Upper Raniganj			Crescentipollenites					Crescentipollenites			pollen	NA
Bharadwaj et al.	1979	India	North Karanpura Coalfield	Tributary of Haharo River, near Horam-Sibadih Village		Raniganj Formation						H/10					Striatopodocarpites-Faunipollenites-Assemblage						Upper Raniganj			Cuneatisporites					Cuneatisporites			pollen	NA
Bharadwaj et al.	1979	India	North Karanpura Coalfield	Tributary of Haharo River, near Horam-Sibadih Village		Raniganj Formation						H/10					Striatopodocarpites-Faunipollenites-Assemblage						Upper Raniganj			Densipollenites					Densipollenites			pollen	NA
Bharadwaj et al.	1979	India	North Karanpura Coalfield	Tributary of Haharo River, near Horam-Sibadih Village		Raniganj Formation						H/10					Striatopodocarpites-Faunipollenites-Assemblage						Upper Raniganj			Ephedripites					Ephedripites			pollen	NA
Bharadwaj et al.	1979	India	North Karanpura Coalfield	Tributary of Haharo River, near Horam-Sibadih Village		Raniganj Formation						H/10					Striatopodocarpites-Faunipollenites-Assemblage						Upper Raniganj			Faunipollenites					Protohaploxypinus			pollen	NA
Bharadwaj et al.	1979	India	North Karanpura Coalfield	Tributary of Haharo River, near Horam-Sibadih Village		Raniganj Formation						H/10					Striatopodocarpites-Faunipollenites-Assemblage						Upper Raniganj			Hindipollenites					Hindipollenites			pollen	NA
Bharadwaj et al.	1979	India	North Karanpura Coalfield	Tributary of Haharo River, near Horam-Sibadih Village		Raniganj Formation						H/10					Striatopodocarpites-Faunipollenites-Assemblage						Upper Raniganj			Ibisporites					Ibisporites			pollen	NA
Bharadwaj et al.	1979	India	North Karanpura Coalfield	Tributary of Haharo River, near Horam-Sibadih Village		Raniganj Formation						H/10					Striatopodocarpites-Faunipollenites-Assemblage						Upper Raniganj			Lahirites					Lahirites			pollen	NA
Bharadwaj et al.	1979	India	North Karanpura Coalfield	Tributary of Haharo River, near Horam-Sibadih Village		Raniganj Formation						H/10					Striatopodocarpites-Faunipollenites-Assemblage						Upper Raniganj			Microbaculispora				?	Microbaculispora			spore	NA
Bharadwaj et al.	1979	India	North Karanpura Coalfield	Tributary of Haharo River, near Horam-Sibadih Village		Raniganj Formation						H/10					Striatopodocarpites-Faunipollenites-Assemblage						Upper Raniganj			Scheuringipollenites				?	Scheuringipollenites			pollen	NA
Bharadwaj et al.	1979	India	North Karanpura Coalfield	Tributary of Haharo River, near Horam-Sibadih Village		Raniganj Formation						H/10					Striatopodocarpites-Faunipollenites-Assemblage						Upper Raniganj			Spinosporites					Spinosporites			spore	NA
Bharadwaj et al.	1979	India	North Karanpura Coalfield	Tributary of Haharo River, near Horam-Sibadih Village		Raniganj Formation						H/10					Striatopodocarpites-Faunipollenites-Assemblage						Upper Raniganj			Striatites				?	Striatites			pollen	NA
Bharadwaj et al.	1979	India	North Karanpura Coalfield	Tributary of Haharo River, near Horam-Sibadih Village		Raniganj Formation						H/10					Striatopodocarpites-Faunipollenites-Assemblage						Upper Raniganj			Striatopodocarpites				?	Striatopodocarpites			pollen	NA
Bharadwaj et al.	1979	India	North Karanpura Coalfield	Tributary of Haharo River, near Horam-Sibadih Village		Raniganj Formation						H/8					Striatopodocarpites-Faunipollenites-Assemblage						Upper Raniganj			Brevitriletes					Brevitriletes			spore	NA
Bharadwaj et al.	1979	India	North Karanpura Coalfield	Tributary of Haharo River, near Horam-Sibadih Village		Raniganj Formation						H/8					Striatopodocarpites-Faunipollenites-Assemblage						Upper Raniganj			Crescentipollenites					Crescentipollenites			pollen	NA
Bharadwaj et al.	1979	India	North Karanpura Coalfield	Tributary of Haharo River, near Horam-Sibadih Village		Raniganj Formation						H/8					Striatopodocarpites-Faunipollenites-Assemblage						Upper Raniganj			Cuneatisporites					Cuneatisporites			pollen	NA
Bharadwaj et al.	1979	India	North Karanpura Coalfield	Tributary of Haharo River, near Horam-Sibadih Village		Raniganj Formation						H/8					Striatopodocarpites-Faunipollenites-Assemblage						Upper Raniganj			Densipollenites					Densipollenites			pollen	NA
Bharadwaj et al.	1979	India	North Karanpura Coalfield	Tributary of Haharo River, near Horam-Sibadih Village		Raniganj Formation						H/8					Striatopodocarpites-Faunipollenites-Assemblage						Upper Raniganj			Densoisporites					Densoisporites			spore	NA
Bharadwaj et al.	1979	India	North Karanpura Coalfield	Tributary of Haharo River, near Horam-Sibadih Village		Raniganj Formation						H/8					Striatopodocarpites-Faunipollenites-Assemblage						Upper Raniganj			Ephedripites					Ephedripites			pollen	NA
Bharadwaj et al.	1979	India	North Karanpura Coalfield	Tributary of Haharo River, near Horam-Sibadih Village		Raniganj Formation						H/8					Striatopodocarpites-Faunipollenites-Assemblage						Upper Raniganj			Faunipollenites					Protohaploxypinus			pollen	NA
Bharadwaj et al.	1979	India	North Karanpura Coalfield	Tributary of Haharo River, near Horam-Sibadih Village		Raniganj Formation						H/8					Striatopodocarpites-Faunipollenites-Assemblage						Upper Raniganj			Hindipollenites					Hindipollenites			pollen	NA
Bharadwaj et al.	1979	India	North Karanpura Coalfield	Tributary of Haharo River, near Horam-Sibadih Village		Raniganj Formation						H/8					Striatopodocarpites-Faunipollenites-Assemblage						Upper Raniganj			Ibisporites					Ibisporites			pollen	NA
Bharadwaj et al.	1979	India	North Karanpura Coalfield	Tributary of Haharo River, near Horam-Sibadih Village		Raniganj Formation						H/8					Striatopodocarpites-Faunipollenites-Assemblage						Upper Raniganj			Lahirites					Lahirites			pollen	NA
Bharadwaj et al.	1979	India	North Karanpura Coalfield	Tributary of Haharo River, near Horam-Sibadih Village		Raniganj Formation						H/8					Striatopodocarpites-Faunipollenites-Assemblage						Upper Raniganj			Lunatisporites				?	Lunatisporites			pollen	NA
Bharadwaj et al.	1979	India	North Karanpura Coalfield	Tributary of Haharo River, near Horam-Sibadih Village		Raniganj Formation						H/8					Striatopodocarpites-Faunipollenites-Assemblage						Upper Raniganj			Microbaculispora				?	Microbaculispora			spore	NA
Bharadwaj et al.	1979	India	North Karanpura Coalfield	Tributary of Haharo River, near Horam-Sibadih Village		Raniganj Formation						H/8					Striatopodocarpites-Faunipollenites-Assemblage						Upper Raniganj			Osmundacidites					Osmundacidites			spore	NA
Bharadwaj et al.	1979	India	North Karanpura Coalfield	Tributary of Haharo River, near Horam-Sibadih Village		Raniganj Formation						H/8					Striatopodocarpites-Faunipollenites-Assemblage						Upper Raniganj			Scheuringipollenites				?	Scheuringipollenites			pollen	NA
Bharadwaj et al.	1979	India	North Karanpura Coalfield	Tributary of Haharo River, near Horam-Sibadih Village		Raniganj Formation						H/8					Striatopodocarpites-Faunipollenites-Assemblage						Upper Raniganj			Spinosporites					Spinosporites			spore	NA
Bharadwaj et al.	1979	India	North Karanpura Coalfield	Tributary of Haharo River, near Horam-Sibadih Village		Raniganj Formation						H/8					Striatopodocarpites-Faunipollenites-Assemblage						Upper Raniganj			Striatites				?	Striatites			pollen	NA
Bharadwaj et al.	1979	India	North Karanpura Coalfield	Tributary of Haharo River, near Horam-Sibadih Village		Raniganj Formation						H/8					Striatopodocarpites-Faunipollenites-Assemblage						Upper Raniganj			Striatopodocarpites				?	Striatopodocarpites			pollen	NA
Bharadwaj et al.	1979	India	North Karanpura Coalfield	Tributary of Haharo River, near Horam-Sibadih Village		Raniganj Formation						H/8-H/10					Striatopodocarpites-Faunipollenites-Assemblage						Upper Raniganj			Alisporites				?	Alisporites			pollen	NA
Bharadwaj et al.	1979	India	North Karanpura Coalfield	Tributary of Haharo River, near Horam-Sibadih Village		Raniganj Formation						H/8-H/10					Striatopodocarpites-Faunipollenites-Assemblage						Upper Raniganj			Callumispora				?	Callumispora			spore	NA
Bharadwaj et al.	1979	India	North Karanpura Coalfield	Tributary of Haharo River, near Horam-Sibadih Village		Raniganj Formation						H/8-H/10					Striatopodocarpites-Faunipollenites-Assemblage						Upper Raniganj			Chordasporites					Chordasporites			pollen	NA
Bharadwaj et al.	1979	India	North Karanpura Coalfield	Tributary of Haharo River, near Horam-Sibadih Village		Raniganj Formation						H/8-H/10					Striatopodocarpites-Faunipollenites-Assemblage						Upper Raniganj			Circumstriatites					Circumstriatites			pollen	NA
Bharadwaj et al.	1979	India	North Karanpura Coalfield	Tributary of Haharo River, near Horam-Sibadih Village		Raniganj Formation						H/8-H/10					Striatopodocarpites-Faunipollenites-Assemblage						Upper Raniganj			Corisaccites					Corisaccites			pollen	NA
Bharadwaj et al.	1979	India	North Karanpura Coalfield	Tributary of Haharo River, near Horam-Sibadih Village		Raniganj Formation						H/8-H/10					Striatopodocarpites-Faunipollenites-Assemblage						Upper Raniganj			Cycadopites					Cycadopites			pollen	NA
Bharadwaj et al.	1979	India	North Karanpura Coalfield	Tributary of Haharo River, near Horam-Sibadih Village		Raniganj Formation						H/8-H/10					Striatopodocarpites-Faunipollenites-Assemblage						Upper Raniganj			Cyclobaculisporites					Cyclobaculisporites			spore	NA
Bharadwaj et al.	1979	India	North Karanpura Coalfield	Tributary of Haharo River, near Horam-Sibadih Village		Raniganj Formation						H/8-H/10					Striatopodocarpites-Faunipollenites-Assemblage						Upper Raniganj			Cyclogranisporites					Cyclogranisporites			spore	NA
Bharadwaj et al.	1979	India	North Karanpura Coalfield	Tributary of Haharo River, near Horam-Sibadih Village		Raniganj Formation						H/8-H/10					Striatopodocarpites-Faunipollenites-Assemblage						Upper Raniganj			Decussatisporites					Decussatisporites			pollen	NA
Bharadwaj et al.	1979	India	North Karanpura Coalfield	Tributary of Haharo River, near Horam-Sibadih Village		Raniganj Formation						H/8-H/10					Striatopodocarpites-Faunipollenites-Assemblage						Upper Raniganj			Guttulapollenites					Guttulapollenites			pollen	NA
Bharadwaj et al.	1979	India	North Karanpura Coalfield	Tributary of Haharo River, near Horam-Sibadih Village		Raniganj Formation						H/8-H/10					Striatopodocarpites-Faunipollenites-Assemblage						Upper Raniganj			Illinites					Illinites			pollen	NA
Bharadwaj et al.	1979	India	North Karanpura Coalfield	Tributary of Haharo River, near Horam-Sibadih Village		Raniganj Formation						H/8-H/10					Striatopodocarpites-Faunipollenites-Assemblage						Upper Raniganj			Kendosporites					Kendosporites			pollen	NA
Bharadwaj et al.	1979	India	North Karanpura Coalfield	Tributary of Haharo River, near Horam-Sibadih Village		Raniganj Formation						H/8-H/10					Striatopodocarpites-Faunipollenites-Assemblage						Upper Raniganj			Klausipollenites				?	Klausipollenites			pollen	NA
Bharadwaj et al.	1979	India	North Karanpura Coalfield	Tributary of Haharo River, near Horam-Sibadih Village		Raniganj Formation						H/8-H/10					Striatopodocarpites-Faunipollenites-Assemblage						Upper Raniganj			Lacinitriletes					Lacinitriletes			spore	NA
Bharadwaj et al.	1979	India	North Karanpura Coalfield	Tributary of Haharo River, near Horam-Sibadih Village		Raniganj Formation						H/8-H/10					Striatopodocarpites-Faunipollenites-Assemblage						Upper Raniganj			Latosporites					Latosporites			spore	NA
Bharadwaj et al.	1979	India	North Karanpura Coalfield	Tributary of Haharo River, near Horam-Sibadih Village		Raniganj Formation						H/8-H/10					Striatopodocarpites-Faunipollenites-Assemblage						Upper Raniganj			Lophotriletes					Lophotriletes			spore	NA
Bharadwaj et al.	1979	India	North Karanpura Coalfield	Tributary of Haharo River, near Horam-Sibadih Village		Raniganj Formation						H/8-H/10					Striatopodocarpites-Faunipollenites-Assemblage						Upper Raniganj			Parasaccites					Parasaccites			pollen	NA
Bharadwaj et al.	1979	India	North Karanpura Coalfield	Tributary of Haharo River, near Horam-Sibadih Village		Raniganj Formation						H/8-H/10					Striatopodocarpites-Faunipollenites-Assemblage						Upper Raniganj			Platysaccus				?	Platysaccus			pollen	NA
Bharadwaj et al.	1979	India	North Karanpura Coalfield	Tributary of Haharo River, near Horam-Sibadih Village		Raniganj Formation						H/8-H/10					Striatopodocarpites-Faunipollenites-Assemblage						Upper Raniganj			Rhizomaspora					Rhizomaspora			pollen	NA
Bharadwaj et al.	1979	India	North Karanpura Coalfield	Tributary of Haharo River, near Horam-Sibadih Village		Raniganj Formation						H/8-H/10					Striatopodocarpites-Faunipollenites-Assemblage						Upper Raniganj			Verrucosisporites				?	Verrucosisporites			spore	NA
Bharadwaj et al.	1979	India	North Karanpura Coalfield	Tributary of Haharo River, near Horam-Sibadih Village		Raniganj Formation						H/8-H/10					Striatopodocarpites-Faunipollenites-Assemblage						Upper Raniganj			Verticipollenites				?	Verticipollenites			pollen	NA
Bharadwaj et al.	1979	India	North of Damodar River, East Raniganj Coalfield	Nonia Khal Section		Raniganj Formation						NK/3					Striatopodocarpites-Densipollenites-Assemblage									Alisporites				?	Alisporites			pollen	NA
Bharadwaj et al.	1979	India	North of Damodar River, East Raniganj Coalfield	Nonia Khal Section		Raniganj Formation						NK/3					Striatopodocarpites-Densipollenites-Assemblage									Callumispora				?	Callumispora			spore	NA
Bharadwaj et al.	1979	India	North of Damodar River, East Raniganj Coalfield	Nonia Khal Section		Raniganj Formation						NK/3					Striatopodocarpites-Densipollenites-Assemblage									Chordasporites					Chordasporites			pollen	NA
Bharadwaj et al.	1979	India	North of Damodar River, East Raniganj Coalfield	Nonia Khal Section		Raniganj Formation						NK/3					Striatopodocarpites-Densipollenites-Assemblage									Crescentipollenites					Crescentipollenites			pollen	NA
Bharadwaj et al.	1979	India	North of Damodar River, East Raniganj Coalfield	Nonia Khal Section		Raniganj Formation						NK/3					Striatopodocarpites-Densipollenites-Assemblage									Cyclogranisporites					Cyclogranisporites			spore	NA
Bharadwaj et al.	1979	India	North of Damodar River, East Raniganj Coalfield	Nonia Khal Section		Raniganj Formation						NK/3					Striatopodocarpites-Densipollenites-Assemblage									Densipollenites					Densipollenites			pollen	NA
Bharadwaj et al.	1979	India	North of Damodar River, East Raniganj Coalfield	Nonia Khal Section		Raniganj Formation						NK/3					Striatopodocarpites-Densipollenites-Assemblage									Distriatites				?	Distriatites			pollen	NA
Bharadwaj et al.	1979	India	North of Damodar River, East Raniganj Coalfield	Nonia Khal Section		Raniganj Formation						NK/3					Striatopodocarpites-Densipollenites-Assemblage									Ephedripites					Ephedripites			pollen	NA
Bharadwaj et al.	1979	India	North of Damodar River, East Raniganj Coalfield	Nonia Khal Section		Raniganj Formation						NK/3					Striatopodocarpites-Densipollenites-Assemblage									Falcisporites				?	Falcisporites			pollen	NA
Bharadwaj et al.	1979	India	North of Damodar River, East Raniganj Coalfield	Nonia Khal Section		Raniganj Formation						NK/3					Striatopodocarpites-Densipollenites-Assemblage									Faunipollenites					Protohaploxypinus			pollen	NA
Bharadwaj et al.	1979	India	North of Damodar River, East Raniganj Coalfield	Nonia Khal Section		Raniganj Formation						NK/3					Striatopodocarpites-Densipollenites-Assemblage									Hindipollenites					Hindipollenites			pollen	NA
Bharadwaj et al.	1979	India	North of Damodar River, East Raniganj Coalfield	Nonia Khal Section		Raniganj Formation						NK/3					Striatopodocarpites-Densipollenites-Assemblage									Horriditriletes				?	Horriditriletes			spore	NA
Bharadwaj et al.	1979	India	North of Damodar River, East Raniganj Coalfield	Nonia Khal Section		Raniganj Formation						NK/3					Striatopodocarpites-Densipollenites-Assemblage									Klausipollenites				?	Klausipollenites			pollen	NA
Bharadwaj et al.	1979	India	North of Damodar River, East Raniganj Coalfield	Nonia Khal Section		Raniganj Formation						NK/3					Striatopodocarpites-Densipollenites-Assemblage									Lahirites					Lahirites			pollen	NA
Bharadwaj et al.	1979	India	North of Damodar River, East Raniganj Coalfield	Nonia Khal Section		Raniganj Formation						NK/3					Striatopodocarpites-Densipollenites-Assemblage									Lunatisporites				?	Lunatisporites			pollen	NA
Bharadwaj et al.	1979	India	North of Damodar River, East Raniganj Coalfield	Nonia Khal Section		Raniganj Formation						NK/3					Striatopodocarpites-Densipollenites-Assemblage									Marsupipollenites					Marsupipollenites			pollen	NA
Bharadwaj et al.	1979	India	North of Damodar River, East Raniganj Coalfield	Nonia Khal Section		Raniganj Formation						NK/3					Striatopodocarpites-Densipollenites-Assemblage									Microbaculispora				?	Microbaculispora			spore	NA
Bharadwaj et al.	1979	India	North of Damodar River, East Raniganj Coalfield	Nonia Khal Section		Raniganj Formation						NK/3					Striatopodocarpites-Densipollenites-Assemblage									Osmundacidites					Osmundacidites			spore	NA
Bharadwaj et al.	1979	India	North of Damodar River, East Raniganj Coalfield	Nonia Khal Section		Raniganj Formation						NK/3					Striatopodocarpites-Densipollenites-Assemblage									Parasaccites					Parasaccites			pollen	NA
Bharadwaj et al.	1979	India	North of Damodar River, East Raniganj Coalfield	Nonia Khal Section		Raniganj Formation						NK/3					Striatopodocarpites-Densipollenites-Assemblage									Pretricolpipollenites					Pretricolpipollenites			pollen	NA
Bharadwaj et al.	1979	India	North of Damodar River, East Raniganj Coalfield	Nonia Khal Section		Raniganj Formation						NK/3					Striatopodocarpites-Densipollenites-Assemblage									Scheuringipollenites				?	Scheuringipollenites			pollen	NA
Bharadwaj et al.	1979	India	North of Damodar River, East Raniganj Coalfield	Nonia Khal Section		Raniganj Formation						NK/3					Striatopodocarpites-Densipollenites-Assemblage									Spinosporites					Spinosporites			spore	NA
Bharadwaj et al.	1979	India	North of Damodar River, East Raniganj Coalfield	Nonia Khal Section		Raniganj Formation						NK/3					Striatopodocarpites-Densipollenites-Assemblage									Striapollenites					Striapollenites			pollen	NA
Bharadwaj et al.	1979	India	North of Damodar River, East Raniganj Coalfield	Nonia Khal Section		Raniganj Formation						NK/3					Striatopodocarpites-Densipollenites-Assemblage									Striatites				?	Striatites			pollen	NA
Bharadwaj et al.	1979	India	North of Damodar River, East Raniganj Coalfield	Nonia Khal Section		Raniganj Formation						NK/3					Striatopodocarpites-Densipollenites-Assemblage									Striatopodocarpites				?	Striatopodocarpites			pollen	NA
Bharadwaj et al.	1979	India	North of Damodar River, East Raniganj Coalfield	Nonia Khal Section		Raniganj Formation						NK/3					Striatopodocarpites-Densipollenites-Assemblage									Verticipollenites				?	Verticipollenites			pollen	NA
Bharadwaj et al.	1979	India	North of Damodar River, East Raniganj Coalfield	Nonia Khal Section		Raniganj Formation						NK/3					Striatopodocarpites-Densipollenites-Assemblage									Vesicaspora				?	Vesicaspora			pollen	NA
Bharadwaj et al.	1979	India	North of Damodar River, East Raniganj Coalfield	Nonia Khal Section		Raniganj Formation						NK/3					Striatopodocarpites-Densipollenites-Assemblage									Weylandites				?	Weylandites			pollen	NA
Bharadwaj et al.	1979	India	North of Damodar River, East Raniganj Coalfield	Nonia Nala Section		uppermost Raniganj Formation						NN/10					Striatopodocarpites-Densipollenites-Assemblage									Alisporites				?	Alisporites			pollen	3
Bharadwaj et al.	1979	India	North of Damodar River, East Raniganj Coalfield	Nonia Nala Section		uppermost Raniganj Formation						NN/10					Striatopodocarpites-Densipollenites-Assemblage									Apiculatisporis				?	Apiculatisporis			spore	3
Bharadwaj et al.	1979	India	North of Damodar River, East Raniganj Coalfield	Nonia Nala Section		uppermost Raniganj Formation						NN/10					Striatopodocarpites-Densipollenites-Assemblage									Chordasporites					Chordasporites			pollen	3
Bharadwaj et al.	1979	India	North of Damodar River, East Raniganj Coalfield	Nonia Nala Section		uppermost Raniganj Formation						NN/10					Striatopodocarpites-Densipollenites-Assemblage									Crescentipollenites					Crescentipollenites			pollen	3
Bharadwaj et al.	1979	India	North of Damodar River, East Raniganj Coalfield	Nonia Nala Section		uppermost Raniganj Formation						NN/10					Striatopodocarpites-Densipollenites-Assemblage									Densipollenites					Densipollenites			pollen	3
Bharadwaj et al.	1979	India	North of Damodar River, East Raniganj Coalfield	Nonia Nala Section		uppermost Raniganj Formation						NN/10					Striatopodocarpites-Densipollenites-Assemblage									Ephedripites					Ephedripites			pollen	3
Bharadwaj et al.	1979	India	North of Damodar River, East Raniganj Coalfield	Nonia Nala Section		uppermost Raniganj Formation						NN/10					Striatopodocarpites-Densipollenites-Assemblage									Faunipollenites					Protohaploxypinus			pollen	3
Bharadwaj et al.	1979	India	North of Damodar River, East Raniganj Coalfield	Nonia Nala Section		uppermost Raniganj Formation						NN/10					Striatopodocarpites-Densipollenites-Assemblage									Hindipollenites					Hindipollenites			pollen	3
Bharadwaj et al.	1979	India	North of Damodar River, East Raniganj Coalfield	Nonia Nala Section		uppermost Raniganj Formation						NN/10					Striatopodocarpites-Densipollenites-Assemblage									Ibisporites					Ibisporites			pollen	3
Bharadwaj et al.	1979	India	North of Damodar River, East Raniganj Coalfield	Nonia Nala Section		uppermost Raniganj Formation						NN/10					Striatopodocarpites-Densipollenites-Assemblage									Klausipollenites				?	Klausipollenites			pollen	3
Bharadwaj et al.	1979	India	North of Damodar River, East Raniganj Coalfield	Nonia Nala Section		uppermost Raniganj Formation						NN/10					Striatopodocarpites-Densipollenites-Assemblage									Lahirites					Lahirites			pollen	3
Bharadwaj et al.	1979	India	North of Damodar River, East Raniganj Coalfield	Nonia Nala Section		uppermost Raniganj Formation						NN/10					Striatopodocarpites-Densipollenites-Assemblage									Lunatisporites				?	Lunatisporites			pollen	3
Bharadwaj et al.	1979	India	North of Damodar River, East Raniganj Coalfield	Nonia Nala Section		uppermost Raniganj Formation						NN/10					Striatopodocarpites-Densipollenites-Assemblage									Osmundacidites					Osmundacidites			spore	3
Bharadwaj et al.	1979	India	North of Damodar River, East Raniganj Coalfield	Nonia Nala Section		uppermost Raniganj Formation						NN/10					Striatopodocarpites-Densipollenites-Assemblage									Scheuringipollenites				?	Scheuringipollenites			pollen	3
Bharadwaj et al.	1979	India	North of Damodar River, East Raniganj Coalfield	Nonia Nala Section		uppermost Raniganj Formation						NN/10					Striatopodocarpites-Densipollenites-Assemblage									Striatites				?	Striatites			pollen	3
Bharadwaj et al.	1979	India	North of Damodar River, East Raniganj Coalfield	Nonia Nala Section		uppermost Raniganj Formation						NN/10					Striatopodocarpites-Densipollenites-Assemblage									Striatopodocarpites				?	Striatopodocarpites			pollen	3
Bharadwaj et al.	1979	India	North of Damodar River, East Raniganj Coalfield	Nonia Nala Section		uppermost Raniganj Formation						NN/10					Striatopodocarpites-Densipollenites-Assemblage									Verrucosisporites				?	Verrucosisporites			spore	3
Bharadwaj et al.	1979	India	North of Damodar River, East Raniganj Coalfield	Nonia Nala Section		uppermost Raniganj Formation						NN/14					Striatopodocarpites-Densipollenites-Assemblage									Alisporites				?	Alisporites			pollen	3
Bharadwaj et al.	1979	India	North of Damodar River, East Raniganj Coalfield	Nonia Nala Section		uppermost Raniganj Formation						NN/14					Striatopodocarpites-Densipollenites-Assemblage									Chordasporites					Chordasporites			pollen	3
Bharadwaj et al.	1979	India	North of Damodar River, East Raniganj Coalfield	Nonia Nala Section		uppermost Raniganj Formation						NN/14					Striatopodocarpites-Densipollenites-Assemblage									Crescentipollenites					Crescentipollenites			pollen	3
Bharadwaj et al.	1979	India	North of Damodar River, East Raniganj Coalfield	Nonia Nala Section		uppermost Raniganj Formation						NN/14					Striatopodocarpites-Densipollenites-Assemblage									Densipollenites					Densipollenites			pollen	3
Bharadwaj et al.	1979	India	North of Damodar River, East Raniganj Coalfield	Nonia Nala Section		uppermost Raniganj Formation						NN/14					Striatopodocarpites-Densipollenites-Assemblage									Ephedripites					Ephedripites			pollen	3
Bharadwaj et al.	1979	India	North of Damodar River, East Raniganj Coalfield	Nonia Nala Section		uppermost Raniganj Formation						NN/14					Striatopodocarpites-Densipollenites-Assemblage									Faunipollenites					Protohaploxypinus			pollen	3
Bharadwaj et al.	1979	India	North of Damodar River, East Raniganj Coalfield	Nonia Nala Section		uppermost Raniganj Formation						NN/14					Striatopodocarpites-Densipollenites-Assemblage									Hindipollenites					Hindipollenites			pollen	3
Bharadwaj et al.	1979	India	North of Damodar River, East Raniganj Coalfield	Nonia Nala Section		uppermost Raniganj Formation						NN/14					Striatopodocarpites-Densipollenites-Assemblage									Ibisporites					Ibisporites			pollen	3
Bharadwaj et al.	1979	India	North of Damodar River, East Raniganj Coalfield	Nonia Nala Section		uppermost Raniganj Formation						NN/14					Striatopodocarpites-Densipollenites-Assemblage									Klausipollenites				?	Klausipollenites			pollen	3
Bharadwaj et al.	1979	India	North of Damodar River, East Raniganj Coalfield	Nonia Nala Section		uppermost Raniganj Formation						NN/14					Striatopodocarpites-Densipollenites-Assemblage									Lahirites					Lahirites			pollen	3
Bharadwaj et al.	1979	India	North of Damodar River, East Raniganj Coalfield	Nonia Nala Section		uppermost Raniganj Formation						NN/14					Striatopodocarpites-Densipollenites-Assemblage									Lunatisporites				?	Lunatisporites			pollen	3
Bharadwaj et al.	1979	India	North of Damodar River, East Raniganj Coalfield	Nonia Nala Section		uppermost Raniganj Formation						NN/14					Striatopodocarpites-Densipollenites-Assemblage									Osmundacidites					Osmundacidites			spore	3
Bharadwaj et al.	1979	India	North of Damodar River, East Raniganj Coalfield	Nonia Nala Section		uppermost Raniganj Formation						NN/14					Striatopodocarpites-Densipollenites-Assemblage									Scheuringipollenites				?	Scheuringipollenites			pollen	3
Bharadwaj et al.	1979	India	North of Damodar River, East Raniganj Coalfield	Nonia Nala Section		uppermost Raniganj Formation						NN/14					Striatopodocarpites-Densipollenites-Assemblage									Striatites				?	Striatites			pollen	3
Bharadwaj et al.	1979	India	North of Damodar River, East Raniganj Coalfield	Nonia Nala Section		uppermost Raniganj Formation						NN/14					Striatopodocarpites-Densipollenites-Assemblage									Striatopodocarpites				?	Striatopodocarpites			pollen	3
Bharadwaj et al.	1979	India	North of Damodar River, East Raniganj Coalfield	Nonia Nala Section		uppermost Raniganj Formation						NN/14					Striatopodocarpites-Densipollenites-Assemblage									Verrucosisporites				?	Verrucosisporites			spore	3
Bharadwaj et al.	1979	India	North of Damodar River, East Raniganj Coalfield	Nonia Nala Section		uppermost Raniganj Formation						NN/14					Striatopodocarpites-Densipollenites-Assemblage									Vesicaspora				?	Vesicaspora			pollen	3
Bharadwaj et al.	1979	India	North of Damodar River, East Raniganj Coalfield	Nonia Nala Section		uppermost Raniganj Formation						NN/17					Striatopodocarpites-Densipollenites-Assemblage									Alisporites				?	Alisporites			pollen	3
Bharadwaj et al.	1979	India	North of Damodar River, East Raniganj Coalfield	Nonia Nala Section		uppermost Raniganj Formation						NN/17					Striatopodocarpites-Densipollenites-Assemblage									Chordasporites					Chordasporites			pollen	3
Bharadwaj et al.	1979	India	North of Damodar River, East Raniganj Coalfield	Nonia Nala Section		uppermost Raniganj Formation						NN/17					Striatopodocarpites-Densipollenites-Assemblage									Crescentipollenites					Crescentipollenites			pollen	3
Bharadwaj et al.	1979	India	North of Damodar River, East Raniganj Coalfield	Nonia Nala Section		uppermost Raniganj Formation						NN/17					Striatopodocarpites-Densipollenites-Assemblage									Densipollenites					Densipollenites			pollen	3
Bharadwaj et al.	1979	India	North of Damodar River, East Raniganj Coalfield	Nonia Nala Section		uppermost Raniganj Formation						NN/17					Striatopodocarpites-Densipollenites-Assemblage									Ephedripites					Ephedripites			pollen	3
Bharadwaj et al.	1979	India	North of Damodar River, East Raniganj Coalfield	Nonia Nala Section		uppermost Raniganj Formation						NN/17					Striatopodocarpites-Densipollenites-Assemblage									Faunipollenites					Protohaploxypinus			pollen	3
Bharadwaj et al.	1979	India	North of Damodar River, East Raniganj Coalfield	Nonia Nala Section		uppermost Raniganj Formation						NN/17					Striatopodocarpites-Densipollenites-Assemblage									Hindipollenites					Hindipollenites			pollen	3
Bharadwaj et al.	1979	India	North of Damodar River, East Raniganj Coalfield	Nonia Nala Section		uppermost Raniganj Formation						NN/17					Striatopodocarpites-Densipollenites-Assemblage									Klausipollenites				?	Klausipollenites			pollen	3
Bharadwaj et al.	1979	India	North of Damodar River, East Raniganj Coalfield	Nonia Nala Section		uppermost Raniganj Formation						NN/17					Striatopodocarpites-Densipollenites-Assemblage									Lahirites					Lahirites			pollen	3
Bharadwaj et al.	1979	India	North of Damodar River, East Raniganj Coalfield	Nonia Nala Section		uppermost Raniganj Formation						NN/17					Striatopodocarpites-Densipollenites-Assemblage									Lunatisporites				?	Lunatisporites			pollen	3
Bharadwaj et al.	1979	India	North of Damodar River, East Raniganj Coalfield	Nonia Nala Section		uppermost Raniganj Formation						NN/17					Striatopodocarpites-Densipollenites-Assemblage									Osmundacidites					Osmundacidites			spore	3
Bharadwaj et al.	1979	India	North of Damodar River, East Raniganj Coalfield	Nonia Nala Section		uppermost Raniganj Formation						NN/17					Striatopodocarpites-Densipollenites-Assemblage									Scheuringipollenites				?	Scheuringipollenites			pollen	3
Bharadwaj et al.	1979	India	North of Damodar River, East Raniganj Coalfield	Nonia Nala Section		uppermost Raniganj Formation						NN/17					Striatopodocarpites-Densipollenites-Assemblage									Striatites				?	Striatites			pollen	3
Bharadwaj et al.	1979	India	North of Damodar River, East Raniganj Coalfield	Nonia Nala Section		uppermost Raniganj Formation						NN/17					Striatopodocarpites-Densipollenites-Assemblage									Striatopodocarpites				?	Striatopodocarpites			pollen	3
Bharadwaj et al.	1979	India	North of Damodar River, East Raniganj Coalfield	Nonia Nala Section		uppermost Raniganj Formation						NN/7					Striatopodocarpites-Densipollenites-Assemblage									Alisporites				?	Alisporites			pollen	3
Bharadwaj et al.	1979	India	North of Damodar River, East Raniganj Coalfield	Nonia Nala Section		uppermost Raniganj Formation						NN/7					Striatopodocarpites-Densipollenites-Assemblage									Chordasporites					Chordasporites			pollen	3
Bharadwaj et al.	1979	India	North of Damodar River, East Raniganj Coalfield	Nonia Nala Section		uppermost Raniganj Formation						NN/7					Striatopodocarpites-Densipollenites-Assemblage									Crescentipollenites					Crescentipollenites			pollen	3
Bharadwaj et al.	1979	India	North of Damodar River, East Raniganj Coalfield	Nonia Nala Section		uppermost Raniganj Formation						NN/7					Striatopodocarpites-Densipollenites-Assemblage									Densipollenites					Densipollenites			pollen	3
Bharadwaj et al.	1979	India	North of Damodar River, East Raniganj Coalfield	Nonia Nala Section		uppermost Raniganj Formation						NN/7					Striatopodocarpites-Densipollenites-Assemblage									Ephedripites					Ephedripites			pollen	3
Bharadwaj et al.	1979	India	North of Damodar River, East Raniganj Coalfield	Nonia Nala Section		uppermost Raniganj Formation						NN/7					Striatopodocarpites-Densipollenites-Assemblage									Faunipollenites					Protohaploxypinus			pollen	3
Bharadwaj et al.	1979	India	North of Damodar River, East Raniganj Coalfield	Nonia Nala Section		uppermost Raniganj Formation						NN/7					Striatopodocarpites-Densipollenites-Assemblage									Hindipollenites					Hindipollenites			pollen	3
Bharadwaj et al.	1979	India	North of Damodar River, East Raniganj Coalfield	Nonia Nala Section		uppermost Raniganj Formation						NN/7					Striatopodocarpites-Densipollenites-Assemblage									Ibisporites					Ibisporites			pollen	3
Bharadwaj et al.	1979	India	North of Damodar River, East Raniganj Coalfield	Nonia Nala Section		uppermost Raniganj Formation						NN/7					Striatopodocarpites-Densipollenites-Assemblage									Lahirites					Lahirites			pollen	3
Bharadwaj et al.	1979	India	North of Damodar River, East Raniganj Coalfield	Nonia Nala Section		uppermost Raniganj Formation						NN/7					Striatopodocarpites-Densipollenites-Assemblage									Lunatisporites				?	Lunatisporites			pollen	3
Bharadwaj et al.	1979	India	North of Damodar River, East Raniganj Coalfield	Nonia Nala Section		uppermost Raniganj Formation						NN/7					Striatopodocarpites-Densipollenites-Assemblage									Osmundacidites					Osmundacidites			spore	3
Bharadwaj et al.	1979	India	North of Damodar River, East Raniganj Coalfield	Nonia Nala Section		uppermost Raniganj Formation						NN/7					Striatopodocarpites-Densipollenites-Assemblage									Scheuringipollenites				?	Scheuringipollenites			pollen	3
Bharadwaj et al.	1979	India	North of Damodar River, East Raniganj Coalfield	Nonia Nala Section		uppermost Raniganj Formation						NN/7					Striatopodocarpites-Densipollenites-Assemblage									Striatites				?	Striatites			pollen	3
Bharadwaj et al.	1979	India	North of Damodar River, East Raniganj Coalfield	Nonia Nala Section		uppermost Raniganj Formation						NN/7					Striatopodocarpites-Densipollenites-Assemblage									Striatopodocarpites				?	Striatopodocarpites			pollen	3
Bharadwaj et al.	1979	India	North of Damodar River, East Raniganj Coalfield	Nonia Nala Section		uppermost Raniganj Formation						NN/7					Striatopodocarpites-Densipollenites-Assemblage									Vesicaspora				?	Vesicaspora			pollen	3
Bharadwaj et al.	1979	India	North of Damodar River, East Raniganj Coalfield	Nonia Nala Section		Raniganj Formation						NN/1					Striatopodocarpites-Faunipollenites-Assemblage									Circumstriatites					Circumstriatites			pollen	NA
Bharadwaj et al.	1979	India	North of Damodar River, East Raniganj Coalfield	Nonia Nala Section		Raniganj Formation						NN/1					Striatopodocarpites-Faunipollenites-Assemblage									Crescentipollenites					Crescentipollenites			pollen	NA
Bharadwaj et al.	1979	India	North of Damodar River, East Raniganj Coalfield	Nonia Nala Section		Raniganj Formation						NN/1					Striatopodocarpites-Faunipollenites-Assemblage									Cuneatisporites					Cuneatisporites			pollen	NA
Bharadwaj et al.	1979	India	North of Damodar River, East Raniganj Coalfield	Nonia Nala Section		Raniganj Formation						NN/1					Striatopodocarpites-Faunipollenites-Assemblage									Cyclogranisporites					Cyclogranisporites			spore	NA
Bharadwaj et al.	1979	India	North of Damodar River, East Raniganj Coalfield	Nonia Nala Section		Raniganj Formation						NN/1					Striatopodocarpites-Faunipollenites-Assemblage									Faunipollenites					Protohaploxypinus			pollen	NA
Bharadwaj et al.	1979	India	North of Damodar River, East Raniganj Coalfield	Nonia Nala Section		Raniganj Formation						NN/1					Striatopodocarpites-Faunipollenites-Assemblage									Guttulapollenites					Guttulapollenites			pollen	NA
Bharadwaj et al.	1979	India	North of Damodar River, East Raniganj Coalfield	Nonia Nala Section		Raniganj Formation						NN/1					Striatopodocarpites-Faunipollenites-Assemblage									Hindipollenites					Hindipollenites			pollen	NA
Bharadwaj et al.	1979	India	North of Damodar River, East Raniganj Coalfield	Nonia Nala Section		Raniganj Formation						NN/1					Striatopodocarpites-Faunipollenites-Assemblage									Horriditriletes				?	Horriditriletes			spore	NA
Bharadwaj et al.	1979	India	North of Damodar River, East Raniganj Coalfield	Nonia Nala Section		Raniganj Formation						NN/1					Striatopodocarpites-Faunipollenites-Assemblage									Indospora					Indospora			spore	NA
Bharadwaj et al.	1979	India	North of Damodar River, East Raniganj Coalfield	Nonia Nala Section		Raniganj Formation						NN/1					Striatopodocarpites-Faunipollenites-Assemblage									Klausipollenites				?	Klausipollenites			pollen	NA
Bharadwaj et al.	1979	India	North of Damodar River, East Raniganj Coalfield	Nonia Nala Section		Raniganj Formation						NN/1					Striatopodocarpites-Faunipollenites-Assemblage									Lahirites					Lahirites			pollen	NA
Bharadwaj et al.	1979	India	North of Damodar River, East Raniganj Coalfield	Nonia Nala Section		Raniganj Formation						NN/1					Striatopodocarpites-Faunipollenites-Assemblage									Lophotriletes					Lophotriletes			spore	NA
Bharadwaj et al.	1979	India	North of Damodar River, East Raniganj Coalfield	Nonia Nala Section		Raniganj Formation						NN/1					Striatopodocarpites-Faunipollenites-Assemblage									Microbaculispora				?	Microbaculispora			spore	NA
Bharadwaj et al.	1979	India	North of Damodar River, East Raniganj Coalfield	Nonia Nala Section		Raniganj Formation						NN/1					Striatopodocarpites-Faunipollenites-Assemblage									Scheuringipollenites				?	Scheuringipollenites			pollen	NA
Bharadwaj et al.	1979	India	North of Damodar River, East Raniganj Coalfield	Nonia Nala Section		Raniganj Formation						NN/1					Striatopodocarpites-Faunipollenites-Assemblage									Striatites				?	Striatites			pollen	NA
Bharadwaj et al.	1979	India	North of Damodar River, East Raniganj Coalfield	Nonia Nala Section		Raniganj Formation						NN/1					Striatopodocarpites-Faunipollenites-Assemblage									Striatopodocarpites				?	Striatopodocarpites			pollen	NA
Bharadwaj et al.	1979	India	North of Damodar River, East Raniganj Coalfield	Nonia Nala Section		Raniganj Formation						NN/1					Striatopodocarpites-Faunipollenites-Assemblage									Verrucosisporites				?	Verrucosisporites			spore	NA
Bharadwaj et al.	1979	India	North of Damodar River, East Raniganj Coalfield	Nonia Nala Section		Raniganj Formation						NN/1					Striatopodocarpites-Faunipollenites-Assemblage									Verticipollenites				?	Verticipollenites			pollen	NA
Bharadwaj et al.	1979	India	North of Damodar River, East Raniganj Coalfield	Nonia Nala Section		Panchet Formation						NN/21					Striatopodocarpites-Crescentipollenites-Assemblage									Alisporites				?	Alisporites			pollen	NA
Bharadwaj et al.	1979	India	North of Damodar River, East Raniganj Coalfield	Nonia Nala Section		Panchet Formation						NN/21					Striatopodocarpites-Crescentipollenites-Assemblage									Chordasporites					Chordasporites			pollen	NA
Bharadwaj et al.	1979	India	North of Damodar River, East Raniganj Coalfield	Nonia Nala Section		Panchet Formation						NN/21					Striatopodocarpites-Crescentipollenites-Assemblage									Circumstriatites					Circumstriatites			pollen	NA
Bharadwaj et al.	1979	India	North of Damodar River, East Raniganj Coalfield	Nonia Nala Section		Panchet Formation						NN/21					Striatopodocarpites-Crescentipollenites-Assemblage									Crescentipollenites					Crescentipollenites			pollen	NA
Bharadwaj et al.	1979	India	North of Damodar River, East Raniganj Coalfield	Nonia Nala Section		Panchet Formation						NN/21					Striatopodocarpites-Crescentipollenites-Assemblage									Densipollenites					Densipollenites			pollen	NA
Bharadwaj et al.	1979	India	North of Damodar River, East Raniganj Coalfield	Nonia Nala Section		Panchet Formation						NN/21					Striatopodocarpites-Crescentipollenites-Assemblage									Ephedripites					Ephedripites			pollen	NA
Bharadwaj et al.	1979	India	North of Damodar River, East Raniganj Coalfield	Nonia Nala Section		Panchet Formation						NN/21					Striatopodocarpites-Crescentipollenites-Assemblage									Faunipollenites					Protohaploxypinus			pollen	NA
Bharadwaj et al.	1979	India	North of Damodar River, East Raniganj Coalfield	Nonia Nala Section		Panchet Formation						NN/21					Striatopodocarpites-Crescentipollenites-Assemblage									Gondisporites					Gondisporites			spore	NA
Bharadwaj et al.	1979	India	North of Damodar River, East Raniganj Coalfield	Nonia Nala Section		Panchet Formation						NN/21					Striatopodocarpites-Crescentipollenites-Assemblage									Hindipollenites					Hindipollenites			pollen	NA
Bharadwaj et al.	1979	India	North of Damodar River, East Raniganj Coalfield	Nonia Nala Section		Panchet Formation						NN/21					Striatopodocarpites-Crescentipollenites-Assemblage									Ibisporites					Ibisporites			pollen	NA
Bharadwaj et al.	1979	India	North of Damodar River, East Raniganj Coalfield	Nonia Nala Section		Panchet Formation						NN/21					Striatopodocarpites-Crescentipollenites-Assemblage									Klausipollenites				?	Klausipollenites			pollen	NA
Bharadwaj et al.	1979	India	North of Damodar River, East Raniganj Coalfield	Nonia Nala Section		Panchet Formation						NN/21					Striatopodocarpites-Crescentipollenites-Assemblage									Lahirites					Lahirites			pollen	NA
Bharadwaj et al.	1979	India	North of Damodar River, East Raniganj Coalfield	Nonia Nala Section		Panchet Formation						NN/21					Striatopodocarpites-Crescentipollenites-Assemblage									Lophotriletes					Lophotriletes			spore	NA
Bharadwaj et al.	1979	India	North of Damodar River, East Raniganj Coalfield	Nonia Nala Section		Panchet Formation						NN/21					Striatopodocarpites-Crescentipollenites-Assemblage									Lunatisporites				?	Lunatisporites			pollen	NA
Bharadwaj et al.	1979	India	North of Damodar River, East Raniganj Coalfield	Nonia Nala Section		Panchet Formation						NN/21					Striatopodocarpites-Crescentipollenites-Assemblage									Osmundacidites					Osmundacidites			spore	NA
Bharadwaj et al.	1979	India	North of Damodar River, East Raniganj Coalfield	Nonia Nala Section		Panchet Formation						NN/21					Striatopodocarpites-Crescentipollenites-Assemblage									Scheuringipollenites				?	Scheuringipollenites			pollen	NA
Bharadwaj et al.	1979	India	North of Damodar River, East Raniganj Coalfield	Nonia Nala Section		Panchet Formation						NN/21					Striatopodocarpites-Crescentipollenites-Assemblage									Striatites				?	Striatites			pollen	NA
Bharadwaj et al.	1979	India	North of Damodar River, East Raniganj Coalfield	Nonia Nala Section		Panchet Formation						NN/21					Striatopodocarpites-Crescentipollenites-Assemblage									Striatopodocarpites				?	Striatopodocarpites			pollen	NA
Bharadwaj et al.	1979	India	North of Damodar River, East Raniganj Coalfield	Nonia Nala Section		Panchet Formation						NN/21					Striatopodocarpites-Crescentipollenites-Assemblage									Verticipollenites				?	Verticipollenites			pollen	NA
Bharadwaj et al.	1979	India	North of Damodar River, East Raniganj Coalfield	Nonia Nala Section		Panchet Formation						NN/21					Striatopodocarpites-Crescentipollenites-Assemblage									Vesicaspora				?	Vesicaspora			pollen	NA
Bharadwaj et al.	1979	India	North of Damodar River, East Raniganj Coalfield	Nonia Nala Section		Panchet Formation						NN/21-NN/32					Striatopodocarpites-Crescentipollenites-Assemblage									Brevitriletes					Brevitriletes			spore	NA
Bharadwaj et al.	1979	India	North of Damodar River, East Raniganj Coalfield	Nonia Nala Section		Panchet Formation						NN/21-NN/32					Striatopodocarpites-Crescentipollenites-Assemblage									Callumispora				?	Callumispora			spore	NA
Bharadwaj et al.	1979	India	North of Damodar River, East Raniganj Coalfield	Nonia Nala Section		Panchet Formation						NN/21-NN/32					Striatopodocarpites-Crescentipollenites-Assemblage									Cyclogranisporites					Cyclogranisporites			spore	NA
Bharadwaj et al.	1979	India	North of Damodar River, East Raniganj Coalfield	Nonia Nala Section		Panchet Formation						NN/21-NN/32					Striatopodocarpites-Crescentipollenites-Assemblage									Densoisporites					Densoisporites			spore	NA
Bharadwaj et al.	1979	India	North of Damodar River, East Raniganj Coalfield	Nonia Nala Section		Panchet Formation						NN/21-NN/32					Striatopodocarpites-Crescentipollenites-Assemblage									Hennellysporites				?	Hennellysporites			spore	NA
Bharadwaj et al.	1979	India	North of Damodar River, East Raniganj Coalfield	Nonia Nala Section		Panchet Formation						NN/21-NN/32					Striatopodocarpites-Crescentipollenites-Assemblage									Horriditriletes				?	Horriditriletes			spore	NA
Bharadwaj et al.	1979	India	North of Damodar River, East Raniganj Coalfield	Nonia Nala Section		Panchet Formation						NN/21-NN/32					Striatopodocarpites-Crescentipollenites-Assemblage									Inaperturopollenites					Inaperturopollenites			pollen	NA
Bharadwaj et al.	1979	India	North of Damodar River, East Raniganj Coalfield	Nonia Nala Section		Panchet Formation						NN/21-NN/32					Striatopodocarpites-Crescentipollenites-Assemblage									Marsupipollenites					Marsupipollenites			pollen	NA
Bharadwaj et al.	1979	India	North of Damodar River, East Raniganj Coalfield	Nonia Nala Section		Panchet Formation						NN/21-NN/32					Striatopodocarpites-Crescentipollenites-Assemblage									Parasaccites					Parasaccites			pollen	NA
Bharadwaj et al.	1979	India	North of Damodar River, East Raniganj Coalfield	Nonia Nala Section		Panchet Formation						NN/21-NN/32					Striatopodocarpites-Crescentipollenites-Assemblage									Platysaccus				?	Platysaccus			pollen	NA
Bharadwaj et al.	1979	India	North of Damodar River, East Raniganj Coalfield	Nonia Nala Section		Panchet Formation						NN/21-NN/32					Striatopodocarpites-Crescentipollenites-Assemblage									Rhizomaspora					Rhizomaspora			pollen	NA
Bharadwaj et al.	1979	India	North of Damodar River, East Raniganj Coalfield	Nonia Nala Section		Panchet Formation						NN/21-NN/32					Striatopodocarpites-Crescentipollenites-Assemblage									Striapollenites					Striapollenites			pollen	NA
Bharadwaj et al.	1979	India	North of Damodar River, East Raniganj Coalfield	Nonia Nala Section		Panchet Formation						NN/21-NN/32					Striatopodocarpites-Crescentipollenites-Assemblage									Striomonosaccites				?	Striomonosaccites			pollen	NA
Bharadwaj et al.	1979	India	North of Damodar River, East Raniganj Coalfield	Nonia Nala Section		Panchet Formation						NN/21-NN/32					Striatopodocarpites-Crescentipollenites-Assemblage									Verrucosisporites				?	Verrucosisporites			spore	NA
Bharadwaj et al.	1979	India	North of Damodar River, East Raniganj Coalfield	Nonia Nala Section		Panchet Formation						NN/21-NN/32					Striatopodocarpites-Crescentipollenites-Assemblage									Weylandites				?	Weylandites			pollen	NA
Bharadwaj et al.	1979	India	North of Damodar River, East Raniganj Coalfield	Nonia Nala Section		Panchet Formation						NN/24					Striatopodocarpites-Crescentipollenites-Assemblage									Alisporites				?	Alisporites			pollen	NA
Bharadwaj et al.	1979	India	North of Damodar River, East Raniganj Coalfield	Nonia Nala Section		Panchet Formation						NN/24					Striatopodocarpites-Crescentipollenites-Assemblage									Apiculatisporis				?	Apiculatisporis			spore	NA
Bharadwaj et al.	1979	India	North of Damodar River, East Raniganj Coalfield	Nonia Nala Section		Panchet Formation						NN/24					Striatopodocarpites-Crescentipollenites-Assemblage									Chordasporites					Chordasporites			pollen	NA
Bharadwaj et al.	1979	India	North of Damodar River, East Raniganj Coalfield	Nonia Nala Section		Panchet Formation						NN/24					Striatopodocarpites-Crescentipollenites-Assemblage									Circumstriatites					Circumstriatites			pollen	NA
Bharadwaj et al.	1979	India	North of Damodar River, East Raniganj Coalfield	Nonia Nala Section		Panchet Formation						NN/24					Striatopodocarpites-Crescentipollenites-Assemblage									Crescentipollenites					Crescentipollenites			pollen	NA
Bharadwaj et al.	1979	India	North of Damodar River, East Raniganj Coalfield	Nonia Nala Section		Panchet Formation						NN/24					Striatopodocarpites-Crescentipollenites-Assemblage									Densipollenites					Densipollenites			pollen	NA
Bharadwaj et al.	1979	India	North of Damodar River, East Raniganj Coalfield	Nonia Nala Section		Panchet Formation						NN/24					Striatopodocarpites-Crescentipollenites-Assemblage									Faunipollenites					Protohaploxypinus			pollen	NA
Bharadwaj et al.	1979	India	North of Damodar River, East Raniganj Coalfield	Nonia Nala Section		Panchet Formation						NN/24					Striatopodocarpites-Crescentipollenites-Assemblage									Hindipollenites					Hindipollenites			pollen	NA
Bharadwaj et al.	1979	India	North of Damodar River, East Raniganj Coalfield	Nonia Nala Section		Panchet Formation						NN/24					Striatopodocarpites-Crescentipollenites-Assemblage									Ibisporites					Ibisporites			pollen	NA
Bharadwaj et al.	1979	India	North of Damodar River, East Raniganj Coalfield	Nonia Nala Section		Panchet Formation						NN/24					Striatopodocarpites-Crescentipollenites-Assemblage									Klausipollenites				?	Klausipollenites			pollen	NA
Bharadwaj et al.	1979	India	North of Damodar River, East Raniganj Coalfield	Nonia Nala Section		Panchet Formation						NN/24					Striatopodocarpites-Crescentipollenites-Assemblage									Lahirites					Lahirites			pollen	NA
Bharadwaj et al.	1979	India	North of Damodar River, East Raniganj Coalfield	Nonia Nala Section		Panchet Formation						NN/24					Striatopodocarpites-Crescentipollenites-Assemblage									Latosporites					Latosporites			spore	NA
Bharadwaj et al.	1979	India	North of Damodar River, East Raniganj Coalfield	Nonia Nala Section		Panchet Formation						NN/24					Striatopodocarpites-Crescentipollenites-Assemblage									Lophotriletes					Lophotriletes			spore	NA
Bharadwaj et al.	1979	India	North of Damodar River, East Raniganj Coalfield	Nonia Nala Section		Panchet Formation						NN/24					Striatopodocarpites-Crescentipollenites-Assemblage									Lunatisporites				?	Lunatisporites			pollen	NA
Bharadwaj et al.	1979	India	North of Damodar River, East Raniganj Coalfield	Nonia Nala Section		Panchet Formation						NN/24					Striatopodocarpites-Crescentipollenites-Assemblage									Osmundacidites					Osmundacidites			spore	NA
Bharadwaj et al.	1979	India	North of Damodar River, East Raniganj Coalfield	Nonia Nala Section		Panchet Formation						NN/24					Striatopodocarpites-Crescentipollenites-Assemblage									Scheuringipollenites				?	Scheuringipollenites			pollen	NA
Bharadwaj et al.	1979	India	North of Damodar River, East Raniganj Coalfield	Nonia Nala Section		Panchet Formation						NN/24					Striatopodocarpites-Crescentipollenites-Assemblage									Striatites				?	Striatites			pollen	NA
Bharadwaj et al.	1979	India	North of Damodar River, East Raniganj Coalfield	Nonia Nala Section		Panchet Formation						NN/24					Striatopodocarpites-Crescentipollenites-Assemblage									Striatopodocarpites				?	Striatopodocarpites			pollen	NA
Bharadwaj et al.	1979	India	North of Damodar River, East Raniganj Coalfield	Nonia Nala Section		Panchet Formation						NN/24					Striatopodocarpites-Crescentipollenites-Assemblage									Verticipollenites				?	Verticipollenites			pollen	NA
Bharadwaj et al.	1979	India	North of Damodar River, East Raniganj Coalfield	Nonia Nala Section		Panchet Formation						NN/24					Striatopodocarpites-Crescentipollenites-Assemblage									Vesicaspora				?	Vesicaspora			pollen	NA
Bharadwaj et al.	1979	India	North of Damodar River, East Raniganj Coalfield	Nonia Nala Section		Panchet Formation						NN/24					Striatopodocarpites-Crescentipollenites-Assemblage									Vitreisporites					Vitreisporites			pollen	NA
Bharadwaj et al.	1979	India	North of Damodar River, East Raniganj Coalfield	Nonia Nala Section		Panchet Formation						NN/28					Striatopodocarpites-Crescentipollenites-Assemblage									Alisporites				?	Alisporites			pollen	NA
Bharadwaj et al.	1979	India	North of Damodar River, East Raniganj Coalfield	Nonia Nala Section		Panchet Formation						NN/28					Striatopodocarpites-Crescentipollenites-Assemblage									Apiculatisporis				?	Apiculatisporis			spore	NA
Bharadwaj et al.	1979	India	North of Damodar River, East Raniganj Coalfield	Nonia Nala Section		Panchet Formation						NN/28					Striatopodocarpites-Crescentipollenites-Assemblage									Chordasporites					Chordasporites			pollen	NA
Bharadwaj et al.	1979	India	North of Damodar River, East Raniganj Coalfield	Nonia Nala Section		Panchet Formation						NN/28					Striatopodocarpites-Crescentipollenites-Assemblage									Crescentipollenites					Crescentipollenites			pollen	NA
Bharadwaj et al.	1979	India	North of Damodar River, East Raniganj Coalfield	Nonia Nala Section		Panchet Formation						NN/28					Striatopodocarpites-Crescentipollenites-Assemblage									Densipollenites					Densipollenites			pollen	NA
Bharadwaj et al.	1979	India	North of Damodar River, East Raniganj Coalfield	Nonia Nala Section		Panchet Formation						NN/28					Striatopodocarpites-Crescentipollenites-Assemblage									Faunipollenites					Protohaploxypinus			pollen	NA
Bharadwaj et al.	1979	India	North of Damodar River, East Raniganj Coalfield	Nonia Nala Section		Panchet Formation						NN/28					Striatopodocarpites-Crescentipollenites-Assemblage									Hindipollenites					Hindipollenites			pollen	NA
Bharadwaj et al.	1979	India	North of Damodar River, East Raniganj Coalfield	Nonia Nala Section		Panchet Formation						NN/28					Striatopodocarpites-Crescentipollenites-Assemblage									Klausipollenites				?	Klausipollenites			pollen	NA
Bharadwaj et al.	1979	India	North of Damodar River, East Raniganj Coalfield	Nonia Nala Section		Panchet Formation						NN/28					Striatopodocarpites-Crescentipollenites-Assemblage									Lahirites					Lahirites			pollen	NA
Bharadwaj et al.	1979	India	North of Damodar River, East Raniganj Coalfield	Nonia Nala Section		Panchet Formation						NN/28					Striatopodocarpites-Crescentipollenites-Assemblage									Latosporites					Latosporites			spore	NA
Bharadwaj et al.	1979	India	North of Damodar River, East Raniganj Coalfield	Nonia Nala Section		Panchet Formation						NN/28					Striatopodocarpites-Crescentipollenites-Assemblage									Lophotriletes					Lophotriletes			spore	NA
Bharadwaj et al.	1979	India	North of Damodar River, East Raniganj Coalfield	Nonia Nala Section		Panchet Formation						NN/28					Striatopodocarpites-Crescentipollenites-Assemblage									Lunatisporites				?	Lunatisporites			pollen	NA
Bharadwaj et al.	1979	India	North of Damodar River, East Raniganj Coalfield	Nonia Nala Section		Panchet Formation						NN/28					Striatopodocarpites-Crescentipollenites-Assemblage									Osmundacidites					Osmundacidites			spore	NA
Bharadwaj et al.	1979	India	North of Damodar River, East Raniganj Coalfield	Nonia Nala Section		Panchet Formation						NN/28					Striatopodocarpites-Crescentipollenites-Assemblage									Scheuringipollenites				?	Scheuringipollenites			pollen	NA
Bharadwaj et al.	1979	India	North of Damodar River, East Raniganj Coalfield	Nonia Nala Section		Panchet Formation						NN/28					Striatopodocarpites-Crescentipollenites-Assemblage									Striatites				?	Striatites			pollen	NA
Bharadwaj et al.	1979	India	North of Damodar River, East Raniganj Coalfield	Nonia Nala Section		Panchet Formation						NN/28					Striatopodocarpites-Crescentipollenites-Assemblage									Striatopodocarpites				?	Striatopodocarpites			pollen	NA
Bharadwaj et al.	1979	India	North of Damodar River, East Raniganj Coalfield	Nonia Nala Section		Panchet Formation						NN/28					Striatopodocarpites-Crescentipollenites-Assemblage									Verticipollenites				?	Verticipollenites			pollen	NA
Bharadwaj et al.	1979	India	North of Damodar River, East Raniganj Coalfield	Nonia Nala Section		Panchet Formation						NN/28					Striatopodocarpites-Crescentipollenites-Assemblage									Vesicaspora				?	Vesicaspora			pollen	NA
Bharadwaj et al.	1979	India	North of Damodar River, East Raniganj Coalfield	Nonia Nala Section		Panchet Formation						NN/28					Striatopodocarpites-Crescentipollenites-Assemblage									Vitreisporites					Vitreisporites			pollen	NA
Bharadwaj et al.	1979	India	North of Damodar River, East Raniganj Coalfield	Nonia Nala Section		Panchet Formation						NN/31					Striatopodocarpites-Crescentipollenites-Assemblage									Alisporites				?	Alisporites			pollen	NA
Bharadwaj et al.	1979	India	North of Damodar River, East Raniganj Coalfield	Nonia Nala Section		Panchet Formation						NN/31					Striatopodocarpites-Crescentipollenites-Assemblage									Chordasporites					Chordasporites			pollen	NA
Bharadwaj et al.	1979	India	North of Damodar River, East Raniganj Coalfield	Nonia Nala Section		Panchet Formation						NN/31					Striatopodocarpites-Crescentipollenites-Assemblage									Circumstriatites					Circumstriatites			pollen	NA
Bharadwaj et al.	1979	India	North of Damodar River, East Raniganj Coalfield	Nonia Nala Section		Panchet Formation						NN/31					Striatopodocarpites-Crescentipollenites-Assemblage									Crescentipollenites					Crescentipollenites			pollen	NA
Bharadwaj et al.	1979	India	North of Damodar River, East Raniganj Coalfield	Nonia Nala Section		Panchet Formation						NN/31					Striatopodocarpites-Crescentipollenites-Assemblage									Densipollenites					Densipollenites			pollen	NA
Bharadwaj et al.	1979	India	North of Damodar River, East Raniganj Coalfield	Nonia Nala Section		Panchet Formation						NN/31					Striatopodocarpites-Crescentipollenites-Assemblage									Ephedripites					Ephedripites			pollen	NA
Bharadwaj et al.	1979	India	North of Damodar River, East Raniganj Coalfield	Nonia Nala Section		Panchet Formation						NN/31					Striatopodocarpites-Crescentipollenites-Assemblage									Faunipollenites					Protohaploxypinus			pollen	NA
Bharadwaj et al.	1979	India	North of Damodar River, East Raniganj Coalfield	Nonia Nala Section		Panchet Formation						NN/31					Striatopodocarpites-Crescentipollenites-Assemblage									Gondisporites					Gondisporites			spore	NA
Bharadwaj et al.	1979	India	North of Damodar River, East Raniganj Coalfield	Nonia Nala Section		Panchet Formation						NN/31					Striatopodocarpites-Crescentipollenites-Assemblage									Hindipollenites					Hindipollenites			pollen	NA
Bharadwaj et al.	1979	India	North of Damodar River, East Raniganj Coalfield	Nonia Nala Section		Panchet Formation						NN/31					Striatopodocarpites-Crescentipollenites-Assemblage									Ibisporites					Ibisporites			pollen	NA
Bharadwaj et al.	1979	India	North of Damodar River, East Raniganj Coalfield	Nonia Nala Section		Panchet Formation						NN/31					Striatopodocarpites-Crescentipollenites-Assemblage									Klausipollenites				?	Klausipollenites			pollen	NA
Bharadwaj et al.	1979	India	North of Damodar River, East Raniganj Coalfield	Nonia Nala Section		Panchet Formation						NN/31					Striatopodocarpites-Crescentipollenites-Assemblage									Lahirites					Lahirites			pollen	NA
Bharadwaj et al.	1979	India	North of Damodar River, East Raniganj Coalfield	Nonia Nala Section		Panchet Formation						NN/31					Striatopodocarpites-Crescentipollenites-Assemblage									Lunatisporites				?	Lunatisporites			pollen	NA
Bharadwaj et al.	1979	India	North of Damodar River, East Raniganj Coalfield	Nonia Nala Section		Panchet Formation						NN/31					Striatopodocarpites-Crescentipollenites-Assemblage									Osmundacidites					Osmundacidites			spore	NA
Bharadwaj et al.	1979	India	North of Damodar River, East Raniganj Coalfield	Nonia Nala Section		Panchet Formation						NN/31					Striatopodocarpites-Crescentipollenites-Assemblage									Scheuringipollenites				?	Scheuringipollenites			pollen	NA
Bharadwaj et al.	1979	India	North of Damodar River, East Raniganj Coalfield	Nonia Nala Section		Panchet Formation						NN/31					Striatopodocarpites-Crescentipollenites-Assemblage									Striatites				?	Striatites			pollen	NA
Bharadwaj et al.	1979	India	North of Damodar River, East Raniganj Coalfield	Nonia Nala Section		Panchet Formation						NN/31					Striatopodocarpites-Crescentipollenites-Assemblage									Striatopodocarpites				?	Striatopodocarpites			pollen	NA
Bharadwaj et al.	1979	India	North of Damodar River, East Raniganj Coalfield	Nonia Nala Section		Panchet Formation						NN/31					Striatopodocarpites-Crescentipollenites-Assemblage									Verticipollenites				?	Verticipollenites			pollen	NA
Bharadwaj et al.	1979	India	North of Damodar River, East Raniganj Coalfield	Nonia Nala Section		Panchet Formation						NN/31					Striatopodocarpites-Crescentipollenites-Assemblage									Vitreisporites					Vitreisporites			pollen	NA
Bharadwaj et al.	1979	India	North of Damodar River, East Raniganj Coalfield	Nonia Nala Section		Panchet Formation						NN/32					Striatopodocarpites-Crescentipollenites-Assemblage									Alisporites				?	Alisporites			pollen	NA
Bharadwaj et al.	1979	India	North of Damodar River, East Raniganj Coalfield	Nonia Nala Section		Panchet Formation						NN/32					Striatopodocarpites-Crescentipollenites-Assemblage									Chordasporites					Chordasporites			pollen	NA
Bharadwaj et al.	1979	India	North of Damodar River, East Raniganj Coalfield	Nonia Nala Section		Panchet Formation						NN/32					Striatopodocarpites-Crescentipollenites-Assemblage									Crescentipollenites					Crescentipollenites			pollen	NA
Bharadwaj et al.	1979	India	North of Damodar River, East Raniganj Coalfield	Nonia Nala Section		Panchet Formation						NN/32					Striatopodocarpites-Crescentipollenites-Assemblage									Densipollenites					Densipollenites			pollen	NA
Bharadwaj et al.	1979	India	North of Damodar River, East Raniganj Coalfield	Nonia Nala Section		Panchet Formation						NN/32					Striatopodocarpites-Crescentipollenites-Assemblage									Faunipollenites					Protohaploxypinus			pollen	NA
Bharadwaj et al.	1979	India	North of Damodar River, East Raniganj Coalfield	Nonia Nala Section		Panchet Formation						NN/32					Striatopodocarpites-Crescentipollenites-Assemblage									Hindipollenites					Hindipollenites			pollen	NA
Bharadwaj et al.	1979	India	North of Damodar River, East Raniganj Coalfield	Nonia Nala Section		Panchet Formation						NN/32					Striatopodocarpites-Crescentipollenites-Assemblage									Ibisporites					Ibisporites			pollen	NA
Bharadwaj et al.	1979	India	North of Damodar River, East Raniganj Coalfield	Nonia Nala Section		Panchet Formation						NN/32					Striatopodocarpites-Crescentipollenites-Assemblage									Klausipollenites				?	Klausipollenites			pollen	NA
Bharadwaj et al.	1979	India	North of Damodar River, East Raniganj Coalfield	Nonia Nala Section		Panchet Formation						NN/32					Striatopodocarpites-Crescentipollenites-Assemblage									Lahirites					Lahirites			pollen	NA
Bharadwaj et al.	1979	India	North of Damodar River, East Raniganj Coalfield	Nonia Nala Section		Panchet Formation						NN/32					Striatopodocarpites-Crescentipollenites-Assemblage									Latosporites					Latosporites			spore	NA
Bharadwaj et al.	1979	India	North of Damodar River, East Raniganj Coalfield	Nonia Nala Section		Panchet Formation						NN/32					Striatopodocarpites-Crescentipollenites-Assemblage									Lunatisporites				?	Lunatisporites			pollen	NA
Bharadwaj et al.	1979	India	North of Damodar River, East Raniganj Coalfield	Nonia Nala Section		Panchet Formation						NN/32					Striatopodocarpites-Crescentipollenites-Assemblage									Osmundacidites					Osmundacidites			spore	NA
Bharadwaj et al.	1979	India	North of Damodar River, East Raniganj Coalfield	Nonia Nala Section		Panchet Formation						NN/32					Striatopodocarpites-Crescentipollenites-Assemblage									Scheuringipollenites				?	Scheuringipollenites			pollen	NA
Bharadwaj et al.	1979	India	North of Damodar River, East Raniganj Coalfield	Nonia Nala Section		Panchet Formation						NN/32					Striatopodocarpites-Crescentipollenites-Assemblage									Striatites				?	Striatites			pollen	NA
Bharadwaj et al.	1979	India	North of Damodar River, East Raniganj Coalfield	Nonia Nala Section		Panchet Formation						NN/32					Striatopodocarpites-Crescentipollenites-Assemblage									Striatopodocarpites				?	Striatopodocarpites			pollen	NA
Bharadwaj et al.	1979	India	North of Damodar River, East Raniganj Coalfield	Nonia Nala Section		Panchet Formation						NN/32					Striatopodocarpites-Crescentipollenites-Assemblage									Verticipollenites				?	Verticipollenites			pollen	NA
Bharadwaj et al.	1979	India	North of Damodar River, East Raniganj Coalfield	Nonia Nala Section		Panchet Formation						NN/32					Striatopodocarpites-Crescentipollenites-Assemblage									Vesicaspora				?	Vesicaspora			pollen	NA
Bharadwaj et al.	1979	India	North of Damodar River, East Raniganj Coalfield	Nonia Nala Section		Raniganj Formation						NN/4					Striatopodocarpites-Faunipollenites-Assemblage									Alisporites				?	Alisporites			pollen	NA
Bharadwaj et al.	1979	India	North of Damodar River, East Raniganj Coalfield	Nonia Nala Section		Raniganj Formation						NN/4					Striatopodocarpites-Faunipollenites-Assemblage									Crescentipollenites					Crescentipollenites			pollen	NA
Bharadwaj et al.	1979	India	North of Damodar River, East Raniganj Coalfield	Nonia Nala Section		Raniganj Formation						NN/4					Striatopodocarpites-Faunipollenites-Assemblage									Cuneatisporites					Cuneatisporites			pollen	NA
Bharadwaj et al.	1979	India	North of Damodar River, East Raniganj Coalfield	Nonia Nala Section		Raniganj Formation						NN/4					Striatopodocarpites-Faunipollenites-Assemblage									Cyclogranisporites					Cyclogranisporites			spore	NA
Bharadwaj et al.	1979	India	North of Damodar River, East Raniganj Coalfield	Nonia Nala Section		Raniganj Formation						NN/4					Striatopodocarpites-Faunipollenites-Assemblage									Densipollenites					Densipollenites			pollen	NA
Bharadwaj et al.	1979	India	North of Damodar River, East Raniganj Coalfield	Nonia Nala Section		Raniganj Formation						NN/4					Striatopodocarpites-Faunipollenites-Assemblage									Faunipollenites					Protohaploxypinus			pollen	NA
Bharadwaj et al.	1979	India	North of Damodar River, East Raniganj Coalfield	Nonia Nala Section		Raniganj Formation						NN/4					Striatopodocarpites-Faunipollenites-Assemblage									Guttulapollenites					Guttulapollenites			pollen	NA
Bharadwaj et al.	1979	India	North of Damodar River, East Raniganj Coalfield	Nonia Nala Section		Raniganj Formation						NN/4					Striatopodocarpites-Faunipollenites-Assemblage									Hindipollenites					Hindipollenites			pollen	NA
Bharadwaj et al.	1979	India	North of Damodar River, East Raniganj Coalfield	Nonia Nala Section		Raniganj Formation						NN/4					Striatopodocarpites-Faunipollenites-Assemblage									Horriditriletes				?	Horriditriletes			spore	NA
Bharadwaj et al.	1979	India	North of Damodar River, East Raniganj Coalfield	Nonia Nala Section		Raniganj Formation						NN/4					Striatopodocarpites-Faunipollenites-Assemblage									Indospora					Indospora			spore	NA
Bharadwaj et al.	1979	India	North of Damodar River, East Raniganj Coalfield	Nonia Nala Section		Raniganj Formation						NN/4					Striatopodocarpites-Faunipollenites-Assemblage									Klausipollenites				?	Klausipollenites			pollen	NA
Bharadwaj et al.	1979	India	North of Damodar River, East Raniganj Coalfield	Nonia Nala Section		Raniganj Formation						NN/4					Striatopodocarpites-Faunipollenites-Assemblage									Lahirites					Lahirites			pollen	NA
Bharadwaj et al.	1979	India	North of Damodar River, East Raniganj Coalfield	Nonia Nala Section		Raniganj Formation						NN/4					Striatopodocarpites-Faunipollenites-Assemblage									Lophotriletes					Lophotriletes			spore	NA
Bharadwaj et al.	1979	India	North of Damodar River, East Raniganj Coalfield	Nonia Nala Section		Raniganj Formation						NN/4					Striatopodocarpites-Faunipollenites-Assemblage									Lunatisporites				?	Lunatisporites			pollen	NA
Bharadwaj et al.	1979	India	North of Damodar River, East Raniganj Coalfield	Nonia Nala Section		Raniganj Formation						NN/4					Striatopodocarpites-Faunipollenites-Assemblage									Microbaculispora				?	Microbaculispora			spore	NA
Bharadwaj et al.	1979	India	North of Damodar River, East Raniganj Coalfield	Nonia Nala Section		Raniganj Formation						NN/4					Striatopodocarpites-Faunipollenites-Assemblage									Rhizomaspora					Rhizomaspora			pollen	NA
Bharadwaj et al.	1979	India	North of Damodar River, East Raniganj Coalfield	Nonia Nala Section		Raniganj Formation						NN/4					Striatopodocarpites-Faunipollenites-Assemblage									Scheuringipollenites				?	Scheuringipollenites			pollen	NA
Bharadwaj et al.	1979	India	North of Damodar River, East Raniganj Coalfield	Nonia Nala Section		Raniganj Formation						NN/4					Striatopodocarpites-Faunipollenites-Assemblage									Spinosporites					Spinosporites			spore	NA
Bharadwaj et al.	1979	India	North of Damodar River, East Raniganj Coalfield	Nonia Nala Section		Raniganj Formation						NN/4					Striatopodocarpites-Faunipollenites-Assemblage									Striatites				?	Striatites			pollen	NA
Bharadwaj et al.	1979	India	North of Damodar River, East Raniganj Coalfield	Nonia Nala Section		Raniganj Formation						NN/4					Striatopodocarpites-Faunipollenites-Assemblage									Striatopodocarpites				?	Striatopodocarpites			pollen	NA
Bharadwaj et al.	1979	India	North of Damodar River, East Raniganj Coalfield	Nonia Nala Section		Raniganj Formation						NN/4					Striatopodocarpites-Faunipollenites-Assemblage									Verrucosisporites				?	Verrucosisporites			spore	NA
Bharadwaj et al.	1979	India	North of Damodar River, East Raniganj Coalfield	Nonia Nala Section		Raniganj Formation						NN/4					Striatopodocarpites-Faunipollenites-Assemblage									Verticipollenites				?	Verticipollenites			pollen	NA
Bharadwaj et al.	1979	India	North of Damodar River, East Raniganj Coalfield	Nonia Nala Section		Raniganj Formation						NN/4a					Striatopodocarpites-Faunipollenites-Assemblage									Alisporites				?	Alisporites			pollen	NA
Bharadwaj et al.	1979	India	North of Damodar River, East Raniganj Coalfield	Nonia Nala Section		Raniganj Formation						NN/4a					Striatopodocarpites-Faunipollenites-Assemblage									Crescentipollenites					Crescentipollenites			pollen	NA
Bharadwaj et al.	1979	India	North of Damodar River, East Raniganj Coalfield	Nonia Nala Section		Raniganj Formation						NN/4a					Striatopodocarpites-Faunipollenites-Assemblage									Cuneatisporites					Cuneatisporites			pollen	NA
Bharadwaj et al.	1979	India	North of Damodar River, East Raniganj Coalfield	Nonia Nala Section		Raniganj Formation						NN/4a					Striatopodocarpites-Faunipollenites-Assemblage									Cyclogranisporites					Cyclogranisporites			spore	NA
Bharadwaj et al.	1979	India	North of Damodar River, East Raniganj Coalfield	Nonia Nala Section		Raniganj Formation						NN/4a					Striatopodocarpites-Faunipollenites-Assemblage									Densipollenites					Densipollenites			pollen	NA
Bharadwaj et al.	1979	India	North of Damodar River, East Raniganj Coalfield	Nonia Nala Section		Raniganj Formation						NN/4a					Striatopodocarpites-Faunipollenites-Assemblage									Faunipollenites					Protohaploxypinus			pollen	NA
Bharadwaj et al.	1979	India	North of Damodar River, East Raniganj Coalfield	Nonia Nala Section		Raniganj Formation						NN/4a					Striatopodocarpites-Faunipollenites-Assemblage									Hindipollenites					Hindipollenites			pollen	NA
Bharadwaj et al.	1979	India	North of Damodar River, East Raniganj Coalfield	Nonia Nala Section		Raniganj Formation						NN/4a					Striatopodocarpites-Faunipollenites-Assemblage									Horriditriletes				?	Horriditriletes			spore	NA
Bharadwaj et al.	1979	India	North of Damodar River, East Raniganj Coalfield	Nonia Nala Section		Raniganj Formation						NN/4a					Striatopodocarpites-Faunipollenites-Assemblage									Klausipollenites				?	Klausipollenites			pollen	NA
Bharadwaj et al.	1979	India	North of Damodar River, East Raniganj Coalfield	Nonia Nala Section		Raniganj Formation						NN/4a					Striatopodocarpites-Faunipollenites-Assemblage									Lahirites					Lahirites			pollen	NA
Bharadwaj et al.	1979	India	North of Damodar River, East Raniganj Coalfield	Nonia Nala Section		Raniganj Formation						NN/4a					Striatopodocarpites-Faunipollenites-Assemblage									Lophotriletes					Lophotriletes			spore	NA
Bharadwaj et al.	1979	India	North of Damodar River, East Raniganj Coalfield	Nonia Nala Section		Raniganj Formation						NN/4a					Striatopodocarpites-Faunipollenites-Assemblage									Scheuringipollenites				?	Scheuringipollenites			pollen	NA
Bharadwaj et al.	1979	India	North of Damodar River, East Raniganj Coalfield	Nonia Nala Section		Raniganj Formation						NN/4a					Striatopodocarpites-Faunipollenites-Assemblage									Striatites				?	Striatites			pollen	NA
Bharadwaj et al.	1979	India	North of Damodar River, East Raniganj Coalfield	Nonia Nala Section		Raniganj Formation						NN/4a					Striatopodocarpites-Faunipollenites-Assemblage									Striatopodocarpites				?	Striatopodocarpites			pollen	NA
Bharadwaj et al.	1979	India	North of Damodar River, East Raniganj Coalfield	Nonia Nala Section		Raniganj Formation						NN/4a					Striatopodocarpites-Faunipollenites-Assemblage									Verrucosisporites				?	Verrucosisporites			spore	NA
Bharadwaj et al.	1979	India	North of Damodar River, East Raniganj Coalfield	Nonia Nala Section		Raniganj Formation						NN/4a					Striatopodocarpites-Faunipollenites-Assemblage									Verticipollenites				?	Verticipollenites			pollen	NA
Bharadwaj et al.	1979	India	North of Damodar River, East Raniganj Coalfield	Nonia Nala Section								NN/7-NN/17					Striatopodocarpites-Densipollenites-Assemblage									Callumispora				?	Callumispora			spore	NA
Bharadwaj et al.	1979	India	North of Damodar River, East Raniganj Coalfield	Nonia Nala Section								NN/7-NN/17					Striatopodocarpites-Densipollenites-Assemblage									Cyclobaculisporites					Cyclobaculisporites			spore	NA
Bharadwaj et al.	1979	India	North of Damodar River, East Raniganj Coalfield	Nonia Nala Section								NN/7-NN/17					Striatopodocarpites-Densipollenites-Assemblage									Densoisporites					Densoisporites			spore	NA
Bharadwaj et al.	1979	India	North of Damodar River, East Raniganj Coalfield	Nonia Nala Section								NN/7-NN/17					Striatopodocarpites-Densipollenites-Assemblage									Gondisporites					Gondisporites			spore	NA
Bharadwaj et al.	1979	India	North of Damodar River, East Raniganj Coalfield	Nonia Nala Section								NN/7-NN/17					Striatopodocarpites-Densipollenites-Assemblage									Guttulapollenites					Guttulapollenites			pollen	NA
Bharadwaj et al.	1979	India	North of Damodar River, East Raniganj Coalfield	Nonia Nala Section								NN/7-NN/17					Striatopodocarpites-Densipollenites-Assemblage									Horriditriletes				?	Horriditriletes			spore	NA
Bharadwaj et al.	1979	India	North of Damodar River, East Raniganj Coalfield	Nonia Nala Section								NN/7-NN/17					Striatopodocarpites-Densipollenites-Assemblage									Illinites					Illinites			pollen	NA
Bharadwaj et al.	1979	India	North of Damodar River, East Raniganj Coalfield	Nonia Nala Section								NN/7-NN/17					Striatopodocarpites-Densipollenites-Assemblage									Indotriradites				?	Indotriradites			spore	NA
Bharadwaj et al.	1979	India	North of Damodar River, East Raniganj Coalfield	Nonia Nala Section								NN/7-NN/17					Striatopodocarpites-Densipollenites-Assemblage									Latosporites					Latosporites			spore	NA
Bharadwaj et al.	1979	India	North of Damodar River, East Raniganj Coalfield	Nonia Nala Section								NN/7-NN/17					Striatopodocarpites-Densipollenites-Assemblage									Lophotriletes					Lophotriletes			spore	NA
Bharadwaj et al.	1979	India	North of Damodar River, East Raniganj Coalfield	Nonia Nala Section								NN/7-NN/17					Striatopodocarpites-Densipollenites-Assemblage									Microbaculispora				?	Microbaculispora			spore	NA
Bharadwaj et al.	1979	India	North of Damodar River, East Raniganj Coalfield	Nonia Nala Section								NN/7-NN/17					Striatopodocarpites-Densipollenites-Assemblage									Parasaccites					Parasaccites			pollen	NA
Bharadwaj et al.	1979	India	North of Damodar River, East Raniganj Coalfield	Nonia Nala Section								NN/7-NN/17					Striatopodocarpites-Densipollenites-Assemblage									Platysaccus				?	Platysaccus			pollen	NA
Bharadwaj et al.	1979	India	North of Damodar River, East Raniganj Coalfield	Nonia Nala Section								NN/7-NN/17					Striatopodocarpites-Densipollenites-Assemblage									Pretricolpipollenites					Pretricolpipollenites			pollen	NA
Bharadwaj et al.	1979	India	North of Damodar River, East Raniganj Coalfield	Nonia Nala Section								NN/7-NN/17					Striatopodocarpites-Densipollenites-Assemblage									Spinosporites					Spinosporites			spore	NA
Bharadwaj et al.	1979	India	North of Damodar River, East Raniganj Coalfield	Nonia Nala Section								NN/7-NN/17					Striatopodocarpites-Densipollenites-Assemblage									Striamonosulcites					Striamonosulcites			nomen nudum	NA		x
Bharadwaj et al.	1979	India	North of Damodar River, East Raniganj Coalfield	Nonia Nala Section								NN/7-NN/17					Striatopodocarpites-Densipollenites-Assemblage									Striapollenites					Striapollenites			pollen	NA
Bharadwaj et al.	1979	India	North of Damodar River, East Raniganj Coalfield	Nonia Nala Section								NN/7-NN/17					Striatopodocarpites-Densipollenites-Assemblage									Striomonosaccites				?	Striomonosaccites			pollen	NA
Bharadwaj et al.	1979	India	North of Damodar River, East Raniganj Coalfield	Nonia Nala Section		Raniganj Formation						V7					Striatopodocarpites-Faunipollenites-Assemblage									Apiculatisporis				?	Apiculatisporis			spore	NA
Bharadwaj et al.	1979	India	North of Damodar River, East Raniganj Coalfield	Nonia Nala Section		Raniganj Formation						V7					Striatopodocarpites-Faunipollenites-Assemblage									Callumispora				?	Callumispora			spore	NA
Bharadwaj et al.	1979	India	North of Damodar River, East Raniganj Coalfield	Nonia Nala Section		Raniganj Formation						V7					Striatopodocarpites-Faunipollenites-Assemblage									Chordasporites					Chordasporites			pollen	NA
Bharadwaj et al.	1979	India	North of Damodar River, East Raniganj Coalfield	Nonia Nala Section		Raniganj Formation						V7					Striatopodocarpites-Faunipollenites-Assemblage								?	Densoisporites				?	Densoisporites			spore	NA		x
Bharadwaj et al.	1979	India	North of Damodar River, East Raniganj Coalfield	Nonia Nala Section		Raniganj Formation						V7					Striatopodocarpites-Faunipollenites-Assemblage									Distriatites				?	Distriatites			pollen	NA
Bharadwaj et al.	1979	India	North of Damodar River, East Raniganj Coalfield	Nonia Nala Section		Raniganj Formation						V7					Striatopodocarpites-Faunipollenites-Assemblage									Ephedripites					Ephedripites			pollen	NA
Bharadwaj et al.	1979	India	North of Damodar River, East Raniganj Coalfield	Nonia Nala Section		Raniganj Formation						V7					Striatopodocarpites-Faunipollenites-Assemblage									Falcisporites				?	Falcisporites			pollen	NA
Bharadwaj et al.	1979	India	North of Damodar River, East Raniganj Coalfield	Nonia Nala Section		Raniganj Formation						V7					Striatopodocarpites-Faunipollenites-Assemblage									Ibisporites					Ibisporites			pollen	NA
Bharadwaj et al.	1979	India	North of Damodar River, East Raniganj Coalfield	Nonia Nala Section		Raniganj Formation						V7					Striatopodocarpites-Faunipollenites-Assemblage									Leiotriletes				?	Leiotriletes			spore	NA
Bharadwaj et al.	1979	India	North of Damodar River, East Raniganj Coalfield	Nonia Nala Section		Raniganj Formation						V7					Striatopodocarpites-Faunipollenites-Assemblage									Lundbladispora				?	Lundbladispora			spore	NA
Bharadwaj et al.	1979	India	North of Damodar River, East Raniganj Coalfield	Nonia Nala Section		Raniganj Formation						V7					Striatopodocarpites-Faunipollenites-Assemblage									Parasaccites					Parasaccites			pollen	NA
Bharadwaj et al.	1979	India	North of Damodar River, East Raniganj Coalfield	Nonia Nala Section		Raniganj Formation						V7					Striatopodocarpites-Faunipollenites-Assemblage									Platysaccus				?	Platysaccus			pollen	NA
Bharadwaj et al.	1979	India	North of Damodar River, East Raniganj Coalfield	Nonia Nala Section		Raniganj Formation						V7					Striatopodocarpites-Faunipollenites-Assemblage									Playfordiaspora					Playfordiaspora			spore	NA
Bharadwaj et al.	1979	India	North of Damodar River, East Raniganj Coalfield	Nonia Nala Section		Raniganj Formation						V7					Striatopodocarpites-Faunipollenites-Assemblage									Potonieitriradites					Potonieitriradites			spore	NA
Bharadwaj et al.	1979	India	North of Damodar River, East Raniganj Coalfield	Nonia Nala Section		Raniganj Formation						V7					Striatopodocarpites-Faunipollenites-Assemblage									Striomonosaccites				?	Striomonosaccites			pollen	NA
Bharadwaj et al.	1979	India	North of Damodar River, East Raniganj Coalfield	Nonia Nala Section		Raniganj Formation						V7					Striatopodocarpites-Faunipollenites-Assemblage									Thymospora				?	Thymospora			spore	NA
Bharadwaj et al.	1979	India	North of Damodar River, East Raniganj Coalfield	Nonia Nala Section		Raniganj Formation						V7					Striatopodocarpites-Faunipollenites-Assemblage								?	Tiwarisporis				?	Tiwariasporis			spore	NA		x
Bharadwaj et al.	1979	India	North of Damodar River, East Raniganj Coalfield	Nonia Nala Section		Raniganj Formation						V7					Striatopodocarpites-Faunipollenites-Assemblage									Vitreisporites					Vitreisporites			pollen	NA
Bharadwaj et al.	1979	India	North of Damodar River, East Raniganj Coalfield	Nonia Nala Section		Lower Panchet Formation											Verrucosisporites-Callumispora-Alisporites-Lunatisporites-Chordasporites-Assemblage									Alisporites				?	Alisporites			pollen	NA
Bharadwaj et al.	1979	India	North of Damodar River, East Raniganj Coalfield	Nonia Nala Section		Lower Panchet Formation											Verrucosisporites-Callumispora-Alisporites-Lunatisporites-Chordasporites-Assemblage									Callumispora				?	Callumispora			spore	NA
Bharadwaj et al.	1979	India	North of Damodar River, East Raniganj Coalfield	Nonia Nala Section		Lower Panchet Formation											Verrucosisporites-Callumispora-Alisporites-Lunatisporites-Chordasporites-Assemblage									Chordasporites					Chordasporites			pollen	NA
Bharadwaj et al.	1979	India	North of Damodar River, East Raniganj Coalfield	Nonia Nala Section		Lower Panchet Formation											Verrucosisporites-Callumispora-Alisporites-Lunatisporites-Chordasporites-Assemblage									Crescentipollenites					Crescentipollenites			pollen	NA
Bharadwaj et al.	1979	India	North of Damodar River, East Raniganj Coalfield	Nonia Nala Section		Lower Panchet Formation											Verrucosisporites-Callumispora-Alisporites-Lunatisporites-Chordasporites-Assemblage									Cuneatisporites					Cuneatisporites			pollen	NA
Bharadwaj et al.	1979	India	North of Damodar River, East Raniganj Coalfield	Nonia Nala Section		Lower Panchet Formation											Verrucosisporites-Callumispora-Alisporites-Lunatisporites-Chordasporites-Assemblage									Cyathidites					Cyathidites			spore	NA
Bharadwaj et al.	1979	India	North of Damodar River, East Raniganj Coalfield	Nonia Nala Section		Lower Panchet Formation											Verrucosisporites-Callumispora-Alisporites-Lunatisporites-Chordasporites-Assemblage									Densipollenites					Densipollenites			pollen	NA
Bharadwaj et al.	1979	India	North of Damodar River, East Raniganj Coalfield	Nonia Nala Section		Lower Panchet Formation											Verrucosisporites-Callumispora-Alisporites-Lunatisporites-Chordasporites-Assemblage									Densoisporites					Densoisporites			spore	NA
Bharadwaj et al.	1979	India	North of Damodar River, East Raniganj Coalfield	Nonia Nala Section		Lower Panchet Formation											Verrucosisporites-Callumispora-Alisporites-Lunatisporites-Chordasporites-Assemblage									Faunipollenites					Protohaploxypinus			pollen	NA
Bharadwaj et al.	1979	India	North of Damodar River, East Raniganj Coalfield	Nonia Nala Section		Lower Panchet Formation											Verrucosisporites-Callumispora-Alisporites-Lunatisporites-Chordasporites-Assemblage									Klausipollenites				?	Klausipollenites			pollen	NA
Bharadwaj et al.	1979	India	North of Damodar River, East Raniganj Coalfield	Nonia Nala Section		Lower Panchet Formation											Verrucosisporites-Callumispora-Alisporites-Lunatisporites-Chordasporites-Assemblage									Lophotriletes					Lophotriletes			spore	NA
Bharadwaj et al.	1979	India	North of Damodar River, East Raniganj Coalfield	Nonia Nala Section		Lower Panchet Formation											Verrucosisporites-Callumispora-Alisporites-Lunatisporites-Chordasporites-Assemblage									Lunatisporites				?	Lunatisporites			pollen	NA
Bharadwaj et al.	1979	India	North of Damodar River, East Raniganj Coalfield	Nonia Nala Section		Lower Panchet Formation											Verrucosisporites-Callumispora-Alisporites-Lunatisporites-Chordasporites-Assemblage									Lundbladispora				?	Lundbladispora			spore	NA
Bharadwaj et al.	1979	India	North of Damodar River, East Raniganj Coalfield	Nonia Nala Section		Lower Panchet Formation											Verrucosisporites-Callumispora-Alisporites-Lunatisporites-Chordasporites-Assemblage									Rhizomaspora					Rhizomaspora			pollen	NA
Bharadwaj et al.	1979	India	North of Damodar River, East Raniganj Coalfield	Nonia Nala Section		Lower Panchet Formation											Verrucosisporites-Callumispora-Alisporites-Lunatisporites-Chordasporites-Assemblage									Scheuringipollenites				?	Scheuringipollenites			pollen	NA
Bharadwaj et al.	1979	India	North of Damodar River, East Raniganj Coalfield	Nonia Nala Section		Lower Panchet Formation											Verrucosisporites-Callumispora-Alisporites-Lunatisporites-Chordasporites-Assemblage									Spinosporites					Spinosporites			spore	NA
Bharadwaj et al.	1979	India	North of Damodar River, East Raniganj Coalfield	Nonia Nala Section		Lower Panchet Formation											Verrucosisporites-Callumispora-Alisporites-Lunatisporites-Chordasporites-Assemblage									Striatopodocarpites				?	Striatopodocarpites			pollen	NA
Bharadwaj et al.	1979	India	North of Damodar River, East Raniganj Coalfield	Nonia Nala Section		Lower Panchet Formation											Verrucosisporites-Callumispora-Alisporites-Lunatisporites-Chordasporites-Assemblage									Verrucosisporites				?	Verrucosisporites			spore	NA
Bharadwaj et al.	1979	India	South of Damodar River, East Raniganj Coalfield	Machhkanda Jhor Section		Raniganj Formation						MK/21					Assemblage B, Striatopodocarpites-Densipollenites-Assemblage									Aratrisporites					Aratrisporites			spore	NA
Bharadwaj et al.	1979	India	South of Damodar River, East Raniganj Coalfield	Machhkanda Jhor Section		Raniganj Formation						MK/21					Assemblage B, Striatopodocarpites-Densipollenites-Assemblage									Chordasporites					Chordasporites			pollen	NA
Bharadwaj et al.	1979	India	South of Damodar River, East Raniganj Coalfield	Machhkanda Jhor Section		Raniganj Formation						MK/21					Assemblage B, Striatopodocarpites-Densipollenites-Assemblage									Crescentipollenites					Crescentipollenites			pollen	NA
Bharadwaj et al.	1979	India	South of Damodar River, East Raniganj Coalfield	Machhkanda Jhor Section		Raniganj Formation						MK/21					Assemblage B, Striatopodocarpites-Densipollenites-Assemblage									Densipollenites					Densipollenites			pollen	NA
Bharadwaj et al.	1979	India	South of Damodar River, East Raniganj Coalfield	Machhkanda Jhor Section		Raniganj Formation						MK/21					Assemblage B, Striatopodocarpites-Densipollenites-Assemblage									Faunipollenites					Protohaploxypinus			pollen	NA
Bharadwaj et al.	1979	India	South of Damodar River, East Raniganj Coalfield	Machhkanda Jhor Section		Raniganj Formation						MK/21					Assemblage B, Striatopodocarpites-Densipollenites-Assemblage									Klausipollenites				?	Klausipollenites			pollen	NA
Bharadwaj et al.	1979	India	South of Damodar River, East Raniganj Coalfield	Machhkanda Jhor Section		Raniganj Formation						MK/21					Assemblage B, Striatopodocarpites-Densipollenites-Assemblage									Lahirites					Lahirites			pollen	NA
Bharadwaj et al.	1979	India	South of Damodar River, East Raniganj Coalfield	Machhkanda Jhor Section		Raniganj Formation						MK/21					Assemblage B, Striatopodocarpites-Densipollenites-Assemblage									Lunatisporites				?	Lunatisporites			pollen	NA
Bharadwaj et al.	1979	India	South of Damodar River, East Raniganj Coalfield	Machhkanda Jhor Section		Raniganj Formation						MK/21					Assemblage B, Striatopodocarpites-Densipollenites-Assemblage									Rhizomaspora					Rhizomaspora			pollen	NA
Bharadwaj et al.	1979	India	South of Damodar River, East Raniganj Coalfield	Machhkanda Jhor Section		Raniganj Formation						MK/21					Assemblage B, Striatopodocarpites-Densipollenites-Assemblage									Scheuringipollenites				?	Scheuringipollenites			pollen	NA
Bharadwaj et al.	1979	India	South of Damodar River, East Raniganj Coalfield	Machhkanda Jhor Section		Raniganj Formation						MK/21					Assemblage B, Striatopodocarpites-Densipollenites-Assemblage									Striatites				?	Striatites			pollen	NA
Bharadwaj et al.	1979	India	South of Damodar River, East Raniganj Coalfield	Machhkanda Jhor Section		Raniganj Formation						MK/21					Assemblage B, Striatopodocarpites-Densipollenites-Assemblage									Striatopodocarpites				?	Striatopodocarpites			pollen	NA
Bharadwaj et al.	1979	India	South of Damodar River, East Raniganj Coalfield	Machhkanda Jhor Section		Raniganj Formation						MK/21-MK/27B														Barakarites					Barakarites			pollen	NA
Bharadwaj et al.	1979	India	South of Damodar River, East Raniganj Coalfield	Machhkanda Jhor Section		Raniganj Formation						MK/21-MK/27B														Brevitriletes					Brevitriletes			spore	NA
Bharadwaj et al.	1979	India	South of Damodar River, East Raniganj Coalfield	Machhkanda Jhor Section		Raniganj Formation						MK/21-MK/27B														Callumispora				?	Callumispora			spore	NA
Bharadwaj et al.	1979	India	South of Damodar River, East Raniganj Coalfield	Machhkanda Jhor Section		Raniganj Formation						MK/21-MK/27B														Circumstriatites					Circumstriatites			pollen	NA
Bharadwaj et al.	1979	India	South of Damodar River, East Raniganj Coalfield	Machhkanda Jhor Section		Raniganj Formation						MK/21-MK/27B														Cuneatisporites					Cuneatisporites			pollen	NA
Bharadwaj et al.	1979	India	South of Damodar River, East Raniganj Coalfield	Machhkanda Jhor Section		Raniganj Formation						MK/21-MK/27B														Cycadopites					Cycadopites			pollen	NA
Bharadwaj et al.	1979	India	South of Damodar River, East Raniganj Coalfield	Machhkanda Jhor Section		Raniganj Formation						MK/21-MK/27B														Cyclobaculisporites					Cyclobaculisporites			spore	NA
Bharadwaj et al.	1979	India	South of Damodar River, East Raniganj Coalfield	Machhkanda Jhor Section		Raniganj Formation						MK/21-MK/27B														Cyclogranisporites					Cyclogranisporites			spore	NA
Bharadwaj et al.	1979	India	South of Damodar River, East Raniganj Coalfield	Machhkanda Jhor Section		Raniganj Formation						MK/21-MK/27B														Distriatites				?	Distriatites			pollen	NA
Bharadwaj et al.	1979	India	South of Damodar River, East Raniganj Coalfield	Machhkanda Jhor Section		Raniganj Formation						MK/21-MK/27B														Ephedripites					Ephedripites			pollen	NA
Bharadwaj et al.	1979	India	South of Damodar River, East Raniganj Coalfield	Machhkanda Jhor Section		Raniganj Formation						MK/21-MK/27B														Hindipollenites					Hindipollenites			pollen	NA
Bharadwaj et al.	1979	India	South of Damodar River, East Raniganj Coalfield	Machhkanda Jhor Section		Raniganj Formation						MK/21-MK/27B														Ibisporites					Ibisporites			pollen	NA
Bharadwaj et al.	1979	India	South of Damodar River, East Raniganj Coalfield	Machhkanda Jhor Section		Raniganj Formation						MK/21-MK/27B														Indospora					Indospora			spore	NA
Bharadwaj et al.	1979	India	South of Damodar River, East Raniganj Coalfield	Machhkanda Jhor Section		Raniganj Formation						MK/21-MK/27B														Indotriradites				?	Indotriradites			spore	NA
Bharadwaj et al.	1979	India	South of Damodar River, East Raniganj Coalfield	Machhkanda Jhor Section		Raniganj Formation						MK/21-MK/27B														Latosporites					Latosporites			spore	NA
Bharadwaj et al.	1979	India	South of Damodar River, East Raniganj Coalfield	Machhkanda Jhor Section		Raniganj Formation						MK/21-MK/27B														Leiotriletes				?	Leiotriletes			spore	NA
Bharadwaj et al.	1979	India	South of Damodar River, East Raniganj Coalfield	Machhkanda Jhor Section		Raniganj Formation						MK/21-MK/27B														Microbaculispora				?	Microbaculispora			spore	NA
Bharadwaj et al.	1979	India	South of Damodar River, East Raniganj Coalfield	Machhkanda Jhor Section		Raniganj Formation						MK/21-MK/27B														Osmundacidites					Osmundacidites			spore	NA
Bharadwaj et al.	1979	India	South of Damodar River, East Raniganj Coalfield	Machhkanda Jhor Section		Raniganj Formation						MK/21-MK/27B														Parasaccites					Parasaccites			pollen	NA
Bharadwaj et al.	1979	India	South of Damodar River, East Raniganj Coalfield	Machhkanda Jhor Section		Raniganj Formation						MK/21-MK/27B														Pilasporites					Pilasporites			spore	NA
Bharadwaj et al.	1979	India	South of Damodar River, East Raniganj Coalfield	Machhkanda Jhor Section		Raniganj Formation						MK/21-MK/27B														Platysaccus				?	Platysaccus			pollen	NA
Bharadwaj et al.	1979	India	South of Damodar River, East Raniganj Coalfield	Machhkanda Jhor Section		Raniganj Formation						MK/21-MK/27B														Plicatipollenites					Plicatipollenites			pollen	NA
Bharadwaj et al.	1979	India	South of Damodar River, East Raniganj Coalfield	Machhkanda Jhor Section		Raniganj Formation						MK/21-MK/27B														Striapollenites					Striapollenites			pollen	NA
Bharadwaj et al.	1979	India	South of Damodar River, East Raniganj Coalfield	Machhkanda Jhor Section		Raniganj Formation						MK/21-MK/27B														Striomonosaccites				?	Striomonosaccites			pollen	NA
Bharadwaj et al.	1979	India	South of Damodar River, East Raniganj Coalfield	Machhkanda Jhor Section		Raniganj Formation						MK/21-MK/27B														Thymospora				?	Thymospora			spore	NA
Bharadwaj et al.	1979	India	South of Damodar River, East Raniganj Coalfield	Machhkanda Jhor Section		Raniganj Formation						MK/21-MK/27B														Verticipollenites				?	Verticipollenites			pollen	NA
Bharadwaj et al.	1979	India	South of Damodar River, East Raniganj Coalfield	Machhkanda Jhor Section		Raniganj Formation						MK/21-MK/27B														Vesicaspora				?	Vesicaspora			pollen	NA
Bharadwaj et al.	1979	India	South of Damodar River, East Raniganj Coalfield	Machhkanda Jhor Section		Raniganj Formation						MK/21-MK/27B														Weylandites				?	Weylandites			pollen	NA
Bharadwaj et al.	1979	India	South of Damodar River, East Raniganj Coalfield	Machhkanda Jhor Section		Raniganj Formation						MK/22					Assemblage B, Striatopodocarpites-Densipollenites-Assemblage									Chordasporites					Chordasporites			pollen	NA
Bharadwaj et al.	1979	India	South of Damodar River, East Raniganj Coalfield	Machhkanda Jhor Section		Raniganj Formation						MK/22					Assemblage B, Striatopodocarpites-Densipollenites-Assemblage									Crescentipollenites					Crescentipollenites			pollen	NA
Bharadwaj et al.	1979	India	South of Damodar River, East Raniganj Coalfield	Machhkanda Jhor Section		Raniganj Formation						MK/22					Assemblage B, Striatopodocarpites-Densipollenites-Assemblage									Densipollenites					Densipollenites			pollen	NA
Bharadwaj et al.	1979	India	South of Damodar River, East Raniganj Coalfield	Machhkanda Jhor Section		Raniganj Formation						MK/22					Assemblage B, Striatopodocarpites-Densipollenites-Assemblage									Faunipollenites					Protohaploxypinus			pollen	NA
Bharadwaj et al.	1979	India	South of Damodar River, East Raniganj Coalfield	Machhkanda Jhor Section		Raniganj Formation						MK/22					Assemblage B, Striatopodocarpites-Densipollenites-Assemblage									Klausipollenites				?	Klausipollenites			pollen	NA
Bharadwaj et al.	1979	India	South of Damodar River, East Raniganj Coalfield	Machhkanda Jhor Section		Raniganj Formation						MK/22					Assemblage B, Striatopodocarpites-Densipollenites-Assemblage									Lahirites					Lahirites			pollen	NA
Bharadwaj et al.	1979	India	South of Damodar River, East Raniganj Coalfield	Machhkanda Jhor Section		Raniganj Formation						MK/22					Assemblage B, Striatopodocarpites-Densipollenites-Assemblage									Lunatisporites				?	Lunatisporites			pollen	NA
Bharadwaj et al.	1979	India	South of Damodar River, East Raniganj Coalfield	Machhkanda Jhor Section		Raniganj Formation						MK/22					Assemblage B, Striatopodocarpites-Densipollenites-Assemblage									Rhizomaspora					Rhizomaspora			pollen	NA
Bharadwaj et al.	1979	India	South of Damodar River, East Raniganj Coalfield	Machhkanda Jhor Section		Raniganj Formation						MK/22					Assemblage B, Striatopodocarpites-Densipollenites-Assemblage									Scheuringipollenites				?	Scheuringipollenites			pollen	NA
Bharadwaj et al.	1979	India	South of Damodar River, East Raniganj Coalfield	Machhkanda Jhor Section		Raniganj Formation						MK/22					Assemblage B, Striatopodocarpites-Densipollenites-Assemblage									Striatites				?	Striatites			pollen	NA
Bharadwaj et al.	1979	India	South of Damodar River, East Raniganj Coalfield	Machhkanda Jhor Section		Raniganj Formation						MK/22					Assemblage B, Striatopodocarpites-Densipollenites-Assemblage									Striatopodocarpites				?	Striatopodocarpites			pollen	NA
Bharadwaj et al.	1979	India	South of Damodar River, East Raniganj Coalfield	Machhkanda Jhor Section		Raniganj Formation						MK/23					Assemblage B, Striatopodocarpites-Densipollenites-Assemblage									Chordasporites					Chordasporites			pollen	NA
Bharadwaj et al.	1979	India	South of Damodar River, East Raniganj Coalfield	Machhkanda Jhor Section		Raniganj Formation						MK/23					Assemblage B, Striatopodocarpites-Densipollenites-Assemblage									Crescentipollenites					Crescentipollenites			pollen	NA
Bharadwaj et al.	1979	India	South of Damodar River, East Raniganj Coalfield	Machhkanda Jhor Section		Raniganj Formation						MK/23					Assemblage B, Striatopodocarpites-Densipollenites-Assemblage									Densipollenites					Densipollenites			pollen	NA
Bharadwaj et al.	1979	India	South of Damodar River, East Raniganj Coalfield	Machhkanda Jhor Section		Raniganj Formation						MK/23					Assemblage B, Striatopodocarpites-Densipollenites-Assemblage									Faunipollenites					Protohaploxypinus			pollen	NA
Bharadwaj et al.	1979	India	South of Damodar River, East Raniganj Coalfield	Machhkanda Jhor Section		Raniganj Formation						MK/23					Assemblage B, Striatopodocarpites-Densipollenites-Assemblage									Klausipollenites				?	Klausipollenites			pollen	NA
Bharadwaj et al.	1979	India	South of Damodar River, East Raniganj Coalfield	Machhkanda Jhor Section		Raniganj Formation						MK/23					Assemblage B, Striatopodocarpites-Densipollenites-Assemblage									Lahirites					Lahirites			pollen	NA
Bharadwaj et al.	1979	India	South of Damodar River, East Raniganj Coalfield	Machhkanda Jhor Section		Raniganj Formation						MK/23					Assemblage B, Striatopodocarpites-Densipollenites-Assemblage									Lunatisporites				?	Lunatisporites			pollen	NA
Bharadwaj et al.	1979	India	South of Damodar River, East Raniganj Coalfield	Machhkanda Jhor Section		Raniganj Formation						MK/23					Assemblage B, Striatopodocarpites-Densipollenites-Assemblage									Osmundacidites					Osmundacidites			spore	NA
Bharadwaj et al.	1979	India	South of Damodar River, East Raniganj Coalfield	Machhkanda Jhor Section		Raniganj Formation						MK/23					Assemblage B, Striatopodocarpites-Densipollenites-Assemblage									Playfordiaspora					Playfordiaspora			spore	NA
Bharadwaj et al.	1979	India	South of Damodar River, East Raniganj Coalfield	Machhkanda Jhor Section		Raniganj Formation						MK/23					Assemblage B, Striatopodocarpites-Densipollenites-Assemblage									Rhizomaspora					Rhizomaspora			pollen	NA
Bharadwaj et al.	1979	India	South of Damodar River, East Raniganj Coalfield	Machhkanda Jhor Section		Raniganj Formation						MK/23					Assemblage B, Striatopodocarpites-Densipollenites-Assemblage									Striatites				?	Striatites			pollen	NA
Bharadwaj et al.	1979	India	South of Damodar River, East Raniganj Coalfield	Machhkanda Jhor Section		Raniganj Formation						MK/23					Assemblage B, Striatopodocarpites-Densipollenites-Assemblage									Striatopodocarpites				?	Striatopodocarpites			pollen	NA
Bharadwaj et al.	1979	India	South of Damodar River, East Raniganj Coalfield	Machhkanda Jhor Section		Raniganj Formation						MK/24B					Assemblage B, Striatopodocarpites-Densipollenites-Assemblage									Aratrisporites					Aratrisporites			spore	NA
Bharadwaj et al.	1979	India	South of Damodar River, East Raniganj Coalfield	Machhkanda Jhor Section		Raniganj Formation						MK/24B					Assemblage B, Striatopodocarpites-Densipollenites-Assemblage									Chordasporites					Chordasporites			pollen	NA
Bharadwaj et al.	1979	India	South of Damodar River, East Raniganj Coalfield	Machhkanda Jhor Section		Raniganj Formation						MK/24B					Assemblage B, Striatopodocarpites-Densipollenites-Assemblage									Crescentipollenites					Crescentipollenites			pollen	NA
Bharadwaj et al.	1979	India	South of Damodar River, East Raniganj Coalfield	Machhkanda Jhor Section		Raniganj Formation						MK/24B					Assemblage B, Striatopodocarpites-Densipollenites-Assemblage									Densipollenites					Densipollenites			pollen	NA
Bharadwaj et al.	1979	India	South of Damodar River, East Raniganj Coalfield	Machhkanda Jhor Section		Raniganj Formation						MK/24B					Assemblage B, Striatopodocarpites-Densipollenites-Assemblage									Faunipollenites					Protohaploxypinus			pollen	NA
Bharadwaj et al.	1979	India	South of Damodar River, East Raniganj Coalfield	Machhkanda Jhor Section		Raniganj Formation						MK/24B					Assemblage B, Striatopodocarpites-Densipollenites-Assemblage									Klausipollenites				?	Klausipollenites			pollen	NA
Bharadwaj et al.	1979	India	South of Damodar River, East Raniganj Coalfield	Machhkanda Jhor Section		Raniganj Formation						MK/24B					Assemblage B, Striatopodocarpites-Densipollenites-Assemblage									Lahirites					Lahirites			pollen	NA
Bharadwaj et al.	1979	India	South of Damodar River, East Raniganj Coalfield	Machhkanda Jhor Section		Raniganj Formation						MK/24B					Assemblage B, Striatopodocarpites-Densipollenites-Assemblage									Lunatisporites				?	Lunatisporites			pollen	NA
Bharadwaj et al.	1979	India	South of Damodar River, East Raniganj Coalfield	Machhkanda Jhor Section		Raniganj Formation						MK/24B					Assemblage B, Striatopodocarpites-Densipollenites-Assemblage									Osmundacidites					Osmundacidites			spore	NA
Bharadwaj et al.	1979	India	South of Damodar River, East Raniganj Coalfield	Machhkanda Jhor Section		Raniganj Formation						MK/24B					Assemblage B, Striatopodocarpites-Densipollenites-Assemblage									Rhizomaspora					Rhizomaspora			pollen	NA
Bharadwaj et al.	1979	India	South of Damodar River, East Raniganj Coalfield	Machhkanda Jhor Section		Raniganj Formation						MK/24B					Assemblage B, Striatopodocarpites-Densipollenites-Assemblage									Scheuringipollenites				?	Scheuringipollenites			pollen	NA
Bharadwaj et al.	1979	India	South of Damodar River, East Raniganj Coalfield	Machhkanda Jhor Section		Raniganj Formation						MK/24B					Assemblage B, Striatopodocarpites-Densipollenites-Assemblage									Striatites				?	Striatites			pollen	NA
Bharadwaj et al.	1979	India	South of Damodar River, East Raniganj Coalfield	Machhkanda Jhor Section		Raniganj Formation						MK/24B					Assemblage B, Striatopodocarpites-Densipollenites-Assemblage									Striatopodocarpites				?	Striatopodocarpites			pollen	NA
Bharadwaj et al.	1979	India	South of Damodar River, East Raniganj Coalfield	Machhkanda Jhor Section		Raniganj Formation						MK/24B					Assemblage B, Striatopodocarpites-Densipollenites-Assemblage									Verrucosisporites				?	Verrucosisporites			spore	NA
Bharadwaj et al.	1979	India	South of Damodar River, East Raniganj Coalfield	Machhkanda Jhor Section		Raniganj Formation						MK/25					Assemblage A, Striatopodocarpites-Faunipollenites-Assemblage									Chordasporites					Chordasporites			pollen	NA
Bharadwaj et al.	1979	India	South of Damodar River, East Raniganj Coalfield	Machhkanda Jhor Section		Raniganj Formation						MK/25					Assemblage A, Striatopodocarpites-Faunipollenites-Assemblage									Crescentipollenites					Crescentipollenites			pollen	NA
Bharadwaj et al.	1979	India	South of Damodar River, East Raniganj Coalfield	Machhkanda Jhor Section		Raniganj Formation						MK/25					Assemblage A, Striatopodocarpites-Faunipollenites-Assemblage									Densipollenites					Densipollenites			pollen	NA
Bharadwaj et al.	1979	India	South of Damodar River, East Raniganj Coalfield	Machhkanda Jhor Section		Raniganj Formation						MK/25					Assemblage A, Striatopodocarpites-Faunipollenites-Assemblage									Faunipollenites					Protohaploxypinus			pollen	NA
Bharadwaj et al.	1979	India	South of Damodar River, East Raniganj Coalfield	Machhkanda Jhor Section		Raniganj Formation						MK/25					Assemblage A, Striatopodocarpites-Faunipollenites-Assemblage									Horriditriletes				?	Horriditriletes			spore	NA
Bharadwaj et al.	1979	India	South of Damodar River, East Raniganj Coalfield	Machhkanda Jhor Section		Raniganj Formation						MK/25					Assemblage A, Striatopodocarpites-Faunipollenites-Assemblage									Lahirites					Lahirites			pollen	NA
Bharadwaj et al.	1979	India	South of Damodar River, East Raniganj Coalfield	Machhkanda Jhor Section		Raniganj Formation						MK/25					Assemblage A, Striatopodocarpites-Faunipollenites-Assemblage									Lophotriletes					Lophotriletes			spore	NA
Bharadwaj et al.	1979	India	South of Damodar River, East Raniganj Coalfield	Machhkanda Jhor Section		Raniganj Formation						MK/25					Assemblage A, Striatopodocarpites-Faunipollenites-Assemblage									Lunatisporites				?	Lunatisporites			pollen	NA
Bharadwaj et al.	1979	India	South of Damodar River, East Raniganj Coalfield	Machhkanda Jhor Section		Raniganj Formation						MK/25					Assemblage A, Striatopodocarpites-Faunipollenites-Assemblage									Rhizomaspora					Rhizomaspora			pollen	NA
Bharadwaj et al.	1979	India	South of Damodar River, East Raniganj Coalfield	Machhkanda Jhor Section		Raniganj Formation						MK/25					Assemblage A, Striatopodocarpites-Faunipollenites-Assemblage									Scheuringipollenites				?	Scheuringipollenites			pollen	NA
Bharadwaj et al.	1979	India	South of Damodar River, East Raniganj Coalfield	Machhkanda Jhor Section		Raniganj Formation						MK/25					Assemblage A, Striatopodocarpites-Faunipollenites-Assemblage									Striatites				?	Striatites			pollen	NA
Bharadwaj et al.	1979	India	South of Damodar River, East Raniganj Coalfield	Machhkanda Jhor Section		Raniganj Formation						MK/25					Assemblage A, Striatopodocarpites-Faunipollenites-Assemblage									Striatopodocarpites				?	Striatopodocarpites			pollen	NA
Bharadwaj et al.	1979	India	South of Damodar River, East Raniganj Coalfield	Machhkanda Jhor Section		Raniganj Formation						MK/25A					Assemblage A, Striatopodocarpites-Faunipollenites-Assemblage									Chordasporites					Chordasporites			pollen	NA
Bharadwaj et al.	1979	India	South of Damodar River, East Raniganj Coalfield	Machhkanda Jhor Section		Raniganj Formation						MK/25A					Assemblage A, Striatopodocarpites-Faunipollenites-Assemblage									Crescentipollenites					Crescentipollenites			pollen	NA
Bharadwaj et al.	1979	India	South of Damodar River, East Raniganj Coalfield	Machhkanda Jhor Section		Raniganj Formation						MK/25A					Assemblage A, Striatopodocarpites-Faunipollenites-Assemblage									Densipollenites					Densipollenites			pollen	NA
Bharadwaj et al.	1979	India	South of Damodar River, East Raniganj Coalfield	Machhkanda Jhor Section		Raniganj Formation						MK/25A					Assemblage A, Striatopodocarpites-Faunipollenites-Assemblage									Faunipollenites					Protohaploxypinus			pollen	NA
Bharadwaj et al.	1979	India	South of Damodar River, East Raniganj Coalfield	Machhkanda Jhor Section		Raniganj Formation						MK/25A					Assemblage A, Striatopodocarpites-Faunipollenites-Assemblage									Horriditriletes				?	Horriditriletes			spore	NA
Bharadwaj et al.	1979	India	South of Damodar River, East Raniganj Coalfield	Machhkanda Jhor Section		Raniganj Formation						MK/25A					Assemblage A, Striatopodocarpites-Faunipollenites-Assemblage									Lahirites					Lahirites			pollen	NA
Bharadwaj et al.	1979	India	South of Damodar River, East Raniganj Coalfield	Machhkanda Jhor Section		Raniganj Formation						MK/25A					Assemblage A, Striatopodocarpites-Faunipollenites-Assemblage									Lophotriletes					Lophotriletes			spore	NA
Bharadwaj et al.	1979	India	South of Damodar River, East Raniganj Coalfield	Machhkanda Jhor Section		Raniganj Formation						MK/25A					Assemblage A, Striatopodocarpites-Faunipollenites-Assemblage									Lunatisporites				?	Lunatisporites			pollen	NA
Bharadwaj et al.	1979	India	South of Damodar River, East Raniganj Coalfield	Machhkanda Jhor Section		Raniganj Formation						MK/25A					Assemblage A, Striatopodocarpites-Faunipollenites-Assemblage									Osmundacidites					Osmundacidites			spore	NA
Bharadwaj et al.	1979	India	South of Damodar River, East Raniganj Coalfield	Machhkanda Jhor Section		Raniganj Formation						MK/25A					Assemblage A, Striatopodocarpites-Faunipollenites-Assemblage									Rhizomaspora					Rhizomaspora			pollen	NA
Bharadwaj et al.	1979	India	South of Damodar River, East Raniganj Coalfield	Machhkanda Jhor Section		Raniganj Formation						MK/25A					Assemblage A, Striatopodocarpites-Faunipollenites-Assemblage									Scheuringipollenites				?	Scheuringipollenites			pollen	NA
Bharadwaj et al.	1979	India	South of Damodar River, East Raniganj Coalfield	Machhkanda Jhor Section		Raniganj Formation						MK/25A					Assemblage A, Striatopodocarpites-Faunipollenites-Assemblage									Spinosporites					Spinosporites			spore	NA
Bharadwaj et al.	1979	India	South of Damodar River, East Raniganj Coalfield	Machhkanda Jhor Section		Raniganj Formation						MK/25A					Assemblage A, Striatopodocarpites-Faunipollenites-Assemblage									Striatites				?	Striatites			pollen	NA
Bharadwaj et al.	1979	India	South of Damodar River, East Raniganj Coalfield	Machhkanda Jhor Section		Raniganj Formation						MK/25A					Assemblage A, Striatopodocarpites-Faunipollenites-Assemblage									Striatopodocarpites				?	Striatopodocarpites			pollen	NA
Bharadwaj et al.	1979	India	South of Damodar River, East Raniganj Coalfield	Machhkanda Jhor Section		Raniganj Formation						MK/26					Assemblage A, Striatopodocarpites-Faunipollenites-Assemblage									Chordasporites					Chordasporites			pollen	NA
Bharadwaj et al.	1979	India	South of Damodar River, East Raniganj Coalfield	Machhkanda Jhor Section		Raniganj Formation						MK/26					Assemblage A, Striatopodocarpites-Faunipollenites-Assemblage									Crescentipollenites					Crescentipollenites			pollen	NA
Bharadwaj et al.	1979	India	South of Damodar River, East Raniganj Coalfield	Machhkanda Jhor Section		Raniganj Formation						MK/26					Assemblage A, Striatopodocarpites-Faunipollenites-Assemblage									Densipollenites					Densipollenites			pollen	NA
Bharadwaj et al.	1979	India	South of Damodar River, East Raniganj Coalfield	Machhkanda Jhor Section		Raniganj Formation						MK/26					Assemblage A, Striatopodocarpites-Faunipollenites-Assemblage									Faunipollenites					Protohaploxypinus			pollen	NA
Bharadwaj et al.	1979	India	South of Damodar River, East Raniganj Coalfield	Machhkanda Jhor Section		Raniganj Formation						MK/26					Assemblage A, Striatopodocarpites-Faunipollenites-Assemblage									Horriditriletes				?	Horriditriletes			spore	NA
Bharadwaj et al.	1979	India	South of Damodar River, East Raniganj Coalfield	Machhkanda Jhor Section		Raniganj Formation						MK/26					Assemblage A, Striatopodocarpites-Faunipollenites-Assemblage									Lahirites					Lahirites			pollen	NA
Bharadwaj et al.	1979	India	South of Damodar River, East Raniganj Coalfield	Machhkanda Jhor Section		Raniganj Formation						MK/26					Assemblage A, Striatopodocarpites-Faunipollenites-Assemblage									Lophotriletes					Lophotriletes			spore	NA
Bharadwaj et al.	1979	India	South of Damodar River, East Raniganj Coalfield	Machhkanda Jhor Section		Raniganj Formation						MK/26					Assemblage A, Striatopodocarpites-Faunipollenites-Assemblage									Lunatisporites				?	Lunatisporites			pollen	NA
Bharadwaj et al.	1979	India	South of Damodar River, East Raniganj Coalfield	Machhkanda Jhor Section		Raniganj Formation						MK/26					Assemblage A, Striatopodocarpites-Faunipollenites-Assemblage									Rhizomaspora					Rhizomaspora			pollen	NA
Bharadwaj et al.	1979	India	South of Damodar River, East Raniganj Coalfield	Machhkanda Jhor Section		Raniganj Formation						MK/26					Assemblage A, Striatopodocarpites-Faunipollenites-Assemblage									Scheuringipollenites				?	Scheuringipollenites			pollen	NA
Bharadwaj et al.	1979	India	South of Damodar River, East Raniganj Coalfield	Machhkanda Jhor Section		Raniganj Formation						MK/26					Assemblage A, Striatopodocarpites-Faunipollenites-Assemblage									Spinosporites					Spinosporites			spore	NA
Bharadwaj et al.	1979	India	South of Damodar River, East Raniganj Coalfield	Machhkanda Jhor Section		Raniganj Formation						MK/26					Assemblage A, Striatopodocarpites-Faunipollenites-Assemblage									Striatites				?	Striatites			pollen	NA
Bharadwaj et al.	1979	India	South of Damodar River, East Raniganj Coalfield	Machhkanda Jhor Section		Raniganj Formation						MK/26					Assemblage A, Striatopodocarpites-Faunipollenites-Assemblage									Striatopodocarpites				?	Striatopodocarpites			pollen	NA
Bharadwaj et al.	1979	India	South of Damodar River, East Raniganj Coalfield	Machhkanda Jhor Section, Section A		Raniganj Formation						MK/27B					Assemblage A, Striatopodocarpites-Faunipollenites-Assemblage									Apiculatisporis				?	Apiculatisporis			spore	NA
Bharadwaj et al.	1979	India	South of Damodar River, East Raniganj Coalfield	Machhkanda Jhor Section, Section A		Raniganj Formation						MK/27B					Assemblage A, Striatopodocarpites-Faunipollenites-Assemblage									Chordasporites					Chordasporites			pollen	NA
Bharadwaj et al.	1979	India	South of Damodar River, East Raniganj Coalfield	Machhkanda Jhor Section, Section A		Raniganj Formation						MK/27B					Assemblage A, Striatopodocarpites-Faunipollenites-Assemblage									Crescentipollenites					Crescentipollenites			pollen	NA
Bharadwaj et al.	1979	India	South of Damodar River, East Raniganj Coalfield	Machhkanda Jhor Section, Section A		Raniganj Formation						MK/27B					Assemblage A, Striatopodocarpites-Faunipollenites-Assemblage									Densipollenites					Densipollenites			pollen	NA
Bharadwaj et al.	1979	India	South of Damodar River, East Raniganj Coalfield	Machhkanda Jhor Section, Section A		Raniganj Formation						MK/27B					Assemblage A, Striatopodocarpites-Faunipollenites-Assemblage									Faunipollenites					Protohaploxypinus			pollen	NA
Bharadwaj et al.	1979	India	South of Damodar River, East Raniganj Coalfield	Machhkanda Jhor Section, Section A		Raniganj Formation						MK/27B					Assemblage A, Striatopodocarpites-Faunipollenites-Assemblage									Horriditriletes				?	Horriditriletes			spore	NA
Bharadwaj et al.	1979	India	South of Damodar River, East Raniganj Coalfield	Machhkanda Jhor Section, Section A		Raniganj Formation						MK/27B					Assemblage A, Striatopodocarpites-Faunipollenites-Assemblage									Lahirites					Lahirites			pollen	NA
Bharadwaj et al.	1979	India	South of Damodar River, East Raniganj Coalfield	Machhkanda Jhor Section, Section A		Raniganj Formation						MK/27B					Assemblage A, Striatopodocarpites-Faunipollenites-Assemblage									Lophotriletes					Lophotriletes			spore	NA
Bharadwaj et al.	1979	India	South of Damodar River, East Raniganj Coalfield	Machhkanda Jhor Section, Section A		Raniganj Formation						MK/27B					Assemblage A, Striatopodocarpites-Faunipollenites-Assemblage									Lunatisporites				?	Lunatisporites			pollen	NA
Bharadwaj et al.	1979	India	South of Damodar River, East Raniganj Coalfield	Machhkanda Jhor Section, Section A		Raniganj Formation						MK/27B					Assemblage A, Striatopodocarpites-Faunipollenites-Assemblage									Rhizomaspora					Rhizomaspora			pollen	NA
Bharadwaj et al.	1979	India	South of Damodar River, East Raniganj Coalfield	Machhkanda Jhor Section, Section A		Raniganj Formation						MK/27B					Assemblage A, Striatopodocarpites-Faunipollenites-Assemblage									Scheuringipollenites				?	Scheuringipollenites			pollen	NA
Bharadwaj et al.	1979	India	South of Damodar River, East Raniganj Coalfield	Machhkanda Jhor Section, Section A		Raniganj Formation						MK/27B					Assemblage A, Striatopodocarpites-Faunipollenites-Assemblage									Spinosporites					Spinosporites			spore	NA
Bharadwaj et al.	1979	India	South of Damodar River, East Raniganj Coalfield	Machhkanda Jhor Section, Section A		Raniganj Formation						MK/27B					Assemblage A, Striatopodocarpites-Faunipollenites-Assemblage									Striatites				?	Striatites			pollen	NA
Bharadwaj et al.	1979	India	South of Damodar River, East Raniganj Coalfield	Machhkanda Jhor Section, Section A		Raniganj Formation						MK/27B					Assemblage A, Striatopodocarpites-Faunipollenites-Assemblage									Striatopodocarpites				?	Striatopodocarpites			pollen	NA
Bharadwaj et al.	1979	India	South of Damodar River, East Raniganj Coalfield	Machhkanda Jhor Section, Section A		Raniganj Formation						MK/27B					Assemblage A, Striatopodocarpites-Faunipollenites-Assemblage									Verrucosisporites				?	Verrucosisporites			spore	NA
Bharadwaj et al.	1979	India	South of Damodar River, East Raniganj Coalfield	Machhkanda Jhor Section, Section B		uppermost Raniganj Formation						M/3					Striatopodocarpites-Faunipollenites-Assemblage									Alisporites				?	Alisporites			pollen	3
Bharadwaj et al.	1979	India	South of Damodar River, East Raniganj Coalfield	Machhkanda Jhor Section, Section B		uppermost Raniganj Formation						M/3					Striatopodocarpites-Faunipollenites-Assemblage									Chordasporites					Chordasporites			pollen	3
Bharadwaj et al.	1979	India	South of Damodar River, East Raniganj Coalfield	Machhkanda Jhor Section, Section B		uppermost Raniganj Formation						M/3					Striatopodocarpites-Faunipollenites-Assemblage									Crescentipollenites					Crescentipollenites			pollen	3
Bharadwaj et al.	1979	India	South of Damodar River, East Raniganj Coalfield	Machhkanda Jhor Section, Section B		uppermost Raniganj Formation						M/3					Striatopodocarpites-Faunipollenites-Assemblage									Densipollenites					Densipollenites			pollen	3
Bharadwaj et al.	1979	India	South of Damodar River, East Raniganj Coalfield	Machhkanda Jhor Section, Section B		uppermost Raniganj Formation						M/3					Striatopodocarpites-Faunipollenites-Assemblage									Faunipollenites					Protohaploxypinus			pollen	3
Bharadwaj et al.	1979	India	South of Damodar River, East Raniganj Coalfield	Machhkanda Jhor Section, Section B		uppermost Raniganj Formation						M/3					Striatopodocarpites-Faunipollenites-Assemblage									Hindipollenites					Hindipollenites			pollen	3
Bharadwaj et al.	1979	India	South of Damodar River, East Raniganj Coalfield	Machhkanda Jhor Section, Section B		uppermost Raniganj Formation						M/3					Striatopodocarpites-Faunipollenites-Assemblage									Lahirites					Lahirites			pollen	3
Bharadwaj et al.	1979	India	South of Damodar River, East Raniganj Coalfield	Machhkanda Jhor Section, Section B		uppermost Raniganj Formation						M/3					Striatopodocarpites-Faunipollenites-Assemblage									Lophotriletes					Lophotriletes			spore	3
Bharadwaj et al.	1979	India	South of Damodar River, East Raniganj Coalfield	Machhkanda Jhor Section, Section B		uppermost Raniganj Formation						M/3					Striatopodocarpites-Faunipollenites-Assemblage									Scheuringipollenites				?	Scheuringipollenites			pollen	3
Bharadwaj et al.	1979	India	South of Damodar River, East Raniganj Coalfield	Machhkanda Jhor Section, Section B		uppermost Raniganj Formation						M/3					Striatopodocarpites-Faunipollenites-Assemblage									Spinosporites					Spinosporites			spore	3
Bharadwaj et al.	1979	India	South of Damodar River, East Raniganj Coalfield	Machhkanda Jhor Section, Section B		uppermost Raniganj Formation						M/3					Striatopodocarpites-Faunipollenites-Assemblage									Striatopodocarpites				?	Striatopodocarpites			pollen	3
Bharadwaj et al.	1979	India	South of Damodar River, East Raniganj Coalfield	Machhkanda Jhor Section, Section B		uppermost Raniganj Formation						M/3b					Striatopodocarpites-Faunipollenites-Assemblage									Alisporites				?	Alisporites			pollen	3
Bharadwaj et al.	1979	India	South of Damodar River, East Raniganj Coalfield	Machhkanda Jhor Section, Section B		uppermost Raniganj Formation						M/3b					Striatopodocarpites-Faunipollenites-Assemblage									Crescentipollenites					Crescentipollenites			pollen	3
Bharadwaj et al.	1979	India	South of Damodar River, East Raniganj Coalfield	Machhkanda Jhor Section, Section B		uppermost Raniganj Formation						M/3b					Striatopodocarpites-Faunipollenites-Assemblage									Densipollenites					Densipollenites			pollen	3
Bharadwaj et al.	1979	India	South of Damodar River, East Raniganj Coalfield	Machhkanda Jhor Section, Section B		uppermost Raniganj Formation						M/3b					Striatopodocarpites-Faunipollenites-Assemblage									Ephedripites					Ephedripites			pollen	3
Bharadwaj et al.	1979	India	South of Damodar River, East Raniganj Coalfield	Machhkanda Jhor Section, Section B		uppermost Raniganj Formation						M/3b					Striatopodocarpites-Faunipollenites-Assemblage									Faunipollenites					Protohaploxypinus			pollen	3
Bharadwaj et al.	1979	India	South of Damodar River, East Raniganj Coalfield	Machhkanda Jhor Section, Section B		uppermost Raniganj Formation						M/3b					Striatopodocarpites-Faunipollenites-Assemblage									Hindipollenites					Hindipollenites			pollen	3
Bharadwaj et al.	1979	India	South of Damodar River, East Raniganj Coalfield	Machhkanda Jhor Section, Section B		uppermost Raniganj Formation						M/3b					Striatopodocarpites-Faunipollenites-Assemblage									Klausipollenites				?	Klausipollenites			pollen	3
Bharadwaj et al.	1979	India	South of Damodar River, East Raniganj Coalfield	Machhkanda Jhor Section, Section B		uppermost Raniganj Formation						M/3b					Striatopodocarpites-Faunipollenites-Assemblage									Lahirites					Lahirites			pollen	3
Bharadwaj et al.	1979	India	South of Damodar River, East Raniganj Coalfield	Machhkanda Jhor Section, Section B		uppermost Raniganj Formation						M/3b					Striatopodocarpites-Faunipollenites-Assemblage									Lophotriletes					Lophotriletes			spore	3
Bharadwaj et al.	1979	India	South of Damodar River, East Raniganj Coalfield	Machhkanda Jhor Section, Section B		uppermost Raniganj Formation						M/3b					Striatopodocarpites-Faunipollenites-Assemblage									Scheuringipollenites				?	Scheuringipollenites			pollen	3
Bharadwaj et al.	1979	India	South of Damodar River, East Raniganj Coalfield	Machhkanda Jhor Section, Section B		uppermost Raniganj Formation						M/3b					Striatopodocarpites-Faunipollenites-Assemblage									Striatopodocarpites				?	Striatopodocarpites			pollen	3
Bharadwaj et al.	1979	India	South of Damodar River, East Raniganj Coalfield	Machhkanda Jhor Section, Section B		uppermost Raniganj Formation						M/5a+b+c					Striatopodocarpites-Faunipollenites-Assemblage									Alisporites				?	Alisporites			pollen	3
Bharadwaj et al.	1979	India	South of Damodar River, East Raniganj Coalfield	Machhkanda Jhor Section, Section B		uppermost Raniganj Formation						M/5a+b+c					Striatopodocarpites-Faunipollenites-Assemblage									Chordasporites					Chordasporites			pollen	3
Bharadwaj et al.	1979	India	South of Damodar River, East Raniganj Coalfield	Machhkanda Jhor Section, Section B		uppermost Raniganj Formation						M/5a+b+c					Striatopodocarpites-Faunipollenites-Assemblage									Crescentipollenites					Crescentipollenites			pollen	3
Bharadwaj et al.	1979	India	South of Damodar River, East Raniganj Coalfield	Machhkanda Jhor Section, Section B		uppermost Raniganj Formation						M/5a+b+c					Striatopodocarpites-Faunipollenites-Assemblage									Densipollenites					Densipollenites			pollen	3
Bharadwaj et al.	1979	India	South of Damodar River, East Raniganj Coalfield	Machhkanda Jhor Section, Section B		uppermost Raniganj Formation						M/5a+b+c					Striatopodocarpites-Faunipollenites-Assemblage									Ephedripites					Ephedripites			pollen	3
Bharadwaj et al.	1979	India	South of Damodar River, East Raniganj Coalfield	Machhkanda Jhor Section, Section B		uppermost Raniganj Formation						M/5a+b+c					Striatopodocarpites-Faunipollenites-Assemblage									Faunipollenites					Protohaploxypinus			pollen	3
Bharadwaj et al.	1979	India	South of Damodar River, East Raniganj Coalfield	Machhkanda Jhor Section, Section B		uppermost Raniganj Formation						M/5a+b+c					Striatopodocarpites-Faunipollenites-Assemblage									Hindipollenites					Hindipollenites			pollen	3
Bharadwaj et al.	1979	India	South of Damodar River, East Raniganj Coalfield	Machhkanda Jhor Section, Section B		uppermost Raniganj Formation						M/5a+b+c					Striatopodocarpites-Faunipollenites-Assemblage									Klausipollenites				?	Klausipollenites			pollen	3
Bharadwaj et al.	1979	India	South of Damodar River, East Raniganj Coalfield	Machhkanda Jhor Section, Section B		uppermost Raniganj Formation						M/5a+b+c					Striatopodocarpites-Faunipollenites-Assemblage									Lahirites					Lahirites			pollen	3
Bharadwaj et al.	1979	India	South of Damodar River, East Raniganj Coalfield	Machhkanda Jhor Section, Section B		uppermost Raniganj Formation						M/5a+b+c					Striatopodocarpites-Faunipollenites-Assemblage									Lophotriletes					Lophotriletes			spore	3
Bharadwaj et al.	1979	India	South of Damodar River, East Raniganj Coalfield	Machhkanda Jhor Section, Section B		uppermost Raniganj Formation						M/5a+b+c					Striatopodocarpites-Faunipollenites-Assemblage									Lunatisporites				?	Lunatisporites			pollen	3
Bharadwaj et al.	1979	India	South of Damodar River, East Raniganj Coalfield	Machhkanda Jhor Section, Section B		uppermost Raniganj Formation						M/5a+b+c					Striatopodocarpites-Faunipollenites-Assemblage									Osmundacidites					Osmundacidites			spore	3
Bharadwaj et al.	1979	India	South of Damodar River, East Raniganj Coalfield	Machhkanda Jhor Section, Section B		uppermost Raniganj Formation						M/5a+b+c					Striatopodocarpites-Faunipollenites-Assemblage									Parasaccites					Parasaccites			pollen	3
Bharadwaj et al.	1979	India	South of Damodar River, East Raniganj Coalfield	Machhkanda Jhor Section, Section B		uppermost Raniganj Formation						M/5a+b+c					Striatopodocarpites-Faunipollenites-Assemblage									Scheuringipollenites				?	Scheuringipollenites			pollen	3
Bharadwaj et al.	1979	India	South of Damodar River, East Raniganj Coalfield	Machhkanda Jhor Section, Section B		uppermost Raniganj Formation						M/5a+b+c					Striatopodocarpites-Faunipollenites-Assemblage									Spinosporites					Spinosporites			spore	3
Bharadwaj et al.	1979	India	South of Damodar River, East Raniganj Coalfield	Machhkanda Jhor Section, Section B		uppermost Raniganj Formation						M/5a+b+c					Striatopodocarpites-Faunipollenites-Assemblage									Striatopodocarpites				?	Striatopodocarpites			pollen	3
Bharadwaj et al.	1979	India	South of Damodar River, East Raniganj Coalfield	Machhkanda Jhor Section, Section B		uppermost Raniganj Formation						M/6c					Striatopodocarpites-Faunipollenites-Assemblage									Crescentipollenites					Crescentipollenites			pollen	3
Bharadwaj et al.	1979	India	South of Damodar River, East Raniganj Coalfield	Machhkanda Jhor Section, Section B		uppermost Raniganj Formation						M/6c					Striatopodocarpites-Faunipollenites-Assemblage									Densipollenites					Densipollenites			pollen	3
Bharadwaj et al.	1979	India	South of Damodar River, East Raniganj Coalfield	Machhkanda Jhor Section, Section B		uppermost Raniganj Formation						M/6c					Striatopodocarpites-Faunipollenites-Assemblage									Ephedripites					Ephedripites			pollen	3
Bharadwaj et al.	1979	India	South of Damodar River, East Raniganj Coalfield	Machhkanda Jhor Section, Section B		uppermost Raniganj Formation						M/6c					Striatopodocarpites-Faunipollenites-Assemblage									Faunipollenites					Protohaploxypinus			pollen	3
Bharadwaj et al.	1979	India	South of Damodar River, East Raniganj Coalfield	Machhkanda Jhor Section, Section B		uppermost Raniganj Formation						M/6c					Striatopodocarpites-Faunipollenites-Assemblage									Hindipollenites					Hindipollenites			pollen	3
Bharadwaj et al.	1979	India	South of Damodar River, East Raniganj Coalfield	Machhkanda Jhor Section, Section B		uppermost Raniganj Formation						M/6c					Striatopodocarpites-Faunipollenites-Assemblage									Klausipollenites				?	Klausipollenites			pollen	3
Bharadwaj et al.	1979	India	South of Damodar River, East Raniganj Coalfield	Machhkanda Jhor Section, Section B		uppermost Raniganj Formation						M/6c					Striatopodocarpites-Faunipollenites-Assemblage									Lahirites					Lahirites			pollen	3
Bharadwaj et al.	1979	India	South of Damodar River, East Raniganj Coalfield	Machhkanda Jhor Section, Section B		uppermost Raniganj Formation						M/6c					Striatopodocarpites-Faunipollenites-Assemblage									Lunatisporites				?	Lunatisporites			pollen	3
Bharadwaj et al.	1979	India	South of Damodar River, East Raniganj Coalfield	Machhkanda Jhor Section, Section B		uppermost Raniganj Formation						M/6c					Striatopodocarpites-Faunipollenites-Assemblage									Osmundacidites					Osmundacidites			spore	3
Bharadwaj et al.	1979	India	South of Damodar River, East Raniganj Coalfield	Machhkanda Jhor Section, Section B		uppermost Raniganj Formation						M/6c					Striatopodocarpites-Faunipollenites-Assemblage									Scheuringipollenites				?	Scheuringipollenites			pollen	3
Bharadwaj et al.	1979	India	South of Damodar River, East Raniganj Coalfield	Machhkanda Jhor Section, Section B		uppermost Raniganj Formation						M/6c					Striatopodocarpites-Faunipollenites-Assemblage									Striatopodocarpites				?	Striatopodocarpites			pollen	3
Bharadwaj et al.	1979	India	South of Damodar River, East Raniganj Coalfield	Machhkanda Jhor Section, Section B		uppermost Raniganj Formation						M/7					Striatopodocarpites-Faunipollenites-Assemblage									Alisporites				?	Alisporites			pollen	3
Bharadwaj et al.	1979	India	South of Damodar River, East Raniganj Coalfield	Machhkanda Jhor Section, Section B		uppermost Raniganj Formation						M/7					Striatopodocarpites-Faunipollenites-Assemblage									Chordasporites					Chordasporites			pollen	3
Bharadwaj et al.	1979	India	South of Damodar River, East Raniganj Coalfield	Machhkanda Jhor Section, Section B		uppermost Raniganj Formation						M/7					Striatopodocarpites-Faunipollenites-Assemblage									Crescentipollenites					Crescentipollenites			pollen	3
Bharadwaj et al.	1979	India	South of Damodar River, East Raniganj Coalfield	Machhkanda Jhor Section, Section B		uppermost Raniganj Formation						M/7					Striatopodocarpites-Faunipollenites-Assemblage									Densipollenites					Densipollenites			pollen	3
Bharadwaj et al.	1979	India	South of Damodar River, East Raniganj Coalfield	Machhkanda Jhor Section, Section B		uppermost Raniganj Formation						M/7					Striatopodocarpites-Faunipollenites-Assemblage									Ephedripites					Ephedripites			pollen	3
Bharadwaj et al.	1979	India	South of Damodar River, East Raniganj Coalfield	Machhkanda Jhor Section, Section B		uppermost Raniganj Formation						M/7					Striatopodocarpites-Faunipollenites-Assemblage									Faunipollenites					Protohaploxypinus			pollen	3
Bharadwaj et al.	1979	India	South of Damodar River, East Raniganj Coalfield	Machhkanda Jhor Section, Section B		uppermost Raniganj Formation						M/7					Striatopodocarpites-Faunipollenites-Assemblage									Hindipollenites					Hindipollenites			pollen	3
Bharadwaj et al.	1979	India	South of Damodar River, East Raniganj Coalfield	Machhkanda Jhor Section, Section B		uppermost Raniganj Formation						M/7					Striatopodocarpites-Faunipollenites-Assemblage									Klausipollenites				?	Klausipollenites			pollen	3
Bharadwaj et al.	1979	India	South of Damodar River, East Raniganj Coalfield	Machhkanda Jhor Section, Section B		uppermost Raniganj Formation						M/7					Striatopodocarpites-Faunipollenites-Assemblage									Lahirites					Lahirites			pollen	3
Bharadwaj et al.	1979	India	South of Damodar River, East Raniganj Coalfield	Machhkanda Jhor Section, Section B		uppermost Raniganj Formation						M/7					Striatopodocarpites-Faunipollenites-Assemblage									Lunatisporites				?	Lunatisporites			pollen	3
Bharadwaj et al.	1979	India	South of Damodar River, East Raniganj Coalfield	Machhkanda Jhor Section, Section B		uppermost Raniganj Formation						M/7					Striatopodocarpites-Faunipollenites-Assemblage									Lundbladispora				?	Lundbladispora			spore	3
Bharadwaj et al.	1979	India	South of Damodar River, East Raniganj Coalfield	Machhkanda Jhor Section, Section B		uppermost Raniganj Formation						M/7					Striatopodocarpites-Faunipollenites-Assemblage									Osmundacidites					Osmundacidites			spore	3
Bharadwaj et al.	1979	India	South of Damodar River, East Raniganj Coalfield	Machhkanda Jhor Section, Section B		uppermost Raniganj Formation						M/7					Striatopodocarpites-Faunipollenites-Assemblage									Parasaccites					Parasaccites			pollen	3
Bharadwaj et al.	1979	India	South of Damodar River, East Raniganj Coalfield	Machhkanda Jhor Section, Section B		uppermost Raniganj Formation						M/7					Striatopodocarpites-Faunipollenites-Assemblage									Scheuringipollenites				?	Scheuringipollenites			pollen	3
Bharadwaj et al.	1979	India	South of Damodar River, East Raniganj Coalfield	Machhkanda Jhor Section, Section B		uppermost Raniganj Formation						M/7					Striatopodocarpites-Faunipollenites-Assemblage									Striatopodocarpites				?	Striatopodocarpites			pollen	3
Bharadwaj et al.	1979	India	South of Damodar River, East Raniganj Coalfield	Machhkanda Jhor Section, Section B		uppermost Raniganj Fm. to Panchet Fm.						M/3-M/9b					Striatopodocarpites-Faunipollenites-Assemblage									Apiculatisporis				?	Apiculatisporis			spore	NA
Bharadwaj et al.	1979	India	South of Damodar River, East Raniganj Coalfield	Machhkanda Jhor Section, Section B		uppermost Raniganj Fm. to Panchet Fm.						M/3-M/9b					Striatopodocarpites-Faunipollenites-Assemblage									Brevitriletes					Brevitriletes			spore	NA
Bharadwaj et al.	1979	India	South of Damodar River, East Raniganj Coalfield	Machhkanda Jhor Section, Section B		uppermost Raniganj Fm. to Panchet Fm.						M/3-M/9b					Striatopodocarpites-Faunipollenites-Assemblage									Cuneatisporites					Cuneatisporites			pollen	NA
Bharadwaj et al.	1979	India	South of Damodar River, East Raniganj Coalfield	Machhkanda Jhor Section, Section B		uppermost Raniganj Fm. to Panchet Fm.						M/3-M/9b					Striatopodocarpites-Faunipollenites-Assemblage									Cyclobaculisporites					Cyclobaculisporites			spore	NA
Bharadwaj et al.	1979	India	South of Damodar River, East Raniganj Coalfield	Machhkanda Jhor Section, Section B		uppermost Raniganj Fm. to Panchet Fm.						M/3-M/9b					Striatopodocarpites-Faunipollenites-Assemblage									Cyclogranisporites					Cyclogranisporites			spore	NA
Bharadwaj et al.	1979	India	South of Damodar River, East Raniganj Coalfield	Machhkanda Jhor Section, Section B		uppermost Raniganj Fm. to Panchet Fm.						M/3-M/9b					Striatopodocarpites-Faunipollenites-Assemblage									Gondisporites					Gondisporites			spore	NA
Bharadwaj et al.	1979	India	South of Damodar River, East Raniganj Coalfield	Machhkanda Jhor Section, Section B		uppermost Raniganj Fm. to Panchet Fm.						M/3-M/9b					Striatopodocarpites-Faunipollenites-Assemblage									Horriditriletes				?	Horriditriletes			spore	NA
Bharadwaj et al.	1979	India	South of Damodar River, East Raniganj Coalfield	Machhkanda Jhor Section, Section B		uppermost Raniganj Fm. to Panchet Fm.						M/3-M/9b					Striatopodocarpites-Faunipollenites-Assemblage									Ibisporites					Ibisporites			pollen	NA
Bharadwaj et al.	1979	India	South of Damodar River, East Raniganj Coalfield	Machhkanda Jhor Section, Section B		uppermost Raniganj Fm. to Panchet Fm.						M/3-M/9b					Striatopodocarpites-Faunipollenites-Assemblage									Latosporites					Latosporites			spore	NA
Bharadwaj et al.	1979	India	South of Damodar River, East Raniganj Coalfield	Machhkanda Jhor Section, Section B		uppermost Raniganj Fm. to Panchet Fm.						M/3-M/9b					Striatopodocarpites-Faunipollenites-Assemblage									Leiotriletes				?	Leiotriletes			spore	NA
Bharadwaj et al.	1979	India	South of Damodar River, East Raniganj Coalfield	Machhkanda Jhor Section, Section B		uppermost Raniganj Fm. to Panchet Fm.						M/3-M/9b					Striatopodocarpites-Faunipollenites-Assemblage									Rhizomaspora					Rhizomaspora			pollen	NA
Bharadwaj et al.	1979	India	South of Damodar River, East Raniganj Coalfield	Machhkanda Jhor Section, Section B		uppermost Raniganj Fm. to Panchet Fm.						M/3-M/9b					Striatopodocarpites-Faunipollenites-Assemblage									Striomonosaccites				?	Striomonosaccites			pollen	NA
Bharadwaj et al.	1979	India	South of Damodar River, East Raniganj Coalfield	Machhkanda Jhor Section, Section B		Panchet Formation						M/9b					Striatopodocarpites-Faunipollenites-Assemblage									Chordasporites					Chordasporites			pollen	NA
Bharadwaj et al.	1979	India	South of Damodar River, East Raniganj Coalfield	Machhkanda Jhor Section, Section B		Panchet Formation						M/9b					Striatopodocarpites-Faunipollenites-Assemblage									Crescentipollenites					Crescentipollenites			pollen	NA
Bharadwaj et al.	1979	India	South of Damodar River, East Raniganj Coalfield	Machhkanda Jhor Section, Section B		Panchet Formation						M/9b					Striatopodocarpites-Faunipollenites-Assemblage									Densipollenites					Densipollenites			pollen	NA
Bharadwaj et al.	1979	India	South of Damodar River, East Raniganj Coalfield	Machhkanda Jhor Section, Section B		Panchet Formation						M/9b					Striatopodocarpites-Faunipollenites-Assemblage									Ephedripites					Ephedripites			pollen	NA
Bharadwaj et al.	1979	India	South of Damodar River, East Raniganj Coalfield	Machhkanda Jhor Section, Section B		Panchet Formation						M/9b					Striatopodocarpites-Faunipollenites-Assemblage									Faunipollenites					Protohaploxypinus			pollen	NA
Bharadwaj et al.	1979	India	South of Damodar River, East Raniganj Coalfield	Machhkanda Jhor Section, Section B		Panchet Formation						M/9b					Striatopodocarpites-Faunipollenites-Assemblage									Hindipollenites					Hindipollenites			pollen	NA
Bharadwaj et al.	1979	India	South of Damodar River, East Raniganj Coalfield	Machhkanda Jhor Section, Section B		Panchet Formation						M/9b					Striatopodocarpites-Faunipollenites-Assemblage									Klausipollenites				?	Klausipollenites			pollen	NA
Bharadwaj et al.	1979	India	South of Damodar River, East Raniganj Coalfield	Machhkanda Jhor Section, Section B		Panchet Formation						M/9b					Striatopodocarpites-Faunipollenites-Assemblage									Lahirites					Lahirites			pollen	NA
Bharadwaj et al.	1979	India	South of Damodar River, East Raniganj Coalfield	Machhkanda Jhor Section, Section B		Panchet Formation						M/9b					Striatopodocarpites-Faunipollenites-Assemblage									Lophotriletes					Lophotriletes			spore	NA
Bharadwaj et al.	1979	India	South of Damodar River, East Raniganj Coalfield	Machhkanda Jhor Section, Section B		Panchet Formation						M/9b					Striatopodocarpites-Faunipollenites-Assemblage									Osmundacidites					Osmundacidites			spore	NA
Bharadwaj et al.	1979	India	South of Damodar River, East Raniganj Coalfield	Machhkanda Jhor Section, Section B		Panchet Formation						M/9b					Striatopodocarpites-Faunipollenites-Assemblage									Scheuringipollenites				?	Scheuringipollenites			pollen	NA
Bharadwaj et al.	1979	India	South of Damodar River, East Raniganj Coalfield	Machhkanda Jhor Section, Section B		Panchet Formation						M/9b					Striatopodocarpites-Faunipollenites-Assemblage									Striatopodocarpites				?	Striatopodocarpites			pollen	NA
Bharadwaj et al.	1979	India	South of Damodar River, East Raniganj Coalfield	Section near Saburband Village		lower Panchet Formation						S/10					Assemblage B, Lunatisporites-Chordasporites-Verrucosisporites-Lundbladispora-Assemblage									Alisporites				?	Alisporites			pollen	NA
Bharadwaj et al.	1979	India	South of Damodar River, East Raniganj Coalfield	Section near Saburband Village		lower Panchet Formation						S/10					Assemblage B, Lunatisporites-Chordasporites-Verrucosisporites-Lundbladispora-Assemblage									Callumispora				?	Callumispora			spore	NA
Bharadwaj et al.	1979	India	South of Damodar River, East Raniganj Coalfield	Section near Saburband Village		lower Panchet Formation						S/10					Assemblage B, Lunatisporites-Chordasporites-Verrucosisporites-Lundbladispora-Assemblage									Chordasporites					Chordasporites			pollen	NA
Bharadwaj et al.	1979	India	South of Damodar River, East Raniganj Coalfield	Section near Saburband Village		lower Panchet Formation						S/10					Assemblage B, Lunatisporites-Chordasporites-Verrucosisporites-Lundbladispora-Assemblage									Crescentipollenites					Crescentipollenites			pollen	NA
Bharadwaj et al.	1979	India	South of Damodar River, East Raniganj Coalfield	Section near Saburband Village		lower Panchet Formation						S/10					Assemblage B, Lunatisporites-Chordasporites-Verrucosisporites-Lundbladispora-Assemblage									Cuneatisporites					Cuneatisporites			pollen	NA
Bharadwaj et al.	1979	India	South of Damodar River, East Raniganj Coalfield	Section near Saburband Village		lower Panchet Formation						S/10					Assemblage B, Lunatisporites-Chordasporites-Verrucosisporites-Lundbladispora-Assemblage									Faunipollenites					Protohaploxypinus			pollen	NA
Bharadwaj et al.	1979	India	South of Damodar River, East Raniganj Coalfield	Section near Saburband Village		lower Panchet Formation						S/10					Assemblage B, Lunatisporites-Chordasporites-Verrucosisporites-Lundbladispora-Assemblage									Inaperturopollenites					Inaperturopollenites			pollen	NA
Bharadwaj et al.	1979	India	South of Damodar River, East Raniganj Coalfield	Section near Saburband Village		lower Panchet Formation						S/10					Assemblage B, Lunatisporites-Chordasporites-Verrucosisporites-Lundbladispora-Assemblage									Lunatisporites				?	Lunatisporites			pollen	NA
Bharadwaj et al.	1979	India	South of Damodar River, East Raniganj Coalfield	Section near Saburband Village		lower Panchet Formation						S/10					Assemblage B, Lunatisporites-Chordasporites-Verrucosisporites-Lundbladispora-Assemblage									Lundbladispora				?	Lundbladispora			spore	NA
Bharadwaj et al.	1979	India	South of Damodar River, East Raniganj Coalfield	Section near Saburband Village		lower Panchet Formation						S/10					Assemblage B, Lunatisporites-Chordasporites-Verrucosisporites-Lundbladispora-Assemblage									Playfordiaspora					Playfordiaspora			spore	NA
Bharadwaj et al.	1979	India	South of Damodar River, East Raniganj Coalfield	Section near Saburband Village		lower Panchet Formation						S/10					Assemblage B, Lunatisporites-Chordasporites-Verrucosisporites-Lundbladispora-Assemblage									Scheuringipollenites				?	Scheuringipollenites			pollen	NA
Bharadwaj et al.	1979	India	South of Damodar River, East Raniganj Coalfield	Section near Saburband Village		lower Panchet Formation						S/10					Assemblage B, Lunatisporites-Chordasporites-Verrucosisporites-Lundbladispora-Assemblage									Striatopodocarpites				?	Striatopodocarpites			pollen	NA
Bharadwaj et al.	1979	India	South of Damodar River, East Raniganj Coalfield	Section near Saburband Village		lower Panchet Formation						S/10					Assemblage B, Lunatisporites-Chordasporites-Verrucosisporites-Lundbladispora-Assemblage									Thymospora				?	Thymospora			spore	NA
Bharadwaj et al.	1979	India	South of Damodar River, East Raniganj Coalfield	Section near Saburband Village		lower Panchet Formation						S/10					Assemblage B, Lunatisporites-Chordasporites-Verrucosisporites-Lundbladispora-Assemblage									Verrucosisporites				?	Verrucosisporites			spore	NA
Bharadwaj et al.	1979	India	South of Damodar River, East Raniganj Coalfield	Section near Saburband Village		lower Panchet Formation						S/10-S/11					Assemblage B, Lunatisporites-Chordasporites-Verrucosisporites-Lundbladispora-Assemblage									Aratrisporites					Aratrisporites			spore	NA
Bharadwaj et al.	1979	India	South of Damodar River, East Raniganj Coalfield	Section near Saburband Village		lower Panchet Formation						S/10-S/11					Assemblage B, Lunatisporites-Chordasporites-Verrucosisporites-Lundbladispora-Assemblage									Cyathidites					Cyathidites			spore	NA
Bharadwaj et al.	1979	India	South of Damodar River, East Raniganj Coalfield	Section near Saburband Village		lower Panchet Formation						S/10-S/11					Assemblage B, Lunatisporites-Chordasporites-Verrucosisporites-Lundbladispora-Assemblage									Densipollenites					Densipollenites			pollen	NA
Bharadwaj et al.	1979	India	South of Damodar River, East Raniganj Coalfield	Section near Saburband Village		lower Panchet Formation						S/10-S/11					Assemblage B, Lunatisporites-Chordasporites-Verrucosisporites-Lundbladispora-Assemblage									Falcisporites				?	Falcisporites			pollen	NA
Bharadwaj et al.	1979	India	South of Damodar River, East Raniganj Coalfield	Section near Saburband Village		lower Panchet Formation						S/10-S/11					Assemblage B, Lunatisporites-Chordasporites-Verrucosisporites-Lundbladispora-Assemblage									Hennellysporites				?	Hennellysporites			spore	NA
Bharadwaj et al.	1979	India	South of Damodar River, East Raniganj Coalfield	Section near Saburband Village		lower Panchet Formation						S/10-S/11					Assemblage B, Lunatisporites-Chordasporites-Verrucosisporites-Lundbladispora-Assemblage									Ibisporites					Ibisporites			pollen	NA
Bharadwaj et al.	1979	India	South of Damodar River, East Raniganj Coalfield	Section near Saburband Village		lower Panchet Formation						S/10-S/11					Assemblage B, Lunatisporites-Chordasporites-Verrucosisporites-Lundbladispora-Assemblage									Lacinitriletes					Lacinitriletes			spore	NA
Bharadwaj et al.	1979	India	South of Damodar River, East Raniganj Coalfield	Section near Saburband Village		lower Panchet Formation						S/10-S/11					Assemblage B, Lunatisporites-Chordasporites-Verrucosisporites-Lundbladispora-Assemblage									Lophotriletes					Lophotriletes			spore	NA
Bharadwaj et al.	1979	India	South of Damodar River, East Raniganj Coalfield	Section near Saburband Village		lower Panchet Formation						S/10-S/11					Assemblage B, Lunatisporites-Chordasporites-Verrucosisporites-Lundbladispora-Assemblage									Parasaccites					Parasaccites			pollen	NA
Bharadwaj et al.	1979	India	South of Damodar River, East Raniganj Coalfield	Section near Saburband Village		lower Panchet Formation						S/10-S/11					Assemblage B, Lunatisporites-Chordasporites-Verrucosisporites-Lundbladispora-Assemblage									Rhizomaspora					Rhizomaspora			pollen	NA
Bharadwaj et al.	1979	India	South of Damodar River, East Raniganj Coalfield	Section near Saburband Village		lower Panchet Formation						S/10-S/11					Assemblage B, Lunatisporites-Chordasporites-Verrucosisporites-Lundbladispora-Assemblage									Striatites				?	Striatites			pollen	NA
Bharadwaj et al.	1979	India	South of Damodar River, East Raniganj Coalfield	Section near Saburband Village		lower Panchet Formation						S/11					Assemblage B, Lunatisporites-Chordasporites-Verrucosisporites-Lundbladispora-Assemblage									Alisporites				?	Alisporites			pollen	NA
Bharadwaj et al.	1979	India	South of Damodar River, East Raniganj Coalfield	Section near Saburband Village		lower Panchet Formation						S/11					Assemblage B, Lunatisporites-Chordasporites-Verrucosisporites-Lundbladispora-Assemblage									Callumispora				?	Callumispora			spore	NA
Bharadwaj et al.	1979	India	South of Damodar River, East Raniganj Coalfield	Section near Saburband Village		lower Panchet Formation						S/11					Assemblage B, Lunatisporites-Chordasporites-Verrucosisporites-Lundbladispora-Assemblage									Chordasporites					Chordasporites			pollen	NA
Bharadwaj et al.	1979	India	South of Damodar River, East Raniganj Coalfield	Section near Saburband Village		lower Panchet Formation						S/11					Assemblage B, Lunatisporites-Chordasporites-Verrucosisporites-Lundbladispora-Assemblage									Crescentipollenites					Crescentipollenites			pollen	NA
Bharadwaj et al.	1979	India	South of Damodar River, East Raniganj Coalfield	Section near Saburband Village		lower Panchet Formation						S/11					Assemblage B, Lunatisporites-Chordasporites-Verrucosisporites-Lundbladispora-Assemblage									Cuneatisporites					Cuneatisporites			pollen	NA
Bharadwaj et al.	1979	India	South of Damodar River, East Raniganj Coalfield	Section near Saburband Village		lower Panchet Formation						S/11					Assemblage B, Lunatisporites-Chordasporites-Verrucosisporites-Lundbladispora-Assemblage									Densoisporites					Densoisporites			spore	NA
Bharadwaj et al.	1979	India	South of Damodar River, East Raniganj Coalfield	Section near Saburband Village		lower Panchet Formation						S/11					Assemblage B, Lunatisporites-Chordasporites-Verrucosisporites-Lundbladispora-Assemblage									Faunipollenites					Protohaploxypinus			pollen	NA
Bharadwaj et al.	1979	India	South of Damodar River, East Raniganj Coalfield	Section near Saburband Village		lower Panchet Formation						S/11					Assemblage B, Lunatisporites-Chordasporites-Verrucosisporites-Lundbladispora-Assemblage									Inaperturopollenites					Inaperturopollenites			pollen	NA
Bharadwaj et al.	1979	India	South of Damodar River, East Raniganj Coalfield	Section near Saburband Village		lower Panchet Formation						S/11					Assemblage B, Lunatisporites-Chordasporites-Verrucosisporites-Lundbladispora-Assemblage									Indotriradites				?	Indotriradites			spore	NA
Bharadwaj et al.	1979	India	South of Damodar River, East Raniganj Coalfield	Section near Saburband Village		lower Panchet Formation						S/11					Assemblage B, Lunatisporites-Chordasporites-Verrucosisporites-Lundbladispora-Assemblage									Klausipollenites				?	Klausipollenites			pollen	NA
Bharadwaj et al.	1979	India	South of Damodar River, East Raniganj Coalfield	Section near Saburband Village		lower Panchet Formation						S/11					Assemblage B, Lunatisporites-Chordasporites-Verrucosisporites-Lundbladispora-Assemblage									Lunatisporites				?	Lunatisporites			pollen	NA
Bharadwaj et al.	1979	India	South of Damodar River, East Raniganj Coalfield	Section near Saburband Village		lower Panchet Formation						S/11					Assemblage B, Lunatisporites-Chordasporites-Verrucosisporites-Lundbladispora-Assemblage									Lundbladispora				?	Lundbladispora			spore	NA
Bharadwaj et al.	1979	India	South of Damodar River, East Raniganj Coalfield	Section near Saburband Village		lower Panchet Formation						S/11					Assemblage B, Lunatisporites-Chordasporites-Verrucosisporites-Lundbladispora-Assemblage									Osmundacidites					Osmundacidites			spore	NA
Bharadwaj et al.	1979	India	South of Damodar River, East Raniganj Coalfield	Section near Saburband Village		lower Panchet Formation						S/11					Assemblage B, Lunatisporites-Chordasporites-Verrucosisporites-Lundbladispora-Assemblage									Playfordiaspora					Playfordiaspora			spore	NA
Bharadwaj et al.	1979	India	South of Damodar River, East Raniganj Coalfield	Section near Saburband Village		lower Panchet Formation						S/11					Assemblage B, Lunatisporites-Chordasporites-Verrucosisporites-Lundbladispora-Assemblage									Scheuringipollenites				?	Scheuringipollenites			pollen	NA
Bharadwaj et al.	1979	India	South of Damodar River, East Raniganj Coalfield	Section near Saburband Village		lower Panchet Formation						S/11					Assemblage B, Lunatisporites-Chordasporites-Verrucosisporites-Lundbladispora-Assemblage									Striatopodocarpites				?	Striatopodocarpites			pollen	NA
Bharadwaj et al.	1979	India	South of Damodar River, East Raniganj Coalfield	Section near Saburband Village		lower Panchet Formation						S/11					Assemblage B, Lunatisporites-Chordasporites-Verrucosisporites-Lundbladispora-Assemblage									Verrucosisporites				?	Verrucosisporites			spore	NA
Bharadwaj et al.	1979	India	South of Damodar River, East Raniganj Coalfield	Section near Saburband Village		lower Panchet Formation						S/6					Assemblage A, Striatopodocarpites-Crescentipollenites-Assemblage									Apiculatisporis				?	Apiculatisporis			spore	NA
Bharadwaj et al.	1979	India	South of Damodar River, East Raniganj Coalfield	Section near Saburband Village		lower Panchet Formation						S/6					Assemblage A, Striatopodocarpites-Crescentipollenites-Assemblage									Circumstriatites					Circumstriatites			pollen	NA
Bharadwaj et al.	1979	India	South of Damodar River, East Raniganj Coalfield	Section near Saburband Village		lower Panchet Formation						S/6					Assemblage A, Striatopodocarpites-Crescentipollenites-Assemblage									Crescentipollenites					Crescentipollenites			pollen	NA
Bharadwaj et al.	1979	India	South of Damodar River, East Raniganj Coalfield	Section near Saburband Village		lower Panchet Formation						S/6					Assemblage A, Striatopodocarpites-Crescentipollenites-Assemblage									Densipollenites					Densipollenites			pollen	NA
Bharadwaj et al.	1979	India	South of Damodar River, East Raniganj Coalfield	Section near Saburband Village		lower Panchet Formation						S/6					Assemblage A, Striatopodocarpites-Crescentipollenites-Assemblage									Faunipollenites					Protohaploxypinus			pollen	NA
Bharadwaj et al.	1979	India	South of Damodar River, East Raniganj Coalfield	Section near Saburband Village		lower Panchet Formation						S/6					Assemblage A, Striatopodocarpites-Crescentipollenites-Assemblage									Hindipollenites					Hindipollenites			pollen	NA
Bharadwaj et al.	1979	India	South of Damodar River, East Raniganj Coalfield	Section near Saburband Village		lower Panchet Formation						S/6					Assemblage A, Striatopodocarpites-Crescentipollenites-Assemblage									Lahirites					Lahirites			pollen	NA
Bharadwaj et al.	1979	India	South of Damodar River, East Raniganj Coalfield	Section near Saburband Village		lower Panchet Formation						S/6					Assemblage A, Striatopodocarpites-Crescentipollenites-Assemblage									Latosporites					Latosporites			spore	NA
Bharadwaj et al.	1979	India	South of Damodar River, East Raniganj Coalfield	Section near Saburband Village		lower Panchet Formation						S/6					Assemblage A, Striatopodocarpites-Crescentipollenites-Assemblage									Lophotriletes					Lophotriletes			spore	NA
Bharadwaj et al.	1979	India	South of Damodar River, East Raniganj Coalfield	Section near Saburband Village		lower Panchet Formation						S/6					Assemblage A, Striatopodocarpites-Crescentipollenites-Assemblage									Scheuringipollenites				?	Scheuringipollenites			pollen	NA
Bharadwaj et al.	1979	India	South of Damodar River, East Raniganj Coalfield	Section near Saburband Village		lower Panchet Formation						S/6					Assemblage A, Striatopodocarpites-Crescentipollenites-Assemblage									Striatites				?	Striatites			pollen	NA
Bharadwaj et al.	1979	India	South of Damodar River, East Raniganj Coalfield	Section near Saburband Village		lower Panchet Formation						S/6					Assemblage A, Striatopodocarpites-Crescentipollenites-Assemblage									Striatopodocarpites				?	Striatopodocarpites			pollen	NA
Bharadwaj et al.	1979	India	South of Damodar River, East Raniganj Coalfield	Section near Saburband Village		lower Panchet Formation						S/6					Assemblage A, Striatopodocarpites-Crescentipollenites-Assemblage									Verticipollenites				?	Verticipollenites			pollen	NA
Bharadwaj et al.	1979	India	South of Damodar River, East Raniganj Coalfield	Section near Saburband Village		lower Panchet Formation						S/6-S/7					Assemblage A, Striatopodocarpites-Crescentipollenites-Assemblage									Brevitriletes					Brevitriletes			spore	NA
Bharadwaj et al.	1979	India	South of Damodar River, East Raniganj Coalfield	Section near Saburband Village		lower Panchet Formation						S/6-S/7					Assemblage A, Striatopodocarpites-Crescentipollenites-Assemblage									Ephedripites					Ephedripites			pollen	NA
Bharadwaj et al.	1979	India	South of Damodar River, East Raniganj Coalfield	Section near Saburband Village		lower Panchet Formation						S/6-S/7					Assemblage A, Striatopodocarpites-Crescentipollenites-Assemblage									Ibisporites					Ibisporites			pollen	NA
Bharadwaj et al.	1979	India	South of Damodar River, East Raniganj Coalfield	Section near Saburband Village		lower Panchet Formation						S/6-S/7					Assemblage A, Striatopodocarpites-Crescentipollenites-Assemblage									Parasaccites					Parasaccites			pollen	NA
Bharadwaj et al.	1979	India	South of Damodar River, East Raniganj Coalfield	Section near Saburband Village		lower Panchet Formation						S/6-S/7					Assemblage A, Striatopodocarpites-Crescentipollenites-Assemblage									Rhizomaspora					Rhizomaspora			pollen	NA
Bharadwaj et al.	1979	India	South of Damodar River, East Raniganj Coalfield	Section near Saburband Village		lower Panchet Formation						S/6-S/7					Assemblage A, Striatopodocarpites-Crescentipollenites-Assemblage									Thymospora				?	Thymospora			spore	NA
Bharadwaj et al.	1979	India	South of Damodar River, East Raniganj Coalfield	Section near Saburband Village		lower Panchet Formation						S/7					Assemblage A, Striatopodocarpites-Crescentipollenites-Assemblage									Crescentipollenites					Crescentipollenites			pollen	NA
Bharadwaj et al.	1979	India	South of Damodar River, East Raniganj Coalfield	Section near Saburband Village		lower Panchet Formation						S/7					Assemblage A, Striatopodocarpites-Crescentipollenites-Assemblage									Densipollenites					Densipollenites			pollen	NA
Bharadwaj et al.	1979	India	South of Damodar River, East Raniganj Coalfield	Section near Saburband Village		lower Panchet Formation						S/7					Assemblage A, Striatopodocarpites-Crescentipollenites-Assemblage									Faunipollenites					Protohaploxypinus			pollen	NA
Bharadwaj et al.	1979	India	South of Damodar River, East Raniganj Coalfield	Section near Saburband Village		lower Panchet Formation						S/7					Assemblage A, Striatopodocarpites-Crescentipollenites-Assemblage									Indotriradites				?	Indotriradites			spore	NA
Bharadwaj et al.	1979	India	South of Damodar River, East Raniganj Coalfield	Section near Saburband Village		lower Panchet Formation						S/7					Assemblage A, Striatopodocarpites-Crescentipollenites-Assemblage									Lahirites					Lahirites			pollen	NA
Bharadwaj et al.	1979	India	South of Damodar River, East Raniganj Coalfield	Section near Saburband Village		lower Panchet Formation						S/7					Assemblage A, Striatopodocarpites-Crescentipollenites-Assemblage									Lundbladispora				?	Lundbladispora			spore	NA
Bharadwaj et al.	1979	India	South of Damodar River, East Raniganj Coalfield	Section near Saburband Village		lower Panchet Formation						S/7					Assemblage A, Striatopodocarpites-Crescentipollenites-Assemblage									Scheuringipollenites				?	Scheuringipollenites			pollen	NA
Bharadwaj et al.	1979	India	South of Damodar River, East Raniganj Coalfield	Section near Saburband Village		lower Panchet Formation						S/7					Assemblage A, Striatopodocarpites-Crescentipollenites-Assemblage									Striatites				?	Striatites			pollen	NA
Bharadwaj et al.	1979	India	South of Damodar River, East Raniganj Coalfield	Section near Saburband Village		lower Panchet Formation						S/7					Assemblage A, Striatopodocarpites-Crescentipollenites-Assemblage									Striatopodocarpites				?	Striatopodocarpites			pollen	NA
Bittniok & Mohr	2002	Germany	southern Thuringia	Bedheim	Keuper	Lettenkeuper (Ku1) / Erfurt Formation		lower Lettenkeuper	Blaue Leite horizon																Aleter Bisaccater			sp. A					sp.		7		x
Bittniok & Mohr	2002	Germany	southern Thuringia	Bedheim	Keuper	Lettenkeuper (Ku1) / Erfurt Formation		lower Lettenkeuper	Blaue Leite horizon																Aleter Bisaccater			sp. B					sp.		7		x
Bittniok & Mohr	2002	Germany	southern Thuringia	Bedheim	Keuper	Lettenkeuper (Ku1) / Erfurt Formation		lower Lettenkeuper	Blaue Leite horizon																Aleter Bisaccater			sp. C					sp.		7		x
Bittniok & Mohr	2002	Germany	southern Thuringia	Bedheim	Keuper	Lettenkeuper (Ku1) / Erfurt Formation		lower Lettenkeuper	Blaue Leite horizon																Tritete, apiculate Spore			sp. A					sp.		7		x
Bittniok & Mohr	2002	Germany	southern Thuringia	Bedheim	Keuper	Lettenkeuper (Ku1) / Erfurt Formation		lower Lettenkeuper	Blaue Leite horizon																	Anapiculatisporites				?	Anapiculatisporites			spore	7
Bittniok & Mohr	2002	Germany	southern Thuringia	Bedheim	Keuper	Lettenkeuper (Ku1) / Erfurt Formation		lower Lettenkeuper	Blaue Leite horizon																	Anapiculatisporites	telephorus		(Pautsch, 1958) Klaus, 1960		Anapiculatisporites	telephorus		spore	7
Bittniok & Mohr	2002	Germany	southern Thuringia	Bedheim	Keuper	Lettenkeuper (Ku1) / Erfurt Formation		lower Lettenkeuper	Blaue Leite horizon																	Anapiculatisporites	spiniger		(Leschik, 1955) Reinhardt, 1961		Carnisporites	spiniger		spore	7
Bittniok & Mohr	2002	Germany	southern Thuringia	Bedheim	Keuper	Lettenkeuper (Ku1) / Erfurt Formation		lower Lettenkeuper	Blaue Leite horizon																	Aratrisporites					Aratrisporites			spore	7
Bittniok & Mohr	2002	Germany	southern Thuringia	Bedheim	Keuper	Lettenkeuper (Ku1) / Erfurt Formation		lower Lettenkeuper	Blaue Leite horizon																	Aratrisporites		sp. A			Aratrisporites		sp.	spore	7
Bittniok & Mohr	2002	Germany	southern Thuringia	Bedheim	Keuper	Lettenkeuper (Ku1) / Erfurt Formation		lower Lettenkeuper	Blaue Leite horizon																	Aratrisporites	granulatus	cf.	Klaus, 1960		Aratrisporites	granulatus	cf.	spore	7
Bittniok & Mohr	2002	Germany	southern Thuringia	Bedheim	Keuper	Lettenkeuper (Ku1) / Erfurt Formation		lower Lettenkeuper	Blaue Leite horizon																	Aratrisporites	minimus		Schulz, 1967		Aratrisporites	minimus		spore	7
Bittniok & Mohr	2002	Germany	southern Thuringia	Bedheim	Keuper	Lettenkeuper (Ku1) / Erfurt Formation		lower Lettenkeuper	Blaue Leite horizon																	Aratrisporites	pilosus		(Leschik, 1955) Mädler, 1964a		Aratrisporites	pilosus		spore	7
Bittniok & Mohr	2002	Germany	southern Thuringia	Bedheim	Keuper	Lettenkeuper (Ku1) / Erfurt Formation		lower Lettenkeuper	Blaue Leite horizon																	Aratrisporites	rotundus		Mädler, 1964a		Aratrisporites	rotundus		spore	7
Bittniok & Mohr	2002	Germany	southern Thuringia	Bedheim	Keuper	Lettenkeuper (Ku1) / Erfurt Formation		lower Lettenkeuper	Blaue Leite horizon																	Aratrisporites	saturni		(Thiergardt, 1949) Mädler, 1964a		Aratrisporites	saturni		spore	7
Bittniok & Mohr	2002	Germany	southern Thuringia	Bedheim	Keuper	Lettenkeuper (Ku1) / Erfurt Formation		lower Lettenkeuper	Blaue Leite horizon																	Aratrisporites	virgatus		(Leschik, 1955) Mädler, 1964a		Aratrisporites	virgatus		spore	7
Bittniok & Mohr	2002	Germany	southern Thuringia	Bedheim	Keuper	Lettenkeuper (Ku1) / Erfurt Formation		lower Lettenkeuper	Blaue Leite horizon																	Asseretospora					Asseretospora			spore	7
Bittniok & Mohr	2002	Germany	southern Thuringia	Bedheim	Keuper	Lettenkeuper (Ku1) / Erfurt Formation		lower Lettenkeuper	Blaue Leite horizon																	Asseretospora	gyrata		(Playford & Dettmann, 1965) Schuurman, 1977		Asseretospora	gyrata		spore	7
Bittniok & Mohr	2002	Germany	southern Thuringia	Bedheim	Keuper	Lettenkeuper (Ku1) / Erfurt Formation		lower Lettenkeuper	Blaue Leite horizon																	Brachysaccus					Brachysaccus			pollen	7
Bittniok & Mohr	2002	Germany	southern Thuringia	Bedheim	Keuper	Lettenkeuper (Ku1) / Erfurt Formation		lower Lettenkeuper	Blaue Leite horizon																	Brachysaccus	neomundanus		(Leschik, 1955) Mädler, 1964a		Brachysaccus	neomundanus		pollen	7
Bittniok & Mohr	2002	Germany	southern Thuringia	Bedheim	Keuper	Lettenkeuper (Ku1) / Erfurt Formation		lower Lettenkeuper	Blaue Leite horizon																	Calamospora					Calamospora			spore	7
Bittniok & Mohr	2002	Germany	southern Thuringia	Bedheim	Keuper	Lettenkeuper (Ku1) / Erfurt Formation		lower Lettenkeuper	Blaue Leite horizon																	Calamospora	tener		(Leschik, 1955) Mädler, 1964a		Calamospora	tener		spore	7
Bittniok & Mohr	2002	Germany	southern Thuringia	Bedheim	Keuper	Lettenkeuper (Ku1) / Erfurt Formation		lower Lettenkeuper	Blaue Leite horizon																	Chordasporites					Chordasporites			pollen	7
Bittniok & Mohr	2002	Germany	southern Thuringia	Bedheim	Keuper	Lettenkeuper (Ku1) / Erfurt Formation		lower Lettenkeuper	Blaue Leite horizon																	Chordasporites	platysaccus		Mädler, 1964a		Chordasporites	platysaccus		pollen	7
Bittniok & Mohr	2002	Germany	southern Thuringia	Bedheim	Keuper	Lettenkeuper (Ku1) / Erfurt Formation		lower Lettenkeuper	Blaue Leite horizon																	Conbacufatisporites	varius		(Starke, 1971) Heunisch, 1986		Conbaculatisporites	varius		spore	7
Bittniok & Mohr	2002	Germany	southern Thuringia	Bedheim	Keuper	Lettenkeuper (Ku1) / Erfurt Formation		lower Lettenkeuper	Blaue Leite horizon																	Conbaculatisporites				?	Conbaculatisporites			spore	7
Bittniok & Mohr	2002	Germany	southern Thuringia	Bedheim	Keuper	Lettenkeuper (Ku1) / Erfurt Formation		lower Lettenkeuper	Blaue Leite horizon																	Concavisporites	juriensis		Balme, 1957		Concavisporites	juriensis		spore	7
Bittniok & Mohr	2002	Germany	southern Thuringia	Bedheim	Keuper	Lettenkeuper (Ku1) / Erfurt Formation		lower Lettenkeuper	Blaue Leite horizon																	Cycadopites					Cycadopites			pollen	7
Bittniok & Mohr	2002	Germany	southern Thuringia	Bedheim	Keuper	Lettenkeuper (Ku1) / Erfurt Formation		lower Lettenkeuper	Blaue Leite horizon																	Cycadopites		sp. A			Cycadopites		sp.	pollen	7
Bittniok & Mohr	2002	Germany	southern Thuringia	Bedheim	Keuper	Lettenkeuper (Ku1) / Erfurt Formation		lower Lettenkeuper	Blaue Leite horizon																	Cycadopites		sp. B			Cycadopites		sp.	pollen	7
Bittniok & Mohr	2002	Germany	southern Thuringia	Bedheim	Keuper	Lettenkeuper (Ku1) / Erfurt Formation		lower Lettenkeuper	Blaue Leite horizon																	Echinitosporites					Echinitosporites			pollen	7
Bittniok & Mohr	2002	Germany	southern Thuringia	Bedheim	Keuper	Lettenkeuper (Ku1) / Erfurt Formation		lower Lettenkeuper	Blaue Leite horizon																	Echinitosporites	iliacoides		Schulz & Kutzsch, 1961		Echinitosporites	iliacoides		pollen	7
Bittniok & Mohr	2002	Germany	southern Thuringia	Bedheim	Keuper	Lettenkeuper (Ku1) / Erfurt Formation		lower Lettenkeuper	Blaue Leite horizon																	Heliosaccus					Heliosaccus			pollen	7
Bittniok & Mohr	2002	Germany	southern Thuringia	Bedheim	Keuper	Lettenkeuper (Ku1) / Erfurt Formation		lower Lettenkeuper	Blaue Leite horizon																	Heliosaccus	dimorphus		Mädler, 1964a		Heliosaccus	dimorphus		pollen	7
Bittniok & Mohr	2002	Germany	southern Thuringia	Bedheim	Keuper	Lettenkeuper (Ku1) / Erfurt Formation		lower Lettenkeuper	Blaue Leite horizon																	Illinites					Illinites			pollen	7
Bittniok & Mohr	2002	Germany	southern Thuringia	Bedheim	Keuper	Lettenkeuper (Ku1) / Erfurt Formation		lower Lettenkeuper	Blaue Leite horizon																	Illinites	chitonoides		Klaus, 1964		Illinites	chitonoides		pollen	7
Bittniok & Mohr	2002	Germany	southern Thuringia	Bedheim	Keuper	Lettenkeuper (Ku1) / Erfurt Formation		lower Lettenkeuper	Blaue Leite horizon																cf.	Klausipollenites	gouldii		Dunay & Fisher, 1979		Klausipollenites	gouldii		pollen	7
Bittniok & Mohr	2002	Germany	southern Thuringia	Bedheim	Keuper	Lettenkeuper (Ku1) / Erfurt Formation		lower Lettenkeuper	Blaue Leite horizon																	Labiipollis					Labiipollis			pollen	7
Bittniok & Mohr	2002	Germany	southern Thuringia	Bedheim	Keuper	Lettenkeuper (Ku1) / Erfurt Formation		lower Lettenkeuper	Blaue Leite horizon																	Labiipollis	granulatus		Mädler, 1964a		Labiipollis	granulatus		pollen	7
Bittniok & Mohr	2002	Germany	southern Thuringia	Bedheim	Keuper	Lettenkeuper (Ku1) / Erfurt Formation		lower Lettenkeuper	Blaue Leite horizon																	Lagenella					Lagenella			pollen	7
Bittniok & Mohr	2002	Germany	southern Thuringia	Bedheim	Keuper	Lettenkeuper (Ku1) / Erfurt Formation		lower Lettenkeuper	Blaue Leite horizon																	Lagenella	martini		(Leschik, 1955) Klaus, 1960		Lagenella	martinii		pollen	7
Bittniok & Mohr	2002	Germany	southern Thuringia	Bedheim	Keuper	Lettenkeuper (Ku1) / Erfurt Formation		lower Lettenkeuper	Blaue Leite horizon																	Leschikisporis					Leschikisporis			spore	7
Bittniok & Mohr	2002	Germany	southern Thuringia	Bedheim	Keuper	Lettenkeuper (Ku1) / Erfurt Formation		lower Lettenkeuper	Blaue Leite horizon																	Leschikisporis	aduncus		(Leschik, 1955) Potonié, 1958		Leschikisporis	aduncus		spore	7
Bittniok & Mohr	2002	Germany	southern Thuringia	Bedheim	Keuper	Lettenkeuper (Ku1) / Erfurt Formation		lower Lettenkeuper	Blaue Leite horizon																	Osmundacidites					Osmundacidites			spore	7
Bittniok & Mohr	2002	Germany	southern Thuringia	Bedheim	Keuper	Lettenkeuper (Ku1) / Erfurt Formation		lower Lettenkeuper	Blaue Leite horizon																	Osmundacidites	wellmanii		Coupter, 1953		Osmundacidites	wellmannii		spore	7
Bittniok & Mohr	2002	Germany	southern Thuringia	Bedheim	Keuper	Lettenkeuper (Ku1) / Erfurt Formation		lower Lettenkeuper	Blaue Leite horizon																cf.	Ovalipollis	brutus		Scheuring, 1970 emend. Scheuring, 1978	cf.	Ovalipollis	brutus		pollen	7			x
Bittniok & Mohr	2002	Germany	southern Thuringia	Bedheim	Keuper	Lettenkeuper (Ku1) / Erfurt Formation		lower Lettenkeuper	Blaue Leite horizon																	Parillinites					Parillinites			pollen	7
Bittniok & Mohr	2002	Germany	southern Thuringia	Bedheim	Keuper	Lettenkeuper (Ku1) / Erfurt Formation		lower Lettenkeuper	Blaue Leite horizon																	Parillinites		sp. A			Parillinites		sp.	pollen	7
Bittniok & Mohr	2002	Germany	southern Thuringia	Bedheim	Keuper	Lettenkeuper (Ku1) / Erfurt Formation		lower Lettenkeuper	Blaue Leite horizon																	Parillinites	pauper	cf.	Scheuring, 1970 emend. Scheuring, 1978		Parillinites	pauper	cf.	pollen	7
Bittniok & Mohr	2002	Germany	southern Thuringia	Bedheim	Keuper	Lettenkeuper (Ku1) / Erfurt Formation		lower Lettenkeuper	Blaue Leite horizon																cf.	Parillinites				cf.	Parillinites			pollen	7		x
Bittniok & Mohr	2002	Germany	southern Thuringia	Bedheim	Keuper	Lettenkeuper (Ku1) / Erfurt Formation		lower Lettenkeuper	Blaue Leite horizon																	Platysaccus				?	Platysaccus			pollen	7
Bittniok & Mohr	2002	Germany	southern Thuringia	Bedheim	Keuper	Lettenkeuper (Ku1) / Erfurt Formation		lower Lettenkeuper	Blaue Leite horizon																	Platysaccus	niger		Mädler, 1964a		Platysaccus	niger		pollen	7
Bittniok & Mohr	2002	Germany	southern Thuringia	Bedheim	Keuper	Lettenkeuper (Ku1) / Erfurt Formation		lower Lettenkeuper	Blaue Leite horizon																	Podocarpidites				?	Podocarpidites			pollen	7
Bittniok & Mohr	2002	Germany	southern Thuringia	Bedheim	Keuper	Lettenkeuper (Ku1) / Erfurt Formation		lower Lettenkeuper	Blaue Leite horizon																	Podocarpidites	keuperianus		(Mädler, 1964a) Schuurman, 1977		Podocarpidites	keuperianus		pollen	7
Bittniok & Mohr	2002	Germany	southern Thuringia	Bedheim	Keuper	Lettenkeuper (Ku1) / Erfurt Formation		lower Lettenkeuper	Blaue Leite horizon																	Podosporites					Podosporites			pollen	7
Bittniok & Mohr	2002	Germany	southern Thuringia	Bedheim	Keuper	Lettenkeuper (Ku1) / Erfurt Formation		lower Lettenkeuper	Blaue Leite horizon																	Podosporites	amicus		Scheuring, 1970		Podosporites	amicus		pollen	7
Bittniok & Mohr	2002	Germany	southern Thuringia	Bedheim	Keuper	Lettenkeuper (Ku1) / Erfurt Formation		lower Lettenkeuper	Blaue Leite horizon																	Protodiploxypinus					Protodiploxypinus			pollen	7
Bittniok & Mohr	2002	Germany	southern Thuringia	Bedheim	Keuper	Lettenkeuper (Ku1) / Erfurt Formation		lower Lettenkeuper	Blaue Leite horizon																	Protodiploxypinus	gracilis		Scheuring, 1970		Protodiploxypinus	gracilis		pollen	7
Bittniok & Mohr	2002	Germany	southern Thuringia	Bedheim	Keuper	Lettenkeuper (Ku1) / Erfurt Formation		lower Lettenkeuper	Blaue Leite horizon																	Protodiploxypinus	potoniei		(Mädler 1964a) Scheuring 1970		Protodiploxypinus	potoniei		pollen	7
Bittniok & Mohr	2002	Germany	southern Thuringia	Bedheim	Keuper	Lettenkeuper (Ku1) / Erfurt Formation		lower Lettenkeuper	Blaue Leite horizon																	Punctatisporites					Punctatisporites			spore	7
Bittniok & Mohr	2002	Germany	southern Thuringia	Bedheim	Keuper	Lettenkeuper (Ku1) / Erfurt Formation		lower Lettenkeuper	Blaue Leite horizon																	Punctatisporites	crassexinis		Mädler 1964a		Punctatisporites	crassexinis		spore	7
Bittniok & Mohr	2002	Germany	southern Thuringia	Bedheim	Keuper	Lettenkeuper (Ku1) / Erfurt Formation		lower Lettenkeuper	Blaue Leite horizon																	Punctatisporites	parvigranulosus	cf.	Kräusel & Leschik 1955		Punctatisporites	parvigranulosus	cf.	spore	7
Bittniok & Mohr	2002	Germany	southern Thuringia	Bedheim	Keuper	Lettenkeuper (Ku1) / Erfurt Formation		lower Lettenkeuper	Blaue Leite horizon																	Quadraeculina	ariellaeformis		Maljavkina 1949		Quadraeculina	anellaeformis		pollen	7
Bittniok & Mohr	2002	Germany	southern Thuringia	Bedheim	Keuper	Lettenkeuper (Ku1) / Erfurt Formation		lower Lettenkeuper	Blaue Leite horizon																	Retusotriletes				?	Retusotriletes			spore	7
Bittniok & Mohr	2002	Germany	southern Thuringia	Bedheim	Keuper	Lettenkeuper (Ku1) / Erfurt Formation		lower Lettenkeuper	Blaue Leite horizon																	Retusotriletes	hercynicus		(Mädler 1964a) Schuurman 1977		Retusotriletes	hercynicus		spore	7
Bittniok & Mohr	2002	Germany	southern Thuringia	Bedheim	Keuper	Lettenkeuper (Ku1) / Erfurt Formation		lower Lettenkeuper	Blaue Leite horizon																	Rimaesporites	potoniei		Leschik 1955		Rimaesporites	potoniei		pollen	7
Bittniok & Mohr	2002	Germany	southern Thuringia	Bedheim	Keuper	Lettenkeuper (Ku1) / Erfurt Formation		lower Lettenkeuper	Blaue Leite horizon																u.a.	Rimaesporites					Rimaesporites			pollen	7
Bittniok & Mohr	2002	Germany	southern Thuringia	Bedheim	Keuper	Lettenkeuper (Ku1) / Erfurt Formation		lower Lettenkeuper	Blaue Leite horizon																	Striatoabieites				?	Striatoabieites			pollen	7
Bittniok & Mohr	2002	Germany	southern Thuringia	Bedheim	Keuper	Lettenkeuper (Ku1) / Erfurt Formation		lower Lettenkeuper	Blaue Leite horizon																	Striatoabieites	balmei	cf.	Klaus 1964 emend. Scheuring 1978		Striatoabieites	balmei	cf.	pollen	7
Bittniok & Mohr	2002	Germany	southern Thuringia	Bedheim	Keuper	Lettenkeuper (Ku1) / Erfurt Formation		lower Lettenkeuper	Blaue Leite horizon																	Taeniaesporites				?	Lunatisporites			pollen	7
Bittniok & Mohr	2002	Germany	southern Thuringia	Bedheim	Keuper	Lettenkeuper (Ku1) / Erfurt Formation		lower Lettenkeuper	Blaue Leite horizon																	Taeniaesporites	kräuseli		Leschik 1955		Lunatisporites	kraeuselii		pollen	7
Bittniok & Mohr	2002	Germany	southern Thuringia	Bedheim	Keuper	Lettenkeuper (Ku1) / Erfurt Formation		lower Lettenkeuper	Blaue Leite horizon																	Tigrisporites					Tigrisporites			spore	7
Bittniok & Mohr	2002	Germany	southern Thuringia	Bedheim	Keuper	Lettenkeuper (Ku1) / Erfurt Formation		lower Lettenkeuper	Blaue Leite horizon																	Tigrisporites		sp. A			Tigrisporites		sp.	spore	7
Bittniok & Mohr	2002	Germany	southern Thuringia	Bedheim	Keuper	Lettenkeuper (Ku1) / Erfurt Formation		lower Lettenkeuper	Blaue Leite horizon																	Todisporites					Todisporites			spore	7
Bittniok & Mohr	2002	Germany	southern Thuringia	Bedheim	Keuper	Lettenkeuper (Ku1) / Erfurt Formation		lower Lettenkeuper	Blaue Leite horizon																	Todisporites	minor		Couper 1958		Todisporites	minor		spore	7
Bittniok & Mohr	2002	Germany	southern Thuringia	Bedheim	Keuper	Lettenkeuper (Ku1) / Erfurt Formation		lower Lettenkeuper	Blaue Leite horizon																	Triadispora				?	Triadispora			pollen	7
Bittniok & Mohr	2002	Germany	southern Thuringia	Bedheim	Keuper	Lettenkeuper (Ku1) / Erfurt Formation		lower Lettenkeuper	Blaue Leite horizon																	Triadispora		sp. A		?	Triadispora		sp.	pollen	7	x
Bittniok & Mohr	2002	Germany	southern Thuringia	Bedheim	Keuper	Lettenkeuper (Ku1) / Erfurt Formation		lower Lettenkeuper	Blaue Leite horizon																	Triadispora	humilis		Scheuring, 1970 emend. Scheuring, 1978		Triadispora	humilis		pollen	7
Bittniok & Mohr	2002	Germany	southern Thuringia	Bedheim	Keuper	Lettenkeuper (Ku1) / Erfurt Formation		lower Lettenkeuper	Blaue Leite horizon																	Triadispora	modesta		Scheuring, 1970		Triadispora	modesta		pollen	7
Bittniok & Mohr	2002	Germany	southern Thuringia	Bedheim	Keuper	Lettenkeuper (Ku1) / Erfurt Formation		lower Lettenkeuper	Blaue Leite horizon																	Vitreisporites					Vitreisporites			pollen	7
Bittniok & Mohr	2002	Germany	southern Thuringia	Bedheim	Keuper	Lettenkeuper (Ku1) / Erfurt Formation		lower Lettenkeuper	Blaue Leite horizon																	Vitreisporites	pallidus		(Reissinger, 1950) Nilson, 1958		Vitreisporites	pallidus		pollen	7
Blendinger	1988	Italy	Dolomites	B49		Cassian Formation						B49	Langobardian									early Langobardian			bisaccate pollen indet.										7		x
Blendinger	1988	Italy	Dolomites	B49		Cassian Formation						B49	Langobardian									early Langobardian			bisaccate, alete pollen indet.										7		x
Blendinger	1988	Italy	Dolomites	B49		Cassian Formation						B49	Langobardian									early Langobardian			monolete pollen indet.										7		x
Blendinger	1988	Italy	Dolomites	B49		Cassian Formation						B49	Langobardian									early Langobardian			spores indet.										7		x
Blendinger	1988	Italy	Dolomites	B49		Cassian Formation						B49	Langobardian									early Langobardian				Anapiculatisporites		spp.		?	Anapiculatisporites		spp.	spore	7	x
Blendinger	1988	Italy	Dolomites	B49		Cassian Formation						B49	Langobardian									early Langobardian				Aratrisporites		spp.			Aratrisporites		spp.	spore	7
Blendinger	1988	Italy	Dolomites	B49		Cassian Formation						B49	Langobardian									early Langobardian				Calamospora		spp.			Calamospora		spp.	spore	7
Blendinger	1988	Italy	Dolomites	B49		Cassian Formation						B49	Langobardian									early Langobardian				Carnisporites	mesozoicus		(Klaus, 1960) Mädler, 1964a		Carnisporites	mesozoicus		spore	7
Blendinger	1988	Italy	Dolomites	B49		Cassian Formation						B49	Langobardian									early Langobardian				Conbaculatisporites		spp.		?	Conbaculatisporites		spp.	spore	7	x
Blendinger	1988	Italy	Dolomites	B49		Cassian Formation						B49	Langobardian									early Langobardian				Concavisporites		spp.			Concavisporites		spp.	spore	7
Blendinger	1988	Italy	Dolomites	B49		Cassian Formation						B49	Langobardian									early Langobardian				Converrucosisporites		spp.			Converrucosisporites		spp.	spore	7
Blendinger	1988	Italy	Dolomites	B49		Cassian Formation						B49	Langobardian									early Langobardian				Convolutispora		spp.			Convolutispora		spp.	spore	7
Blendinger	1988	Italy	Dolomites	B49		Cassian Formation						B49	Langobardian									early Langobardian				Costatisulcites		spp.			Costatisulcites		spp.	pollen	7
Blendinger	1988	Italy	Dolomites	B49		Cassian Formation						B49	Langobardian									early Langobardian				Cycadopites		spp.			Cycadopites		spp.	pollen	7
Blendinger	1988	Italy	Dolomites	B49		Cassian Formation						B49	Langobardian									early Langobardian				Cyclogranisporites		spp.			Cyclogranisporites		spp.	spore	7
Blendinger	1988	Italy	Dolomites	B49		Cassian Formation						B49	Langobardian									early Langobardian				Deltoidospora		spp.		?	Deltoidospora		spp.	spore	7	x
Blendinger	1988	Italy	Dolomites	B49		Cassian Formation						B49	Langobardian									early Langobardian				Duplicisporites	granulatus		Leschik, 1955, emend. Scheuring, 1970		Duplicisporites	granulatus		pollen	7
Blendinger	1988	Italy	Dolomites	B49		Cassian Formation						B49	Langobardian									early Langobardian				Lunatisporites		spp.		?	Lunatisporites		spp.	pollen	7	x
Blendinger	1988	Italy	Dolomites	B49		Cassian Formation						B49	Langobardian									early Langobardian				Ovalipollis		spp.		?	Ovalipollis		spp.	pollen	7	x
Blendinger	1988	Italy	Dolomites	B49		Cassian Formation						B49	Langobardian									early Langobardian				Ovalipollis	pseudoalatus		(Thiergart, 1949) Schuurman, 1976		Ovalipollis	pseudoalatus		pollen	7
Blendinger	1988	Italy	Dolomites	B49		Cassian Formation						B49	Langobardian									early Langobardian				Paracirculina	scurrilis		Scheuring, 1970		Paracirculina	scurrilis		pollen	7
Blendinger	1988	Italy	Dolomites	B49		Cassian Formation						B49	Langobardian									early Langobardian				Paracirculina	tenebrosa		Scheuring, 1970		Paracirculina	tenebrosa		pollen	7
Blendinger	1988	Italy	Dolomites	B49		Cassian Formation						B49	Langobardian									early Langobardian				Praecirculina	granifer		(Leschik, 1955) Klaus, 1960		Praecirculina	granifer		pollen	7
Blendinger	1988	Italy	Dolomites	B49		Cassian Formation						B49	Langobardian									early Langobardian				Staurosaccites		spp.			Staurosaccites		spp.	pollen	7
Blendinger	1988	Italy	Dolomites	B49		Cassian Formation						B49	Langobardian									early Langobardian				Todisporites		spp.			Todisporites		spp.	spore	7
Blendinger	1988	Italy	Dolomites	B49		Cassian Formation						B49	Langobardian									early Langobardian				Triadispora		spp.		?	Triadispora		spp.	pollen	7	x
Blendinger	1988	Italy	Dolomites	B49		Cassian Formation						B49	Langobardian									early Langobardian				Verrucosisporites		spp.		?	Verrucosisporites		spp.	spore	7	x
Blendinger	1988	Italy	Dolomites	B50		Cassian Formation						B50	Langobardian									early Langobardian			bisaccate pollen indet.										7		x
Blendinger	1988	Italy	Dolomites	B50		Cassian Formation						B50	Langobardian									early Langobardian			bisaccate, alete pollen indet.										7		x
Blendinger	1988	Italy	Dolomites	B50		Cassian Formation						B50	Langobardian									early Langobardian			monolete pollen indet.										7		x
Blendinger	1988	Italy	Dolomites	B50		Cassian Formation						B50	Langobardian									early Langobardian			spores indet.										7		x
Blendinger	1988	Italy	Dolomites	B50		Cassian Formation						B50	Langobardian									early Langobardian				Aratrisporites		spp.			Aratrisporites		spp.	spore	7
Blendinger	1988	Italy	Dolomites	B50		Cassian Formation						B50	Langobardian									early Langobardian				Brachysaccus	neomundanus		(Leschik, 1955) Mädler, 1964a		Brachysaccus	neomundanus		pollen	7
Blendinger	1988	Italy	Dolomites	B50		Cassian Formation						B50	Langobardian									early Langobardian				Calamospora		spp.			Calamospora		spp.	spore	7
Blendinger	1988	Italy	Dolomites	B50		Cassian Formation						B50	Langobardian									early Langobardian				Cyclogranisporites		spp.			Cyclogranisporites		spp.	spore	7
Blendinger	1988	Italy	Dolomites	B50		Cassian Formation						B50	Langobardian									early Langobardian				Deltoidospora		spp.		?	Deltoidospora		spp.	spore	7	x
Blendinger	1988	Italy	Dolomites	B50		Cassian Formation						B50	Langobardian									early Langobardian				Duplicisporites	granulatus		Leschik, 1955, emend. Scheuring, 1970		Duplicisporites	granulatus		pollen	7
Blendinger	1988	Italy	Dolomites	B50		Cassian Formation						B50	Langobardian									early Langobardian				Granulatisporites		spp.			Granulatisporites		spp.	spore	7
Blendinger	1988	Italy	Dolomites	B50		Cassian Formation						B50	Langobardian									early Langobardian				Infernopollenites		spp.			Infernopollenites		spp.	pollen	7
Blendinger	1988	Italy	Dolomites	B50		Cassian Formation						B50	Langobardian									early Langobardian				Lunatisporites		spp.		?	Lunatisporites		spp.	pollen	7	x
Blendinger	1988	Italy	Dolomites	B50		Cassian Formation						B50	Langobardian									early Langobardian				Ovalipollis		spp.		?	Ovalipollis		spp.	pollen	7	x
Blendinger	1988	Italy	Dolomites	B50		Cassian Formation						B50	Langobardian									early Langobardian				Ovalipollis	pseudoalatus		(Thiergart, 1949) Schuurman, 1976		Ovalipollis	pseudoalatus		pollen	7
Blendinger	1988	Italy	Dolomites	B50		Cassian Formation						B50	Langobardian									early Langobardian				Partitisporites	novimundanus		Leschik, 1955		Partitisporites	novimundanus		pollen	7
Blendinger	1988	Italy	Dolomites	B50		Cassian Formation						B50	Langobardian									early Langobardian				Todisporites		spp.			Todisporites		spp.	spore	7
Blendinger	1988	Italy	Dolomites	B50		Cassian Formation						B50	Langobardian									early Langobardian				Triadispora		spp.		?	Triadispora		spp.	pollen	7	x
Blendinger	1988	Italy	Dolomites	D13	Raibl Group							D13	Langobardian									late Langobardian			bisaccate pollen indet.										7		x
Blendinger	1988	Italy	Dolomites	D13	Raibl Group							D13	Langobardian									late Langobardian			monolete pollen indet.										7		x
Blendinger	1988	Italy	Dolomites	D13	Raibl Group							D13	Langobardian									late Langobardian			spores indet.										7		x
Blendinger	1988	Italy	Dolomites	D13	Raibl Group							D13	Langobardian									late Langobardian				Aratrisporites		spp.			Aratrisporites		spp.	spore	7
Blendinger	1988	Italy	Dolomites	D13	Raibl Group							D13	Langobardian									late Langobardian				Brachysaccus	neomundanus		(Leschik, 1955) Mädler, 1964a		Brachysaccus	neomundanus		pollen	7
Blendinger	1988	Italy	Dolomites	D13	Raibl Group							D13	Langobardian									late Langobardian				Calamospora		spp.			Calamospora		spp.	spore	7
Blendinger	1988	Italy	Dolomites	D13	Raibl Group							D13	Langobardian									late Langobardian				Converrucosisporites		spp.			Converrucosisporites		spp.	spore	7
Blendinger	1988	Italy	Dolomites	D13	Raibl Group							D13	Langobardian									late Langobardian				Cycadopites		spp.			Cycadopites		spp.	pollen	7
Blendinger	1988	Italy	Dolomites	D13	Raibl Group							D13	Langobardian									late Langobardian				Cyclogranisporites		spp.			Cyclogranisporites		spp.	spore	7
Blendinger	1988	Italy	Dolomites	D13	Raibl Group							D13	Langobardian									late Langobardian				Deltoidospora		spp.		?	Deltoidospora		spp.	spore	7	x
Blendinger	1988	Italy	Dolomites	D13	Raibl Group							D13	Langobardian									late Langobardian				Duplicisporites	granulatus		Leschik, 1955, emend. Scheuring, 1970		Duplicisporites	granulatus		pollen	7
Blendinger	1988	Italy	Dolomites	D13	Raibl Group							D13	Langobardian									late Langobardian				Enzonalasporites	vigens		Leschik, 1955, emend. Scheuring, 1970		Enzonalasporites	vigens		pollen	7
Blendinger	1988	Italy	Dolomites	D13	Raibl Group							D13	Langobardian									late Langobardian				Infernopollenites		spp.			Infernopollenites		spp.	pollen	7
Blendinger	1988	Italy	Dolomites	D13	Raibl Group							D13	Langobardian									late Langobardian				Kyrtomisporis		spp.			Kyrtomisporis		spp.	spore	7
Blendinger	1988	Italy	Dolomites	D13	Raibl Group							D13	Langobardian									late Langobardian			“”	Lueckisporites	singhii	cf.	Balme, 1970		Lueckisporites	singhii	cf.	pollen	7		x
Blendinger	1988	Italy	Dolomites	D13	Raibl Group							D13	Langobardian									late Langobardian				Lunatisporites		spp.		?	Lunatisporites		spp.	pollen	7	x
Blendinger	1988	Italy	Dolomites	D13	Raibl Group							D13	Langobardian									late Langobardian				Lycopodiacidites	kuepperi		Klaus 1960		Lycopodiacidites	kuepperi		spore	7
Blendinger	1988	Italy	Dolomites	D13	Raibl Group							D13	Langobardian									late Langobardian				Ovalipollis		spp.		?	Ovalipollis		spp.	pollen	7	x
Blendinger	1988	Italy	Dolomites	D13	Raibl Group							D13	Langobardian									late Langobardian				Ovalipollis	pseudoalatus		(Thiergart, 1949) Schuurman, 1976		Ovalipollis	pseudoalatus		pollen	7
Blendinger	1988	Italy	Dolomites	D13	Raibl Group							D13	Langobardian									late Langobardian				Partitisporites	novimundanus		Leschik, 1955		Partitisporites	novimundanus		pollen	7
Blendinger	1988	Italy	Dolomites	D13	Raibl Group							D13	Langobardian									late Langobardian				Praecirculina	granifer		(Leschik, 1955) Klaus, 1960		Praecirculina	granifer		pollen	7
Blendinger	1988	Italy	Dolomites	D13	Raibl Group							D13	Langobardian									late Langobardian				Raistrickia		sp. A			Raistrickia		sp.	spore	7
Blendinger	1988	Italy	Dolomites	D13	Raibl Group							D13	Langobardian									late Langobardian				Reticulatisporites	dolomiticus		nov. spec.		Reticulatisporites	dolomiticus		spore	7
Blendinger	1988	Italy	Dolomites	D13	Raibl Group							D13	Langobardian									late Langobardian				Staurosaccites		spp.			Staurosaccites		spp.	pollen	7
Blendinger	1988	Italy	Dolomites	D13	Raibl Group							D13	Langobardian									late Langobardian				Striatoabieites		spp.		?	Striatoabieites		spp.	pollen	7	x
Blendinger	1988	Italy	Dolomites	D13	Raibl Group							D13	Langobardian									late Langobardian				Todisporites		spp.			Todisporites		spp.	spore	7
Blendinger	1988	Italy	Dolomites	D13	Raibl Group							D13	Langobardian									late Langobardian				Triadispora		spp.		?	Triadispora		spp.	pollen	7	x
Blendinger	1988	Italy	Dolomites	D13	Raibl Group							D13	Langobardian									late Langobardian				Uvaesporites	gadensis		Praehauser-Enzenberg, 1970		Uvaesporites	gadensis		spore	7
Blendinger	1988	Italy	Dolomites	D67		Cassian Formation						D67	Langobardian									late Langobardian			bisaccate pollen indet.										7		x
Blendinger	1988	Italy	Dolomites	D67		Cassian Formation						D67	Langobardian									late Langobardian			bisaccate, alete pollen indet.										7		x
Blendinger	1988	Italy	Dolomites	D67		Cassian Formation						D67	Langobardian									late Langobardian			monolete pollen indet.										7		x
Blendinger	1988	Italy	Dolomites	D67		Cassian Formation						D67	Langobardian									late Langobardian			spores indet.										7		x
Blendinger	1988	Italy	Dolomites	D67		Cassian Formation						D67	Langobardian									late Langobardian				Alisporites		spp.		?	Alisporites		spp.	pollen	7	x
Blendinger	1988	Italy	Dolomites	D67		Cassian Formation						D67	Langobardian									late Langobardian				Aratrisporites		spp.			Aratrisporites		spp.	spore	7
Blendinger	1988	Italy	Dolomites	D67		Cassian Formation						D67	Langobardian									late Langobardian				Brachysaccus	neomundanus		(Leschik, 1955) Mädler, 1964a		Brachysaccus	neomundanus		pollen	7
Blendinger	1988	Italy	Dolomites	D67		Cassian Formation						D67	Langobardian									late Langobardian				Calamospora		spp.			Calamospora		spp.	spore	7
Blendinger	1988	Italy	Dolomites	D67		Cassian Formation						D67	Langobardian									late Langobardian			cf.	Concentricisporites	bianulatus		(Neves, 1961) Antonescu, 1969	cf.	Concentricisporites	bianulatus		spore	7			x
Blendinger	1988	Italy	Dolomites	D67		Cassian Formation						D67	Langobardian									late Langobardian				Cycadopites		spp.			Cycadopites		spp.	pollen	7
Blendinger	1988	Italy	Dolomites	D67		Cassian Formation						D67	Langobardian									late Langobardian				Cyclogranisporites		spp.			Cyclogranisporites		spp.	spore	7
Blendinger	1988	Italy	Dolomites	D67		Cassian Formation						D67	Langobardian									late Langobardian				Deltoidospora		spp.		?	Deltoidospora		spp.	spore	7	x
Blendinger	1988	Italy	Dolomites	D67		Cassian Formation						D67	Langobardian									late Langobardian				Duplicisporites	verrucosus		Leschik, 1955, emend. Scheuring, 1970		Duplicisporites	verrucosus		pollen	7
Blendinger	1988	Italy	Dolomites	D67		Cassian Formation						D67	Langobardian									late Langobardian				Enzonalasporites	vigens		Leschik, 1955, emend. Scheuring, 1970		Enzonalasporites	vigens		pollen	7
Blendinger	1988	Italy	Dolomites	D67		Cassian Formation						D67	Langobardian									late Langobardian			“”	Lueckisporites	singhii	cf.	Balme, 1970		Lueckisporites	singhii	cf.	pollen	7		x
Blendinger	1988	Italy	Dolomites	D67		Cassian Formation						D67	Langobardian									late Langobardian				Lunatisporites		spp.		?	Lunatisporites		spp.	pollen	7	x
Blendinger	1988	Italy	Dolomites	D67		Cassian Formation						D67	Langobardian									late Langobardian				Lycopodiacidites	kuepperi		Klaus 1960		Lycopodiacidites	kuepperi		spore	7
Blendinger	1988	Italy	Dolomites	D67		Cassian Formation						D67	Langobardian									late Langobardian				Nevesisporites	vallatus		De Jersey et Paten, 1964		Nevesisporites	vallatus		spore	7
Blendinger	1988	Italy	Dolomites	D67		Cassian Formation						D67	Langobardian									late Langobardian				Ovalipollis		spp.		?	Ovalipollis		spp.	pollen	7	x
Blendinger	1988	Italy	Dolomites	D67		Cassian Formation						D67	Langobardian									late Langobardian				Ovalipollis	pseudoalatus		(Thiergart, 1949) Schuurman, 1976		Ovalipollis	pseudoalatus		pollen	7
Blendinger	1988	Italy	Dolomites	D67		Cassian Formation						D67	Langobardian									late Langobardian				Paracirculina	verrucosa		Praehauser-Enzenberg, 1970		Paracirculina	verrucosa		pollen	7
Blendinger	1988	Italy	Dolomites	D67		Cassian Formation						D67	Langobardian									late Langobardian				Partitisporites	novimundanus		Leschik, 1955		Partitisporites	novimundanus		pollen	7
Blendinger	1988	Italy	Dolomites	D67		Cassian Formation						D67	Langobardian									late Langobardian				Staurosaccites		spp.			Staurosaccites		spp.	pollen	7
Blendinger	1988	Italy	Dolomites	D67		Cassian Formation						D67	Langobardian									late Langobardian				Striatoabieites		spp.		?	Striatoabieites		spp.	pollen	7	x
Blendinger	1988	Italy	Dolomites	D67		Cassian Formation						D67	Langobardian									late Langobardian				Todisporites		spp.			Todisporites		spp.	spore	7
Blendinger	1988	Italy	Dolomites	D67		Cassian Formation						D67	Langobardian									late Langobardian				Triadispora		spp.		?	Triadispora		spp.	pollen	7	x
Blendinger	1988	Italy	Dolomites	D67		Cassian Formation						D67	Langobardian									late Langobardian				Uvaesporites	gadensis		Praehauser-Enzenberg, 1970		Uvaesporites	gadensis		spore	7
Blendinger	1988	Italy	Dolomites	F16		Cassian Formation						F16	Langobardian									late Langobardian			bisaccate pollen indet.										7		x
Blendinger	1988	Italy	Dolomites	F16		Cassian Formation						F16	Langobardian									late Langobardian			monolete pollen indet.										7		x
Blendinger	1988	Italy	Dolomites	F16		Cassian Formation						F16	Langobardian									late Langobardian			spores indet.										7		x
Blendinger	1988	Italy	Dolomites	F16		Cassian Formation						F16	Langobardian									late Langobardian				Anapiculatisporites		spp.		?	Anapiculatisporites		spp.	spore	7	x
Blendinger	1988	Italy	Dolomites	F16		Cassian Formation						F16	Langobardian									late Langobardian				Aratrisporites		spp.			Aratrisporites		spp.	spore	7
Blendinger	1988	Italy	Dolomites	F16		Cassian Formation						F16	Langobardian									late Langobardian				Calamospora		spp.			Calamospora		spp.	spore	7
Blendinger	1988	Italy	Dolomites	F16		Cassian Formation						F16	Langobardian									late Langobardian			cf.	Concentricisporites	bianulatus		(Neves, 1961) Antonescu, 1969	cf.	Concentricisporites	bianulatus		spore	7			x
Blendinger	1988	Italy	Dolomites	F16		Cassian Formation						F16	Langobardian									late Langobardian				Converrucosisporites		spp.			Converrucosisporites		spp.	spore	7
Blendinger	1988	Italy	Dolomites	F16		Cassian Formation						F16	Langobardian									late Langobardian				Cycadopites		spp.			Cycadopites		spp.	pollen	7
Blendinger	1988	Italy	Dolomites	F16		Cassian Formation						F16	Langobardian									late Langobardian				Cyclogranisporites		spp.			Cyclogranisporites		spp.	spore	7
Blendinger	1988	Italy	Dolomites	F16		Cassian Formation						F16	Langobardian									late Langobardian				Deltoidospora		spp.		?	Deltoidospora		spp.	spore	7	x
Blendinger	1988	Italy	Dolomites	F16		Cassian Formation						F16	Langobardian									late Langobardian				Duplicisporites	granulatus		Leschik, 1955, emend. Scheuring, 1970		Duplicisporites	granulatus		pollen	7
Blendinger	1988	Italy	Dolomites	F16		Cassian Formation						F16	Langobardian									late Langobardian				Enzonalasporites	vigens		Leschik, 1955, emend. Scheuring, 1970		Enzonalasporites	vigens		pollen	7
Blendinger	1988	Italy	Dolomites	F16		Cassian Formation						F16	Langobardian									late Langobardian				Gordonispora	fossulata		(Balme, 1970) Van der Eem, 1983		Limatulasporites	fossulatus		spore	7
Blendinger	1988	Italy	Dolomites	F16		Cassian Formation						F16	Langobardian									late Langobardian				Lunatisporites		spp.		?	Lunatisporites		spp.	pollen	7	x
Blendinger	1988	Italy	Dolomites	F16		Cassian Formation						F16	Langobardian									late Langobardian				Ovalipollis		spp.		?	Ovalipollis		spp.	pollen	7	x
Blendinger	1988	Italy	Dolomites	F16		Cassian Formation						F16	Langobardian									late Langobardian				Ovalipollis	pseudoalatus		(Thiergart, 1949) Schuurman, 1976		Ovalipollis	pseudoalatus		pollen	7
Blendinger	1988	Italy	Dolomites	F16		Cassian Formation						F16	Langobardian									late Langobardian				Partitisporites	novimundanus		Leschik, 1955		Partitisporites	novimundanus		pollen	7
Blendinger	1988	Italy	Dolomites	F16		Cassian Formation						F16	Langobardian									late Langobardian				Todisporites		spp.			Todisporites		spp.	spore	7
Blendinger	1988	Italy	Dolomites	F16		Cassian Formation						F16	Langobardian									late Langobardian				Triadispora		spp.		?	Triadispora		spp.	pollen	7	x
Blendinger	1988	Italy	Dolomites	F16		Cassian Formation						F16	Langobardian									late Langobardian				Vitreisporites		spp.			Vitreisporites		spp.	pollen	7
Blendinger	1988	Italy	Dolomites	F27		Cassian Formation						F27	Langobardian									late Langobardian			bisaccate pollen indet.										7		x
Blendinger	1988	Italy	Dolomites	F27		Cassian Formation						F27	Langobardian									late Langobardian			monolete pollen indet.										7		x
Blendinger	1988	Italy	Dolomites	F27		Cassian Formation						F27	Langobardian									late Langobardian			spores indet.										7		x
Blendinger	1988	Italy	Dolomites	F27		Cassian Formation						F27	Langobardian									late Langobardian				Aratrisporites		spp.			Aratrisporites		spp.	spore	7
Blendinger	1988	Italy	Dolomites	F27		Cassian Formation						F27	Langobardian									late Langobardian				Brachysaccus		spp.			Brachysaccus		spp.	pollen	7
Blendinger	1988	Italy	Dolomites	F27		Cassian Formation						F27	Langobardian									late Langobardian				Calamospora		spp.			Calamospora		spp.	spore	7
Blendinger	1988	Italy	Dolomites	F27		Cassian Formation						F27	Langobardian									late Langobardian				Convolutispora		spp.			Convolutispora		spp.	spore	7
Blendinger	1988	Italy	Dolomites	F27		Cassian Formation						F27	Langobardian									late Langobardian				Cyclogranisporites		spp.			Cyclogranisporites		spp.	spore	7
Blendinger	1988	Italy	Dolomites	F27		Cassian Formation						F27	Langobardian									late Langobardian				Deltoidospora		spp.		?	Deltoidospora		spp.	spore	7	x
Blendinger	1988	Italy	Dolomites	F27		Cassian Formation						F27	Langobardian									late Langobardian				Duplicisporites	granulatus		Leschik, 1955, emend. Scheuring, 1970		Duplicisporites	granulatus		pollen	7
Blendinger	1988	Italy	Dolomites	F27		Cassian Formation						F27	Langobardian									late Langobardian				Enzonalasporites	vigens		Leschik, 1955, emend. Scheuring, 1970		Enzonalasporites	vigens		pollen	7
Blendinger	1988	Italy	Dolomites	F27		Cassian Formation						F27	Langobardian									late Langobardian				Lunatisporites		spp.		?	Lunatisporites		spp.	pollen	7	x
Blendinger	1988	Italy	Dolomites	F27		Cassian Formation						F27	Langobardian									late Langobardian				Ovalipollis		spp.		?	Ovalipollis		spp.	pollen	7	x
Blendinger	1988	Italy	Dolomites	F27		Cassian Formation						F27	Langobardian									late Langobardian				Ovalipollis	pseudoalatus		(Thiergart, 1949) Schuurman, 1976		Ovalipollis	pseudoalatus		pollen	7
Blendinger	1988	Italy	Dolomites	F27		Cassian Formation						F27	Langobardian									late Langobardian				Partitisporites	novimundanus		Leschik, 1955		Partitisporites	novimundanus		pollen	7
Blendinger	1988	Italy	Dolomites	F27		Cassian Formation						F27	Langobardian									late Langobardian				Praecirculina	granifer		(Leschik, 1955) Klaus, 1960		Praecirculina	granifer		pollen	7
Blendinger	1988	Italy	Dolomites	F27		Cassian Formation						F27	Langobardian									late Langobardian				Reticulatisporites	dolomiticus		nov. spec.		Reticulatisporites	dolomiticus		spore	7
Blendinger	1988	Italy	Dolomites	F27		Cassian Formation						F27	Langobardian									late Langobardian				Staurosaccites		spp.			Staurosaccites		spp.	pollen	7
Blendinger	1988	Italy	Dolomites	F27		Cassian Formation						F27	Langobardian									late Langobardian				Todisporites		spp.			Todisporites		spp.	spore	7
Blendinger	1988	Italy	Dolomites	F27		Cassian Formation						F27	Langobardian									late Langobardian				Triadispora		spp.		?	Triadispora		spp.	pollen	7	x
Blendinger	1988	Italy	Dolomites	F27		Cassian Formation						F27	Langobardian									late Langobardian				Uvaesporites	gadensis		Praehauser-Enzenberg, 1970		Uvaesporites	gadensis		spore	7
Blendinger	1988	Italy	Dolomites	F27		Cassian Formation						F27	Langobardian									late Langobardian				Verrucosisporites		spp.		?	Verrucosisporites		spp.	spore	7	x
Blendinger	1988	Italy	Dolomites	G5	Raibl Group							G5	Langobardian									late Langobardian			bisaccate pollen indet.										7		x
Blendinger	1988	Italy	Dolomites	G5	Raibl Group							G5	Langobardian									late Langobardian			monolete pollen indet.										7		x
Blendinger	1988	Italy	Dolomites	G5	Raibl Group							G5	Langobardian									late Langobardian			spores indet.										7		x
Blendinger	1988	Italy	Dolomites	G5	Raibl Group							G5	Langobardian									late Langobardian				Aratrisporites		spp.			Aratrisporites		spp.	spore	7
Blendinger	1988	Italy	Dolomites	G5	Raibl Group							G5	Langobardian									late Langobardian				Brachysaccus		spp.			Brachysaccus		spp.	pollen	7
Blendinger	1988	Italy	Dolomites	G5	Raibl Group							G5	Langobardian									late Langobardian				Calamospora		spp.			Calamospora		spp.	spore	7
Blendinger	1988	Italy	Dolomites	G5	Raibl Group							G5	Langobardian									late Langobardian				Camerosporites	secatus		Leschik, 1955, emend. Scheuring, 1978		Camerosporites	secatus		pollen	7
Blendinger	1988	Italy	Dolomites	G5	Raibl Group							G5	Langobardian									late Langobardian				Conbaculatisporites		spp.		?	Conbaculatisporites		spp.	spore	7	x
Blendinger	1988	Italy	Dolomites	G5	Raibl Group							G5	Langobardian									late Langobardian				Cycadopites		spp.			Cycadopites		spp.	pollen	7
Blendinger	1988	Italy	Dolomites	G5	Raibl Group							G5	Langobardian									late Langobardian				Cyclogranisporites		spp.			Cyclogranisporites		spp.	spore	7
Blendinger	1988	Italy	Dolomites	G5	Raibl Group							G5	Langobardian									late Langobardian				Deltoidospora		spp.		?	Deltoidospora		spp.	spore	7	x
Blendinger	1988	Italy	Dolomites	G5	Raibl Group							G5	Langobardian									late Langobardian				Duplicisporites	granulatus		Leschik, 1955, emend. Scheuring, 1970		Duplicisporites	granulatus		pollen	7
Blendinger	1988	Italy	Dolomites	G5	Raibl Group							G5	Langobardian									late Langobardian				Enzonalasporites	vigens		Leschik, 1955, emend. Scheuring, 1970		Enzonalasporites	vigens		pollen	7
Blendinger	1988	Italy	Dolomites	G5	Raibl Group							G5	Langobardian									late Langobardian				Infernopollenites		spp.			Infernopollenites		spp.	pollen	7
Blendinger	1988	Italy	Dolomites	G5	Raibl Group							G5	Langobardian									late Langobardian			“”	Lueckisporites	singhii	cf.	Balme, 1970		Lueckisporites	singhii	cf.	pollen	7		x
Blendinger	1988	Italy	Dolomites	G5	Raibl Group							G5	Langobardian									late Langobardian				Lunatisporites		spp.		?	Lunatisporites		spp.	pollen	7	x
Blendinger	1988	Italy	Dolomites	G5	Raibl Group							G5	Langobardian									late Langobardian				Lycopodiacidites	kuepperi		Klaus 1960		Lycopodiacidites	kuepperi		spore	7
Blendinger	1988	Italy	Dolomites	G5	Raibl Group							G5	Langobardian									late Langobardian				Neoraistrickia	taylorii		Playford et Dettmann, 1965		Neoraistrickia	taylorii		spore	7
Blendinger	1988	Italy	Dolomites	G5	Raibl Group							G5	Langobardian									late Langobardian				Ovalipollis		spp.		?	Ovalipollis		spp.	pollen	7	x
Blendinger	1988	Italy	Dolomites	G5	Raibl Group							G5	Langobardian									late Langobardian				Partitisporites	novimundanus		Leschik, 1955		Partitisporites	novimundanus		pollen	7
Blendinger	1988	Italy	Dolomites	G5	Raibl Group							G5	Langobardian									late Langobardian				Praecirculina	granifer		(Leschik, 1955) Klaus, 1960		Praecirculina	granifer		pollen	7
Blendinger	1988	Italy	Dolomites	G5	Raibl Group							G5	Langobardian									late Langobardian				Raistrickia		sp. A			Raistrickia		sp.	spore	7
Blendinger	1988	Italy	Dolomites	G5	Raibl Group							G5	Langobardian									late Langobardian				Staurosaccites		spp.			Staurosaccites		spp.	pollen	7
Blendinger	1988	Italy	Dolomites	G5	Raibl Group							G5	Langobardian									late Langobardian				Striatoabieites		spp.		?	Striatoabieites		spp.	pollen	7	x
Blendinger	1988	Italy	Dolomites	G5	Raibl Group							G5	Langobardian									late Langobardian				Todisporites		spp.			Todisporites		spp.	spore	7
Blendinger	1988	Italy	Dolomites	G5	Raibl Group							G5	Langobardian									late Langobardian				Triadispora		spp.		?	Triadispora		spp.	pollen	7	x
Blendinger	1988	Italy	Dolomites	G5	Raibl Group							G5	Langobardian									late Langobardian				Uvaesporites	gadensis		Praehauser-Enzenberg, 1970		Uvaesporites	gadensis		spore	7
Blendinger	1988	Italy	Dolomites	G5	Raibl Group							G5	Langobardian									late Langobardian				Verrucosisporites		spp.		?	Verrucosisporites		spp.	spore	7	x
Blendinger	1988	Italy	Dolomites	G5	Raibl Group							G5	Langobardian									late Langobardian				Weylandites		spp.		?	Weylandites		spp.	pollen	7	x
Blendinger	1988	Italy	Dolomites	H125		Cassian Formation						H125	Langobardian									late Langobardian			bisaccate pollen indet.										7		x
Blendinger	1988	Italy	Dolomites	H125		Cassian Formation						H125	Langobardian									late Langobardian			bisaccate, alete pollen indet.										7		x
Blendinger	1988	Italy	Dolomites	H125		Cassian Formation						H125	Langobardian									late Langobardian			monolete pollen indet.										7		x
Blendinger	1988	Italy	Dolomites	H125		Cassian Formation						H125	Langobardian									late Langobardian			spores indet.										7		x
Blendinger	1988	Italy	Dolomites	H125		Cassian Formation						H125	Langobardian									late Langobardian				Aratrisporites		spp.			Aratrisporites		spp.	spore	7
Blendinger	1988	Italy	Dolomites	H125		Cassian Formation						H125	Langobardian									late Langobardian				Brachysaccus	neomundanus		(Leschik, 1955) Mädler, 1964a		Brachysaccus	neomundanus		pollen	7
Blendinger	1988	Italy	Dolomites	H125		Cassian Formation						H125	Langobardian									late Langobardian				Calamospora		spp.			Calamospora		spp.	spore	7
Blendinger	1988	Italy	Dolomites	H125		Cassian Formation						H125	Langobardian									late Langobardian				Concavisporites		spp.			Concavisporites		spp.	spore	7
Blendinger	1988	Italy	Dolomites	H125		Cassian Formation						H125	Langobardian									late Langobardian			cf.	Concentricisporites	bianulatus		(Neves, 1961) Antonescu, 1969	cf.	Concentricisporites	bianulatus		spore	7			x
Blendinger	1988	Italy	Dolomites	H125		Cassian Formation						H125	Langobardian									late Langobardian				Converrucosisporites		spp.			Converrucosisporites		spp.	spore	7
Blendinger	1988	Italy	Dolomites	H125		Cassian Formation						H125	Langobardian									late Langobardian				Cycadopites		spp.			Cycadopites		spp.	pollen	7
Blendinger	1988	Italy	Dolomites	H125		Cassian Formation						H125	Langobardian									late Langobardian				Cyclogranisporites		spp.			Cyclogranisporites		spp.	spore	7
Blendinger	1988	Italy	Dolomites	H125		Cassian Formation						H125	Langobardian									late Langobardian				Deltoidospora		spp.		?	Deltoidospora		spp.	spore	7	x
Blendinger	1988	Italy	Dolomites	H125		Cassian Formation						H125	Langobardian									late Langobardian				Duplicisporites	granulatus		Leschik, 1955, emend. Scheuring, 1970		Duplicisporites	granulatus		pollen	7
Blendinger	1988	Italy	Dolomites	H125		Cassian Formation						H125	Langobardian									late Langobardian				Enzonalasporites	vigens		Leschik, 1955, emend. Scheuring, 1970		Enzonalasporites	vigens		pollen	7
Blendinger	1988	Italy	Dolomites	H125		Cassian Formation						H125	Langobardian									late Langobardian				Kyrtomisporis		spp.			Kyrtomisporis		spp.	spore	7
Blendinger	1988	Italy	Dolomites	H125		Cassian Formation						H125	Langobardian									late Langobardian				Lunatisporites		spp.		?	Lunatisporites		spp.	pollen	7	x
Blendinger	1988	Italy	Dolomites	H125		Cassian Formation						H125	Langobardian									late Langobardian				Microreticulatisporites		spp.			Microreticulatisporites		spp.	spore	7
Blendinger	1988	Italy	Dolomites	H125		Cassian Formation						H125	Langobardian									late Langobardian				Nevesisporites	vallatus		De Jersey et Paten, 1964		Nevesisporites	vallatus		spore	7
Blendinger	1988	Italy	Dolomites	H125		Cassian Formation						H125	Langobardian									late Langobardian				Ovalipollis		spp.		?	Ovalipollis		spp.	pollen	7	x
Blendinger	1988	Italy	Dolomites	H125		Cassian Formation						H125	Langobardian									late Langobardian				Ovalipollis	pseudoalatus		(Thiergart, 1949) Schuurman, 1976		Ovalipollis	pseudoalatus		pollen	7
Blendinger	1988	Italy	Dolomites	H125		Cassian Formation						H125	Langobardian									late Langobardian				Partitisporites	novimundanus		Leschik, 1955		Partitisporites	novimundanus		pollen	7
Blendinger	1988	Italy	Dolomites	H125		Cassian Formation						H125	Langobardian									late Langobardian				Plicatisaccus	badius		Pautsch, 1971		Plicatisaccus	badius		pollen	7
Blendinger	1988	Italy	Dolomites	H125		Cassian Formation						H125	Langobardian									late Langobardian				Raistrickia		sp. A			Raistrickia		sp.	spore	7
Blendinger	1988	Italy	Dolomites	H125		Cassian Formation						H125	Langobardian									late Langobardian				Reticulatisporites	dolomiticus		nov. spec.		Reticulatisporites	dolomiticus		spore	7
Blendinger	1988	Italy	Dolomites	H125		Cassian Formation						H125	Langobardian									late Langobardian				Staurosaccites		spp.			Staurosaccites		spp.	pollen	7
Blendinger	1988	Italy	Dolomites	H125		Cassian Formation						H125	Langobardian									late Langobardian				Striatoabieites		spp.		?	Striatoabieites		spp.	pollen	7	x
Blendinger	1988	Italy	Dolomites	H125		Cassian Formation						H125	Langobardian									late Langobardian				Todisporites		spp.			Todisporites		spp.	spore	7
Blendinger	1988	Italy	Dolomites	H125		Cassian Formation						H125	Langobardian									late Langobardian				Triadispora		spp.		?	Triadispora		spp.	pollen	7	x
Blendinger	1988	Italy	Dolomites	H125		Cassian Formation						H125	Langobardian									late Langobardian				Verrucosisporites		spp.		?	Verrucosisporites		spp.	spore	7	x
Blendinger	1988	Italy	Dolomites	H125		Cassian Formation						H125	Langobardian									late Langobardian				Vitreisporites		spp.			Vitreisporites		spp.	pollen	7
Blendinger	1988	Italy	Dolomites	H65		Cassian Formation						H65	Langobardian									late Langobardian			bisaccate pollen indet.										7		x
Blendinger	1988	Italy	Dolomites	H65		Cassian Formation						H65	Langobardian									late Langobardian			monolete pollen indet.										7		x
Blendinger	1988	Italy	Dolomites	H65		Cassian Formation						H65	Langobardian									late Langobardian			spores indet.										7		x
Blendinger	1988	Italy	Dolomites	H65		Cassian Formation						H65	Langobardian									late Langobardian				Aratrisporites		spp.			Aratrisporites		spp.	spore	7
Blendinger	1988	Italy	Dolomites	H65		Cassian Formation						H65	Langobardian									late Langobardian				Calamospora		spp.			Calamospora		spp.	spore	7
Blendinger	1988	Italy	Dolomites	H65		Cassian Formation						H65	Langobardian									late Langobardian				Camerosporites	secatus		Leschik, 1955, emend. Scheuring, 1978		Camerosporites	secatus		pollen	7
Blendinger	1988	Italy	Dolomites	H65		Cassian Formation						H65	Langobardian									late Langobardian				Carnisporites	mesozoicus		(Klaus, 1960) Mädler, 1964a		Carnisporites	mesozoicus		spore	7
Blendinger	1988	Italy	Dolomites	H65		Cassian Formation						H65	Langobardian									late Langobardian				Converrucosisporites		spp.			Converrucosisporites		spp.	spore	7
Blendinger	1988	Italy	Dolomites	H65		Cassian Formation						H65	Langobardian									late Langobardian				Cycadopites		spp.			Cycadopites		spp.	pollen	7
Blendinger	1988	Italy	Dolomites	H65		Cassian Formation						H65	Langobardian									late Langobardian				Cyclogranisporites		spp.			Cyclogranisporites		spp.	spore	7
Blendinger	1988	Italy	Dolomites	H65		Cassian Formation						H65	Langobardian									late Langobardian				Deltoidospora		spp.		?	Deltoidospora		spp.	spore	7	x
Blendinger	1988	Italy	Dolomites	H65		Cassian Formation						H65	Langobardian									late Langobardian				Duplicisporites	granulatus		Leschik, 1955, emend. Scheuring, 1970		Duplicisporites	granulatus		pollen	7
Blendinger	1988	Italy	Dolomites	H65		Cassian Formation						H65	Langobardian									late Langobardian				Enzonalasporites	vigens		Leschik, 1955, emend. Scheuring, 1970		Enzonalasporites	vigens		pollen	7
Blendinger	1988	Italy	Dolomites	H65		Cassian Formation						H65	Langobardian									late Langobardian				Ephedripites		spp.			Ephedripites		spp.	pollen	7
Blendinger	1988	Italy	Dolomites	H65		Cassian Formation						H65	Langobardian									late Langobardian				Granulatisporites		spp.			Granulatisporites		spp.	spore	7
Blendinger	1988	Italy	Dolomites	H65		Cassian Formation						H65	Langobardian									late Langobardian				Infernopollenites		spp.			Infernopollenites		spp.	pollen	7
Blendinger	1988	Italy	Dolomites	H65		Cassian Formation						H65	Langobardian									late Langobardian			“”	Lueckisporites	singhii	cf.	Balme, 1970		Lueckisporites	singhii	cf.	pollen	7		x
Blendinger	1988	Italy	Dolomites	H65		Cassian Formation						H65	Langobardian									late Langobardian				Lunatisporites		spp.		?	Lunatisporites		spp.	pollen	7	x
Blendinger	1988	Italy	Dolomites	H65		Cassian Formation						H65	Langobardian									late Langobardian				Lycopodiacidites	kuepperi		Klaus 1960		Lycopodiacidites	kuepperi		spore	7
Blendinger	1988	Italy	Dolomites	H65		Cassian Formation						H65	Langobardian									late Langobardian				Ovalipollis		spp.		?	Ovalipollis		spp.	pollen	7	x
Blendinger	1988	Italy	Dolomites	H65		Cassian Formation						H65	Langobardian									late Langobardian				Ovalipollis	pseudoalatus		(Thiergart, 1949) Schuurman, 1976		Ovalipollis	pseudoalatus		pollen	7
Blendinger	1988	Italy	Dolomites	H65		Cassian Formation						H65	Langobardian									late Langobardian				Partitisporites	novimundanus		Leschik, 1955		Partitisporites	novimundanus		pollen	7
Blendinger	1988	Italy	Dolomites	H65		Cassian Formation						H65	Langobardian									late Langobardian				Plicatisaccus	badius		Pautsch, 1971		Plicatisaccus	badius		pollen	7
Blendinger	1988	Italy	Dolomites	H65		Cassian Formation						H65	Langobardian									late Langobardian				Praecirculina	granifer		(Leschik, 1955) Klaus, 1960		Praecirculina	granifer		pollen	7
Blendinger	1988	Italy	Dolomites	H65		Cassian Formation						H65	Langobardian									late Langobardian				Schizosaccus	keuperi		Mädler, 1964a		Schizosaccus	keuperi		pollen	7
Blendinger	1988	Italy	Dolomites	H65		Cassian Formation						H65	Langobardian									late Langobardian				Striatoabieites		spp.		?	Striatoabieites		spp.	pollen	7	x
Blendinger	1988	Italy	Dolomites	H65		Cassian Formation						H65	Langobardian									late Langobardian				Todisporites		spp.			Todisporites		spp.	spore	7
Blendinger	1988	Italy	Dolomites	H65		Cassian Formation						H65	Langobardian									late Langobardian				Triadispora		spp.		?	Triadispora		spp.	pollen	7	x
Blendinger	1988	Italy	Dolomites	H65		Cassian Formation						H65	Langobardian									late Langobardian				Uvaesporites	gadensis		Praehauser-Enzenberg, 1970		Uvaesporites	gadensis		spore	7
Blendinger	1988	Italy	Dolomites	H65		Cassian Formation						H65	Langobardian									late Langobardian				Vitreisporites		spp.			Vitreisporites		spp.	pollen	7
Blendinger	1988	Italy	Dolomites	H68		Cassian Formation						H68	Langobardian									late Langobardian			bisaccate pollen indet.										7		x
Blendinger	1988	Italy	Dolomites	H68		Cassian Formation						H68	Langobardian									late Langobardian			bisaccate, alete pollen indet.										7		x
Blendinger	1988	Italy	Dolomites	H68		Cassian Formation						H68	Langobardian									late Langobardian			monolete pollen indet.										7		x
Blendinger	1988	Italy	Dolomites	H68		Cassian Formation						H68	Langobardian									late Langobardian			spores indet.										7		x
Blendinger	1988	Italy	Dolomites	H68		Cassian Formation						H68	Langobardian									late Langobardian				Aratrisporites		spp.			Aratrisporites		spp.	spore	7
Blendinger	1988	Italy	Dolomites	H68		Cassian Formation						H68	Langobardian									late Langobardian				Brachysaccus	neomundanus		(Leschik, 1955) Mädler, 1964a		Brachysaccus	neomundanus		pollen	7
Blendinger	1988	Italy	Dolomites	H68		Cassian Formation						H68	Langobardian									late Langobardian				Calamospora		spp.			Calamospora		spp.	spore	7
Blendinger	1988	Italy	Dolomites	H68		Cassian Formation						H68	Langobardian									late Langobardian				Camerosporites	secatus		Leschik, 1955, emend. Scheuring, 1978		Camerosporites	secatus		pollen	7
Blendinger	1988	Italy	Dolomites	H68		Cassian Formation						H68	Langobardian									late Langobardian				Carnisporites	mesozoicus		(Klaus, 1960) Mädler, 1964a		Carnisporites	mesozoicus		spore	7
Blendinger	1988	Italy	Dolomites	H68		Cassian Formation						H68	Langobardian									late Langobardian			cf.	Concentricisporites	bianulatus		(Neves, 1961) Antonescu, 1969	cf.	Concentricisporites	bianulatus		spore	7			x
Blendinger	1988	Italy	Dolomites	H68		Cassian Formation						H68	Langobardian									late Langobardian				Converrucosisporites		spp.			Converrucosisporites		spp.	spore	7
Blendinger	1988	Italy	Dolomites	H68		Cassian Formation						H68	Langobardian									late Langobardian				Cycadopites		spp.			Cycadopites		spp.	pollen	7
Blendinger	1988	Italy	Dolomites	H68		Cassian Formation						H68	Langobardian									late Langobardian				Cyclogranisporites		spp.			Cyclogranisporites		spp.	spore	7
Blendinger	1988	Italy	Dolomites	H68		Cassian Formation						H68	Langobardian									late Langobardian				Deltoidospora		spp.		?	Deltoidospora		spp.	spore	7	x
Blendinger	1988	Italy	Dolomites	H68		Cassian Formation						H68	Langobardian									late Langobardian				Duplicisporites	granulatus		Leschik, 1955, emend. Scheuring, 1970		Duplicisporites	granulatus		pollen	7
Blendinger	1988	Italy	Dolomites	H68		Cassian Formation						H68	Langobardian									late Langobardian				Enzonalasporites	vigens		Leschik, 1955, emend. Scheuring, 1970		Enzonalasporites	vigens		pollen	7
Blendinger	1988	Italy	Dolomites	H68		Cassian Formation						H68	Langobardian									late Langobardian				Ephedripites		spp.			Ephedripites		spp.	pollen	7
Blendinger	1988	Italy	Dolomites	H68		Cassian Formation						H68	Langobardian									late Langobardian				Granulatisporites		spp.			Granulatisporites		spp.	spore	7
Blendinger	1988	Italy	Dolomites	H68		Cassian Formation						H68	Langobardian									late Langobardian				Infernopollenites		spp.			Infernopollenites		spp.	pollen	7
Blendinger	1988	Italy	Dolomites	H68		Cassian Formation						H68	Langobardian									late Langobardian				Lunatisporites		spp.		?	Lunatisporites		spp.	pollen	7	x
Blendinger	1988	Italy	Dolomites	H68		Cassian Formation						H68	Langobardian									late Langobardian				Lycopodiacidites	kuepperi		Klaus 1960		Lycopodiacidites	kuepperi		spore	7
Blendinger	1988	Italy	Dolomites	H68		Cassian Formation						H68	Langobardian									late Langobardian				Ovalipollis		spp.		?	Ovalipollis		spp.	pollen	7	x
Blendinger	1988	Italy	Dolomites	H68		Cassian Formation						H68	Langobardian									late Langobardian				Ovalipollis	pseudoalatus		(Thiergart, 1949) Schuurman, 1976		Ovalipollis	pseudoalatus		pollen	7
Blendinger	1988	Italy	Dolomites	H68		Cassian Formation						H68	Langobardian									late Langobardian				Paracirculina	scurrilis		Scheuring, 1970		Paracirculina	scurrilis		pollen	7
Blendinger	1988	Italy	Dolomites	H68		Cassian Formation						H68	Langobardian									late Langobardian				Partitisporites	novimundanus		Leschik, 1955		Partitisporites	novimundanus		pollen	7
Blendinger	1988	Italy	Dolomites	H68		Cassian Formation						H68	Langobardian									late Langobardian				Plicatisaccus	badius		Pautsch, 1971		Plicatisaccus	badius		pollen	7
Blendinger	1988	Italy	Dolomites	H68		Cassian Formation						H68	Langobardian									late Langobardian				Schizosaccus	keuperi		Mädler, 1964a		Schizosaccus	keuperi		pollen	7
Blendinger	1988	Italy	Dolomites	H68		Cassian Formation						H68	Langobardian									late Langobardian				Staurosaccites		spp.			Staurosaccites		spp.	pollen	7
Blendinger	1988	Italy	Dolomites	H68		Cassian Formation						H68	Langobardian									late Langobardian				Striatoabieites		spp.		?	Striatoabieites		spp.	pollen	7	x
Blendinger	1988	Italy	Dolomites	H68		Cassian Formation						H68	Langobardian									late Langobardian				Todisporites		spp.			Todisporites		spp.	spore	7
Blendinger	1988	Italy	Dolomites	H68		Cassian Formation						H68	Langobardian									late Langobardian				Triadispora		spp.		?	Triadispora		spp.	pollen	7	x
Blendinger	1988	Italy	Dolomites	K73		Cassian Formation						K73	Langobardian									late Langobardian			bisaccate pollen indet.										7		x
Blendinger	1988	Italy	Dolomites	K73		Cassian Formation						K73	Langobardian									late Langobardian			monolete pollen indet.										7		x
Blendinger	1988	Italy	Dolomites	K73		Cassian Formation						K73	Langobardian									late Langobardian			spores indet.										7		x
Blendinger	1988	Italy	Dolomites	K73		Cassian Formation						K73	Langobardian									late Langobardian				Aratrisporites		spp.			Aratrisporites		spp.	spore	7
Blendinger	1988	Italy	Dolomites	K73		Cassian Formation						K73	Langobardian									late Langobardian				Brachysaccus	neomundanus		(Leschik, 1955) Mädler, 1964a		Brachysaccus	neomundanus		pollen	7
Blendinger	1988	Italy	Dolomites	K73		Cassian Formation						K73	Langobardian									late Langobardian				Calamospora		spp.			Calamospora		spp.	spore	7
Blendinger	1988	Italy	Dolomites	K73		Cassian Formation						K73	Langobardian									late Langobardian				Cycadopites		spp.			Cycadopites		spp.	pollen	7
Blendinger	1988	Italy	Dolomites	K73		Cassian Formation						K73	Langobardian									late Langobardian				Deltoidospora		spp.		?	Deltoidospora		spp.	spore	7	x
Blendinger	1988	Italy	Dolomites	K73		Cassian Formation						K73	Langobardian									late Langobardian				Enzonalasporites	vigens		Leschik, 1955, emend. Scheuring, 1970		Enzonalasporites	vigens		pollen	7
Blendinger	1988	Italy	Dolomites	K73		Cassian Formation						K73	Langobardian									late Langobardian				Infernopollenites		spp.			Infernopollenites		spp.	pollen	7
Blendinger	1988	Italy	Dolomites	K73		Cassian Formation						K73	Langobardian									late Langobardian				Lunatisporites		spp.		?	Lunatisporites		spp.	pollen	7	x
Blendinger	1988	Italy	Dolomites	K73		Cassian Formation						K73	Langobardian									late Langobardian				Monosulcites		spp.			Monosulcites		spp.	pollen	7
Blendinger	1988	Italy	Dolomites	K73		Cassian Formation						K73	Langobardian									late Langobardian				Nevesisporites	vallatus		De Jersey et Paten, 1964		Nevesisporites	vallatus		spore	7
Blendinger	1988	Italy	Dolomites	K73		Cassian Formation						K73	Langobardian									late Langobardian				Osmundacidites	wellmanii	cf.	Couper, 1953		Osmundacidites	wellmannii	cf.	spore	7
Blendinger	1988	Italy	Dolomites	K73		Cassian Formation						K73	Langobardian									late Langobardian				Ovalipollis		spp.		?	Ovalipollis		spp.	pollen	7	x
Blendinger	1988	Italy	Dolomites	K73		Cassian Formation						K73	Langobardian									late Langobardian				Ovalipollis	pseudoalatus		(Thiergart, 1949) Schuurman, 1976		Ovalipollis	pseudoalatus		pollen	7
Blendinger	1988	Italy	Dolomites	K73		Cassian Formation						K73	Langobardian									late Langobardian				Partitisporites	novimundanus		Leschik, 1955		Partitisporites	novimundanus		pollen	7
Blendinger	1988	Italy	Dolomites	K73		Cassian Formation						K73	Langobardian									late Langobardian				Reticulatisporites	dolomiticus		nov. spec.		Reticulatisporites	dolomiticus		spore	7
Blendinger	1988	Italy	Dolomites	K73		Cassian Formation						K73	Langobardian									late Langobardian				Staurosaccites		spp.			Staurosaccites		spp.	pollen	7
Blendinger	1988	Italy	Dolomites	K73		Cassian Formation						K73	Langobardian									late Langobardian				Stereisporites		spp.			Stereisporites		spp.	spore	7
Blendinger	1988	Italy	Dolomites	K73		Cassian Formation						K73	Langobardian									late Langobardian				Todisporites		spp.			Todisporites		spp.	spore	7
Blendinger	1988	Italy	Dolomites	K73		Cassian Formation						K73	Langobardian									late Langobardian				Triadispora		spp.		?	Triadispora		spp.	pollen	7	x
Blendinger	1988	Italy	Dolomites	K73		Cassian Formation						K73	Langobardian									late Langobardian				Uvaesporites	gadensis		Praehauser-Enzenberg, 1970		Uvaesporites	gadensis		spore	7
Blendinger	1988	Italy	Dolomites	K73		Cassian Formation						K73	Langobardian									late Langobardian				Vitreisporites		spp.			Vitreisporites		spp.	pollen	7
Blendinger	1988	Italy	Dolomites	Passo Duran		Cassian Formation						K3	Langobardian									Early Langobardian			bisaccate pollen indet.										7		x
Blendinger	1988	Italy	Dolomites	Passo Duran		Cassian Formation						K3	Langobardian									Early Langobardian			monolete pollen indet.										7		x
Blendinger	1988	Italy	Dolomites	Passo Duran		Cassian Formation						K3	Langobardian									Early Langobardian			spores indet.										7		x
Blendinger	1988	Italy	Dolomites	Passo Duran		Cassian Formation						K3	Langobardian									Early Langobardian				Aratrisporites		spp.			Aratrisporites		spp.	spore	7
Blendinger	1988	Italy	Dolomites	Passo Duran		Cassian Formation						K3	Langobardian									Early Langobardian				Calamospora		spp.			Calamospora		spp.	spore	7
Blendinger	1988	Italy	Dolomites	Passo Duran		Cassian Formation						K3	Langobardian									Early Langobardian				Camerosporites	secatus		Leschik, 1955, emend. Scheuring, 1978		Camerosporites	secatus		pollen	7
Blendinger	1988	Italy	Dolomites	Passo Duran		Cassian Formation						K3	Langobardian									Early Langobardian				Carnisporites	mesozoicus		(Klaus, 1960) Mädler, 1964a		Carnisporites	mesozoicus		spore	7
Blendinger	1988	Italy	Dolomites	Passo Duran		Cassian Formation						K3	Langobardian									Early Langobardian				Concavisporites		spp.			Concavisporites		spp.	spore	7
Blendinger	1988	Italy	Dolomites	Passo Duran		Cassian Formation						K3	Langobardian									Early Langobardian				Converrucosisporites		spp.			Converrucosisporites		spp.	spore	7
Blendinger	1988	Italy	Dolomites	Passo Duran		Cassian Formation						K3	Langobardian									Early Langobardian				Cycadopites		spp.			Cycadopites		spp.	pollen	7
Blendinger	1988	Italy	Dolomites	Passo Duran		Cassian Formation						K3	Langobardian									Early Langobardian				Cyclogranisporites		spp.			Cyclogranisporites		spp.	spore	7
Blendinger	1988	Italy	Dolomites	Passo Duran		Cassian Formation						K3	Langobardian									Early Langobardian				Deltoidospora		spp.		?	Deltoidospora		spp.	spore	7	x
Blendinger	1988	Italy	Dolomites	Passo Duran		Cassian Formation						K3	Langobardian									Early Langobardian				Heliosaccus	dimorphus		Mädler, 1964b		Heliosaccus	dimorphus		pollen	7
Blendinger	1988	Italy	Dolomites	Passo Duran		Cassian Formation						K3	Langobardian									Early Langobardian				Infernopollenites		spp.			Infernopollenites		spp.	pollen	7
Blendinger	1988	Italy	Dolomites	Passo Duran		Cassian Formation						K3	Langobardian									Early Langobardian				Lycopodiacidites	kuepperi		Klaus 1960		Lycopodiacidites	kuepperi		spore	7
Blendinger	1988	Italy	Dolomites	Passo Duran		Cassian Formation						K3	Langobardian									Early Langobardian				Monosulcites		spp.			Monosulcites		spp.	pollen	7
Blendinger	1988	Italy	Dolomites	Passo Duran		Cassian Formation						K3	Langobardian									Early Langobardian				Nevesisporites	vallatus		De Jersey et Paten, 1964		Nevesisporites	vallatus		spore	7
Blendinger	1988	Italy	Dolomites	Passo Duran		Cassian Formation						K3	Langobardian									Early Langobardian				Osmundacidites	wellmanii	cf.	Couper, 1953		Osmundacidites	wellmannii	cf.	spore	7
Blendinger	1988	Italy	Dolomites	Passo Duran		Cassian Formation						K3	Langobardian									Early Langobardian				Ovalipollis		spp.		?	Ovalipollis		spp.	pollen	7	x
Blendinger	1988	Italy	Dolomites	Passo Duran		Cassian Formation						K3	Langobardian									Early Langobardian				Ovalipollis	pseudoalatus		(Thiergart, 1949) Schuurman, 1976		Ovalipollis	pseudoalatus		pollen	7
Blendinger	1988	Italy	Dolomites	Passo Duran		Cassian Formation						K3	Langobardian									Early Langobardian				Sellaspora	rugoverrucata		Van der Eem, 1983		Sellaspora	rugoverrucata		megaspore	7
Blendinger	1988	Italy	Dolomites	Passo Duran		Cassian Formation						K3	Langobardian									Early Langobardian				Staurosaccites		spp.			Staurosaccites		spp.	pollen	7
Blendinger	1988	Italy	Dolomites	Passo Duran		Cassian Formation						K3	Langobardian									Early Langobardian				Striatoabieites		spp.		?	Striatoabieites		spp.	pollen	7	x
Blendinger	1988	Italy	Dolomites	Passo Duran		Cassian Formation						K3	Langobardian									Early Langobardian				Todisporites		spp.			Todisporites		spp.	spore	7
Blendinger	1988	Italy	Dolomites	Passo Duran		Cassian Formation						K3	Langobardian									Early Langobardian				Triadispora		spp.		?	Triadispora		spp.	pollen	7	x
Blendinger	1988	Italy	Dolomites	Passo Duran		Cassian Formation						K3	Langobardian									Early Langobardian				Uvaesporites	gadensis		Praehauser-Enzenberg, 1970		Uvaesporites	gadensis		spore	7
Blendinger	1988	Italy	Dolomites	Passo Duran		Cassian Formation						K3	Langobardian									Early Langobardian				Verrucosisporites		spp.		?	Verrucosisporites		spp.	spore	7	x
Blendinger	1988	Italy	Dolomites	Passo Duran		Cassian Formation						K3	Langobardian									Early Langobardian				Vitreisporites		spp.			Vitreisporites		spp.	pollen	7
Blendinger	1988	Italy	Dolomites	Passo Duran		Cassian Formation						K4	Langobardian									Early Langobardian			bisaccate pollen indet.										7		x
Blendinger	1988	Italy	Dolomites	Passo Duran		Cassian Formation						K4	Langobardian									Early Langobardian			monolete pollen indet.										7		x
Blendinger	1988	Italy	Dolomites	Passo Duran		Cassian Formation						K4	Langobardian									Early Langobardian			spores indet.										7		x
Blendinger	1988	Italy	Dolomites	Passo Duran		Cassian Formation						K4	Langobardian									Early Langobardian				Calamospora		spp.			Calamospora		spp.	spore	7
Blendinger	1988	Italy	Dolomites	Passo Duran		Cassian Formation						K4	Langobardian									Early Langobardian				Carnisporites	mesozoicus		(Klaus, 1960) Mädler, 1964a		Carnisporites	mesozoicus		spore	7
[truncated: 58,713 more rows]
