# Supplementary material for: No mass extinction for land plants at the Permian–Triassic transition
Source: Nat Commun. 2019 Jan 23;10:384. doi: 10.1038/s41467-018-07945-w (PMC6344494; doi:10.1038/s41467-018-07945-w)
Supplement: Supplementary file 9 — Supplementary Data 6 [file 41467_2018_7945_MOESM9_ESM.txt]

#####
# Supplementary Data 6 - R script for the generation of the results presented in
# Supplementary Data 1-3 from the data given in Supplementary Data 4 and 5
#
# Calculations for "No mass extinction for land plants at the Permian-Triassic transition"
# Nowak et al.
#
# last modified: 12 November 2018
#
# requires "Supplementary Data 4.csv" and "Supplementary Data 5.csv" in the working directory
#
# produces:
# range-charts for sporomorph species and genera,
# range-charts for plant macrofossil species, extended species (including genera without named species) genera and families,
# table with diversity indices,
# tables of correlation coefficients (Spearman's rho) and corresponding p-values
#####

macro<-read.csv("Supplementary Data 4.csv", header = TRUE, skip = 3, stringsAsFactors = FALSE)
micro<-read.csv("Supplementary Data 5.csv", header = TRUE, skip = 3, stringsAsFactors = FALSE)

# shareholder quorum subsampling by John Alroy and sampling coverage
source("http://bio.mq.edu.au/~jalroy/sqsbyref.R") # accessed 12 November 2018

# delete records with insufficiant taxonomy or date
micro<-micro[micro$exclude.record!="x" & micro$exclude.taxon!="x" & !(micro$type %in% c("alga", "source not available", "nomen nudum?")),]
micro<-micro[is.na(micro$bin)==FALSE,]
macro<-macro[macro$exclude.record!="x",]
macro<-macro[is.na(macro$bin)==FALSE,]

bins<-c("pre-Wuchiapingian",
        "Wuchiapingian",
        "Changhsingian",
        "Induan",
        "Olenekian",
        "Anisian",
        "Ladinian",
        "post-Ladinian")

nstages<-length(bins)

stage_durations<-c(281.9, 4.96, 2.238, 0.702, 4, 5.2, 5, 237)

collection_cols<-c("country",
                   "region",               
                   "locality",
                   "formation",
                   "member.part",
                   "stratigraphy",
                   "biostratigraphy",
                   "bin")
macro_collections<-unique(macro[,names(macro) %in% collection_cols])
macro_collections$collection<-1:nrow(macro_collections)
macro<-merge(macro, macro_collections, by=collection_cols)

macro$division[macro$division=="Progymnospermae"]<-"Pteridospermatophyta"
macro$division[macro$division=="Gymnospermae"]<-"Gymnospermae incertae sedis"

collection_cols<-c("country",
                   "region",               
                   "locality",
                   "group",
                   "formation",
                   "member",
                   "part.unit",
                   "subunit",
                   "depth.height.m",
                   "depth.height.ft",
                   "sample",
                   "lithochronostratigraphy",
                   "conodonts",
                   "ammonoids",
                   "other.fossils",
                   "palynozone",
                   "subassemblage",
                   "correlation1",
                   "correlation2",
                   "age1",
                   "age2",
                   "age3",
                   "bin")
micro_collections<-unique(micro[,names(micro) %in% collection_cols])
micro_collections$collection<-1:nrow(micro_collections)
micro<-merge(micro, micro_collections, by=collection_cols)

results<-data.frame(category=character(),
                    level=character(),
                    selection=character(),
                    index=character(),
                    Wuchiapingian=numeric(),
                    Changhsingian=numeric(),
                    Induan=numeric(),
                    Olenekian=numeric(),
                    Anisian=numeric(),
                    Ladinian=numeric())

append_results<-function(values, ind){
  results<-rbind(results, data.frame(category=category,
                                     level=level[l],
                                     selection=selection[s],
                                     index=ind,
                                     Wuchiapingian=values[2],
                                     Changhsingian=values[3],
                                     Induan=values[4],
                                     Olenekian=values[5],
                                     Anisian=values[6],
                                     Ladinian=values[7]))
}

for(ca in 1:2){
  if(ca==1){
    category<-"sporomorphs"
    level<-c("all",
             "species",
             "genera")
    selection<-c("all",
                 "iso- and microspores",
                 "pollen",
                 "megaspores",
                 "spore/pollen incertae sedis")
    input<-micro[, names(micro) %in% c("reference.author", "reference.year", "collection", "bin", "new.genus.qualifier", "new.genus", "new.species", "new.species.qualifier", "type", "exclude.genus")]
  }else{
    category<-"macrofossils"
    level<-c("all",
             "species",
             "genera",
             "species extended",
             "families")
    selection<-c("all",
                 "Gymnospermae",
                 "spore plants",
                 "Gymnospermae incertae sedis",
                 "Pteridospermatophyta",
                 "Sphenophyta",
                 "Pteridophyta",
                 "Lycophyta",
                 "Coniferophyta",
                 "Pteridophylla",
                 "Cycadophyta",
                 "Ginkgophyta",
                 "Bryophyta")
    input<-macro[, names(macro) %in% c("reference.author", "reference.year", "collection", "bin", "new.genus.qualifier", "new.genus", "new.species", "new.species.qualifier", "family", "order", "division", "exclude.species", "use.order.as.family", "exclude.group")]
  }

  names(input)[names(input)=="reference.author"]<-"author"
  names(input)[names(input)=="reference.year"]<-"year"
  names(input)[names(input)=="new.genus.qualifier"]<-"genus.qualifier"
  names(input)[names(input)=="new.genus"]<-"genus"
  names(input)[names(input)=="new.species"]<-"species"
  names(input)[names(input)=="new.species.qualifier"]<-"species.qualifier"
  
  refs<-unique(input[,names(input) %in% c("author", "year")])
  refs$reference<-sapply(1:nrow(refs), FUN = function(x) paste(refs[x,], collapse = " "))
  input2<-merge(input, refs, by=c("author","year"))
  input2<-unique(input2[,names(input2) %in% c("reference", "collection", "genus", "bin")])
  input2$collection<-order(input2$collection)
  
  l=1
  s=1
  
  dataperbin<-c()
  refsperbin<-c()
  for(j in 1:nstages){
    dataperbin[j]<-nrow(input[input$bin==j,])
    refsperbin[j]<-nrow(unique(input[input$bin==j, names(input) %in% c("author", "year")]))
  }
  
  results<-append_results(dataperbin, "data entries per stage")
  results<-append_results(refsperbin, "source references per stage")
  
  for(l in 2:length(level)){
    if(level[l]=="genera"){
      sel<-1:length(selection)
    }else{
      sel<-1
    }
    for(s in sel){
      if(level[l]=="genera") {
        if(category=="sporomorphs"){
          if(s==1){
            input_clean<-unique(input[input$genus.qualifier=="", names(input) %in% c("genus", "bin")])
          }else if(s==2){
            input_clean<-unique(input[input$genus.qualifier=="" & input$type=="spore", names(input) %in% c("genus", "bin")])
          }else if(s==3){
            input_clean<-unique(input[input$genus.qualifier=="" & input$type=="pollen", names(input) %in% c("genus", "bin")])
          }else if(s==4){
            input_clean<-unique(input[input$genus.qualifier=="" & input$type=="megaspore", names(input) %in% c("genus", "bin")])
          }else if(s==5){
            input_clean<-unique(input[input$genus.qualifier=="" & input$type %in% c("pollen?", "spore/pollen"), names(input) %in% c("genus", "bin")])
          }
        }else{
          if(s==1){
            input_clean<-unique(input[input$genus.qualifier=="", names(input) %in% c("genus", "bin")])
          }else if(s==2){
            input_clean<-unique(input[input$genus.qualifier=="" & input$division %in% c("Pteridospermatophyta", "Coniferophyta", "Cycadophyta", "Gymnospermae incertae sedis", "Ginkgophyta"), names(input) %in% c("genus", "bin")])
          }else if(s==3){
            input_clean<-unique(input[input$genus.qualifier=="" & input$division %in% c("Sphenophyta","Pteridophyta","Lycophyta","Bryophyta"), names(input) %in% c("genus", "bin")])
          }else if(s>3){
            input_clean<-unique(input[input$genus.qualifier=="" & input$division==selection[s], names(input) %in% c("genus", "bin")])
          }
        }
        names(input_clean)[names(input_clean)=="genus"]<-"taxon"
        taxa<-data.frame(taxon=sort(unique(input_clean$taxon)))
      }else{
        if(level[l]=="species"){
          if(category=="sporomorphs"){
            input_clean<-unique(input[input$species.qualifier=="" & input$species!="", names(input) %in% c("genus.qualifier", "genus", "species", "bin")])
            taxa<-unique(input_clean[,names(input_clean) %in% c("genus.qualifier", "genus", "species")])
          }else{
            input_clean<-unique(input[input$species.qualifier=="" & input$exclude.species=="", names(input) %in% c("genus", "species", "bin")])
            taxa<-unique(input_clean[,names(input_clean) %in% c("genus", "species")])
          }
          taxa<-taxa[order(taxa$genus, taxa$species),]
          taxa$taxon<-c(1:nrow(taxa))
          input_clean<-merge(input_clean, taxa, by=c("genus", "species"))
          input_clean$genus<-NULL
          input_clean$species<-NULL
        }else if(level[l]=="species extended"){
          # species incl. genera with unnamed species and inferred genera
          input_clean<-unique(input[(input$species.qualifier=="" & input$exclude.species=="") | (input$species.qualifier=="sp." & input$genus.qualifier==""), names(input) %in% c("genus", "species", "species.qualifier", "bin")])
          input_clean$species[input_clean$species.qualifier=="sp."]<-"sp."
          input_clean$species.qualifier<-NULL
          genera<-unique(input_clean[, names(input_clean) %in% c("genus", "bin")])
          genera$species<-""
          input_clean<-rbind(input_clean, genera)
          taxa<-unique(input_clean[,names(input_clean) %in% c("genus", "species")])
          taxa<-taxa[order(taxa$genus, taxa$species),]
          taxa$taxon<-c(1:nrow(taxa))
          input_clean<-merge(input_clean, taxa, by=c("genus", "species"))
          input_clean$genus<-NULL
          input_clean$species<-NULL
        }else{
          input_clean<-unique(input[input$exclude.group=="", names(input) %in% c("family", "order", "use.order.as.family", "bin")])
          input_clean$family[input_clean$use.order.as.family=="x"]<-input_clean$order[input_clean$use.order.as.family=="x"]
          input_clean$order<-NULL
          input_clean$use.order.as.family<-NULL
          input_clean<-input_clean[!(input_clean$family %in% c("", "incertae sedis")),]
          names(input_clean)[names(input_clean)=="family"]<-"taxon"
          input_clean$taxon<-as.factor(input_clean$taxon)
          taxa<-data.frame(taxon=sort(unique(input_clean$taxon)))
        }
      }
      
      '
        1 origination
        2 intermediate occurrence
        3 inferred presence
        4 extinction
        5 single-stage taxon
      '
      
      range.table<-matrix(0, nrow = nrow(taxa), ncol = nstages)
      for(i in 1:nrow(range.table)){
        occurrences<-input_clean$bin[input_clean$taxon==taxa$taxon[i]]
        if(length(occurrences)==1){
          range.table[i,occurrences]<-5
        }else if(max(occurrences)-min(occurrences)==1){
          range.table[i,min(occurrences)]<-1
          range.table[i,max(occurrences)]<-4
        }else{
          range.table[i,min(occurrences)]<-1
          range.table[i,max(occurrences)]<-4
          for(j in (min(occurrences)+1):(max(occurrences)-1)){
            if(j %in% occurrences){
              range.table[i,j]<-2
            }else{
              range.table[i,j]<-3
            }
          }
        }
      }
      
      if(selection[s]=="all"){
        newcols<-(ncol(taxa)+1):(ncol(taxa)+nstages)
        taxa[,newcols]<-range.table
        exclude_ranges<-which(range.table[,1]==5 | range.table[,nstages]==5)
        taxa<-taxa[-exclude_ranges,]  
        range.table<-range.table[-exclude_ranges,]
        names(taxa)[newcols]<-bins
        if(level[l]=="species"){
          taxa$taxon<-NULL
        }else if(level[l]=="species extended"){
          taxa$taxon<-NULL
          for(j in 1:nstages){
            select_rows<-which(taxa$species=="" & taxa[,ncol(taxa)-nstages+j]!=3)
            known<-unique(taxa$genus[taxa[,ncol(taxa)-nstages+j]!=0 & !(taxa$species %in% c("", "sp."))])
            select_rows<-c(select_rows, which(taxa$genus %in% known & taxa$species %in% c("", "sp.")))
            known<-unique(taxa$genus[taxa[,ncol(taxa)-nstages+j]!=0 & taxa$species=="sp."])
            select_rows<-c(select_rows, which(taxa$genus %in% known & taxa$species==""))
            select_rows<-unique(select_rows)
            taxa[select_rows, ncol(taxa)-nstages+j]<-0
            range.table[select_rows, j]<-0
          }
          select_rows<-sapply(1:nrow(taxa), FUN = function(x) !(all(taxa[x,(ncol(taxa)-nstages+1):ncol(taxa)]==0)))
          taxa<-taxa[select_rows,]
          range.table<-range.table[select_rows,]
        }else{
          names(taxa)[names(taxa)=="taxon"]<-level[l]
        }
        write.csv(taxa, paste0(category, "_", level[l], ".csv"), row.names = FALSE)
      }
      
      singletons<-vector(mode = "numeric", length = nstages)
      originations<-vector(mode = "numeric", length = nstages)
      extinctions<-vector(mode = "numeric", length = nstages)
      inferred<-vector(mode = "numeric", length = nstages)
      total_div<-vector(mode = "numeric", length = nstages)
      
      for(j in 1:nstages){
        singletons[j]<-length(which(range.table[,j]==5))
        originations[j]<-length(which(range.table[,j]==1))
        extinctions[j]<-length(which(range.table[,j]==4))
        inferred[j]<-length(which(range.table[,j]==3))
        total_div[j]<-length(which(range.table[,j]!=0))
      }
      
      turnover<-originations+extinctions
      rangethrough<-total_div-(extinctions+originations+singletons)
      normalized_div<-rangethrough+originations/2+extinctions/2+singletons/2
      bottom_boundary_crossers<-rangethrough+extinctions
      sampled_in_bin<-total_div-inferred
      
      extinction_rate<-extinctions/stage_durations
      originations_rate<-originations/stage_durations
      turnover_rate<-turnover/stage_durations
      
      results<-append_results(sampled_in_bin, "sampled-in-bin")
      results<-append_results(total_div, "total diversity")
      results<-append_results(normalized_div, "normalized diversity")
      results<-append_results(singletons, "single-stage taxa")
      results<-append_results(originations, "originations")
      results<-append_results(extinctions, "extinction")
      results<-append_results(turnover, "turnover")
      results<-append_results(originations_rate, "origination rate per Myr")
      results<-append_results(extinction_rate, "extinction rate per Myr")
      results<-append_results(turnover_rate, "turnover rate per Myr")
      results<-append_results(rangethrough, "range-through taxa")
      results<-append_results(inferred, "inferred")
      results<-append_results(bottom_boundary_crossers, "bottom-boundary crossers")    
      
      if(level[l]=="genera" & selection[s]=="all"){
        sqs_lower<-vector(mode = "numeric", length = length(bins))
        sqs_median<-vector(mode = "numeric", length = length(bins))
        sqs_upper<-vector(mode = "numeric", length = length(bins))
        coverage<-vector(mode = "numeric", length = length(bins))
  
        for(j in 1:length(bins)){
          sqs_result<-sqsbyref(occurrences = input2$genus[input2$bin==j],
                               samples = input2$collection[input2$bin==j],
                               references = input2$reference[input2$bin==j],
                               quorum = 0.4,
                               trials = 500,
                               sample.quota = 5,
                               merge.repeats = TRUE)
          sqs_lower[j]<-sqs_result[1]
          sqs_median[j]<-sqs_result[2]
          sqs_upper[j]<-sqs_result[3]
          
          binoccs<-unique(input2[input2$bin==j,names(input2) %in% c("genus", "reference")])
          coverage[j]<-1-length(which(table(binoccs$genus)==1))/nrow(binoccs)
        }
        results<-append_results(sqs_median, "SQS median")
        results<-append_results(sqs_lower, "SQS lower confidence bound")
        results<-append_results(sqs_upper, "SQS upper confidence bound")
        results<-append_results(coverage, "sampling coverage")
      }
    }
  }
}

indices<-sapply(1:nrow(results), FUN = function(x) paste(results[x,1], results[x,2], results[x,3],results[x,4], collapse = " - "))

ni<-length(indices)

cor_matrix<-matrix(nrow = ni, ncol = ni)
rownames(cor_matrix)<-indices
colnames(cor_matrix)<-indices
p_matrix<-matrix(nrow = ni, ncol = ni)
rownames(p_matrix)<-indices
colnames(p_matrix)<-indices

for(ir in 1:ni){
  for(ic in 1:ni){
    suppressWarnings(
      corr<-cor.test(as.numeric(results[ir,5:10]), as.numeric(results[ic,5:10]), method = "spearman", alternative = "greater")
    )
    cor_matrix[ir,ic]<-corr$estimate
    p_matrix[ir,ic]<-corr$p.value
  }
}

write.csv(as.data.frame(cor_matrix), "results_rho.csv", row.names = TRUE)
write.csv(as.data.frame(p_matrix), "results_p-values.csv", row.names = TRUE)
write.csv(results, "results_indices.csv", row.names = FALSE)
